# Supplementary material for: Integrative multi-omics landscape of fluoxetine action across 27 brain regions reveals global increase in energy metabolism and region-specific chromatin remodelling
Source: Mol Psychiatry. 2022 Sep 2;27(11):4510–25. doi: 10.1038/s41380-022-01725-1 (PMC9734063; doi:10.1038/s41380-022-01725-1)
Supplement: Supplementary file 3 — Supplementary Tables [file 41380_2022_1725_MOESM3_ESM.xlsx]

## Sheet: Index
Index of Supplementary tables
Suppl Table	Description
TS1a	Names of 27 brain regions selected
TS1b	Stats of behavioural scoring - Forced Swim Test
TS2	PCA variance of RNAseq datasets
TS3	Number of DEGs identified
TS4	Names of DEGs shared across brain regions
TS4b	DEG matrix (Differential genes -RNA-seq across 27 regions)
TS5a	GWAS enrichment scores
TS5b	PsyGeNET enrichment scores
TS6	DEG status of Neurotransmitter receptors,transporters, other receptors vs other studies
TS7	Cell type markers enrichment in Region-wise DEGs
TS8a	Functional annotation analysis of DEG k-mean clusters (anRichment, Gorila)
TS8b	GSEA based functional annotation of DEGs
TS8c	Differential expressed genes (DEGs) membership in k-means clusters
TS9	IPA pathway enrichment on DEGs of 27 brain regions
TS10	H3k27ac ChIPseq differentially acetylated (DA) peaks
TS11	DA matrix (Differential peaks - ChIP-seq across 27 regions)
TS12	Composite ranking of regions (ChIP-seq + RNA-seq)
TS13a	Functional annotation analysis of DA k-mean clusters
TS13b	Functional annotation analysis of region wise DA peaks
TS13c	Differentially acetylated (DA) gene membership in k-means clusters
TS14	Cell type markers enrichment in DA peak Kmean clusters
TS15	HOMER TF enrichment in DA peak Kmean clusters
TS16	Single cell data matrix _ dorDG, venDG
TS17	Single cell cluster markers_dorDG, venDG
TS18	Cell type proportion stats_dorDG, venDG
TS19	Single cell differential genes (Pseudobulk DEGs of single cells)
TS20	Functional annotation of Single cell data DEGs
TS21	Module score enrichment tests in Sc celltypes
TS22a	SCENIC regluon analysis a) celltype specific regulons
TS22b	SCENIC regluon analysis b) Treatment-specific (FT vs Sham) regulons
TS23	NATMI analysis (Ligand-receptor interactions in each sc cell type)
TS24	Human implications of DEG. Overlap of our DEGs with MDD hits

## Sheet: TS1
TS1
TS1a: Profiled brain regions
Column1	Abbrievation	Brain region name
1	PLC	Prelimbic cortex
2	ILC	Infralimbic cortex
3	CGC	Cingulate cortex
4	InsularC	Insular Cortex
5	NAcSh	Nuclear accumbens shell
6	NAcC	Nuclear accumbens core
7	LS	Lateral Septum
8	MS	Medial septum
9	BNST	Bed nucleus of striata terminalus
10	mPoA	Medial Preoptic Area
11	PVN	Paraventricular nucleus of thalamus
12	MDT	Dorsomedial thalamus
13	LH	Lateral hypothalamus
14	VMH	Ventral medial nucleus of hypothalamus
15	BLA	Basolateral amygdala
16	CMA	Centromedial amygdala
17	dorDG	Dorsal hippocampus _DG
18	dorCA1	Dorsal hippocampus_CA1
19	HB	Habenula
20	venDG	Ventral hippocampus_DG
21	venCA1	Ventral hippocampus_CA1
22	ARC	Arcuate nucleus
23	VTA	Ventral tegmental area
24	PAG	Periaqueductal grey
25	Raphe	Raphe
26	LC	Locus coeruleus
27	Nts/SNT	N tractus solitarius

## Sheet: TS1b
TS1b: Behavioural scoring - Forced Swim Test
Group: FT	Animal Code	Swimming Time (Average)	Immobility Time (Average)
	13.1	506	62
	8.1	434	112
	15.1	193.5	356.5
	18.1	514.5	19.5
	24.1	300	259.5
	5.1	372	185.5
	21.1	411	131
	2.1	367.5	132.5
	9.1	342.5	153.5
	19.1	408.5	118.5
	4.1	328	212.5
Group: SHAM	Animal Code	Swimming Time (Average)	Immobility Time (Average)
	22.1	317	254
	14.1	235.5	253.5
	23.1	303	254.5
	11.1	142.5	325.5
	1.1	342	214.5
	20.1	420	138
	6.1	317.5	217.5
	7.1	251	241.5
	10.1	229.5	360.5
	16.1	421.5	149

## Sheet: TS2
TS2: PCA variance
S.No	Regions	PC1	PC2	PC3
1	PLC	0.87318	0.062851	0.042154
2	ILC	0.679498	0.213404	0.087023
3	CGC	0.67674	0.245563	0.049062
4	InsularCortex	0.699556	0.242954	0.037135
5	NaCshell	0.811068	0.090688	0.058525
6	NaCcore	0.788442	0.119156	0.057962
7	LS	0.809241	0.093795	0.054587
8	"MS"	0.861804	0.070699	0.042039
9	BNST	0.83674	0.088102	0.045128
10	MPOA	0.948002	0.051998	1.55e-30
11	PVN	0.825933	0.081122	0.052774
12	"MDT"	0.825949	0.110231	0.048545
13	LH	0.862473	0.057283	0.047373
14	VMH	0.817011	0.130327	0.031605
15	BLA	0.883197	0.060219	0.031749
16	CMA	0.846735	0.08708	0.035537
17	dorDG	0.843648	0.065091	0.052554
18	dorCA1	0.804856	0.138298	0.029419
19	HB	0.859603	0.061033	0.051194
20	venDG	0.838041	0.097	0.035539
21	venCA1	0.872339	0.084702	0.02913
22	Arc	0.961206	0.038794	2.38e-30
23	VTA	0.76112	0.135732	0.072032
24	PAG	0.875809	0.05575	0.046786
25	Raphe	0.849297	0.089707	0.039406
26	LC	0.804989	0.117915	0.052733
27	SNT	0.870675	0.113915	0.011106

## Sheet: TS3
TS3: Differentially expressed genes (DEG) stats
Upregulated DEG						Downregulated DEG						# DEGs
Region	Upreg DEG in only1 region	between2-5	Upreg DEG above5	Upreg DEG >=10	Total Up DEG	Regions	downreg DEG in 1 region	Downreg DEG between 2-5 regions	Downreg DEG in >5 regions	Downreg DEG in >=10	Total Down DEG	Brain region Ranking by total DEG	Total no. of DEGs
PLC	12	28	32	15	87	PLC	8	29	18	16	71	Raphe	1243
ILC	0	25	29	21	75	ILC	12	26	13	16	67	NaCshell	926
CGC	15	55	45	51	166	CGC	0	9	21	15	45	NaCcore	885
InsularC	0	1	4	4	9	InsularC	0	6	19	14	39	Arc	854
NaCshell	120	176	94	74	464	NaCshell	164	219	48	31	462	LC	776
NaCcore	151	192	89	68	500	NaCcore	138	183	35	29	385	MPOA	684
LS	1	7	7	19	34	LS	1	2	2	10	15	Nts	669
MS	37	148	114	67	366	MS	34	73	43	34	184	LH	626
BNST	23	55	44	46	168	BNST	13	45	13	24	95	PVN	577
MPOA	27	171	114	61	373	MPOA	45	178	56	32	311	VMH	554
PVN	73	144	94	75	386	PVN	40	75	49	27	191	MS	550
MDT	2	33	45	18	98	MDT	5	24	13	11	53	venCA1	349
LH	56	144	86	61	347	LH	60	130	56	33	279	dorDG	316
VMH	30	156	134	84	404	VMH	12	69	46	23	150	CMA	311
BLA	10	38	42	44	134	BLA	12	67	39	24	142	PAG	290
CMA	5	73	73	63	214	CMA	13	44	16	24	97	BLA	276
dorDG	7	33	34	33	107	dorDG	32	95	49	33	209	HB	265
dorCA1	8	59	56	46	169	dorCA1	3	25	15	17	60	BNST	263
HB	28	91	59	51	229	HB	3	10	10	13	36	venDG	234
venDG	5	44	59	55	163	venDG	7	31	13	20	71	dorCA1	229
venCA1	32	84	70	41	227	venCA1	33	66	17	6	122	VTA	218
Arc	35	256	165	87	543	Arc	47	167	61	36	311	CGC	211
VTA	19	55	33	49	156	VTA	7	23	19	13	62	PLC	158
PAG	41	52	32	29	154	PAG	27	65	27	17	136	MDT	151
Raphe	184	305	91	49	629	Raphe	215	307	72	20	614	ILC	142
LC	121	248	67	20	456	LC	149	145	14	12	320	LS	49
Nts	80	314	83	37	514	Nts	61	82	9	3	155	InsularC	48

## Sheet: TS4a
TS4: Shared DEGs across brain regions
S. No	Ensemble_ID	GeneName	Num_Regions_regulated	regions in which the gene is upregulated	regions in which the gene is downregulated
2362	ENSRNOT00000028752	Otub1	23	ILC CGC NaCshell NaCcore LS MS BNST MPOA PVN LH VMH CMA dorDG dorCA1 HB venDG venCA1 Arc VTA PAG Raphe LC SNT
3471	ENSRNOT00000064903	Commd4	20	ILC CGC NaCshell NaCcore LS MS BNST MPOA PVN VMH BLA CMA dorCA1 HB venDG venCA1 Arc VTA PAG SNT
952	ENSRNOT00000012141	Pdrg1	19	ILC CGC NaCshell NaCcore LS MS BNST MPOA PVN LH VMH BLA CMA dorCA1 venDG venCA1 Arc Raphe SNT
2026	ENSRNOT00000025421	Rpl18a	19	ILC CGC NaCshell NaCcore LS MS BNST MPOA PVN LH VMH BLA CMA dorCA1 HB venDG Arc VTA Raphe
2416	ENSRNOT00000029996	Trim28	19	NaCshell NaCcore MS BNST MPOA PVN LH VMH BLA CMA dorDG dorCA1 HB venDG Arc VTA PAG Raphe SNT
1395	ENSRNOT00000018170	Mat2a	18		PLC ILC CGC InsularCortex NaCshell MS MPOA PVN MDT LH VMH BLA dorDG dorCA1 HB venCA1 Arc Raphe
1673	ENSRNOT00000021648	Cirbp	18	ILC CGC NaCshell NaCcore LS BNST MPOA PVN VMH CMA dorDG HB venDG venCA1 Arc VTA LC SNT
2277	ENSRNOT00000027963	Angptl6	18	PLC NaCshell NaCcore MS BNST MPOA PVN MDT LH VMH BLA dorDG venDG venCA1 Arc VTA PAG Raphe
483	ENSRNOT00000006186	Fam69b	17	CGC NaCshell NaCcore MS BNST MPOA PVN VMH BLA CMA dorDG dorCA1 HB venDG Arc VTA PAG
498	ENSRNOT00000006329	Napb	17		PLC CGC InsularCortex NaCshell NaCcore MS MPOA PVN LH VMH BLA CMA dorDG dorCA1 Arc PAG Raphe
790	ENSRNOT00000010238	Lrtm2	17	NaCshell NaCcore BNST PVN MDT LH VMH BLA dorDG HB venDG venCA1 Arc PAG Raphe LC SNT
2031	ENSRNOT00000025472	Ttc9b	17	CGC NaCshell NaCcore MS PVN MDT LH VMH BLA CMA dorCA1 HB venDG venCA1 Arc VTA Raphe
2804	ENSRNOT00000040954	Gp1bb	17	PLC CGC NaCshell NaCcore MS PVN MDT LH VMH BLA CMA dorDG venCA1 Arc VTA PAG Raphe
3712	ENSRNOT00000071231	ENSRNOT00000071231	17		PLC ILC InsularCortex NaCshell NaCcore LS MS BNST MPOA MDT LH CMA dorDG venDG Arc VTA LC
550	ENSRNOT00000006892	Tceb2	16	ILC CGC NaCshell NaCcore LS MS MPOA PVN LH VMH BLA dorCA1 HB venDG Arc Raphe
1256	ENSRNOT00000016355	Med26	16	ILC MS BNST MPOA MDT LH VMH BLA dorDG venDG Arc VTA PAG Raphe LC SNT
1567	ENSRNOT00000020476	Lpin2	16	PLC CGC NaCshell NaCcore BNST MPOA PVN MDT CMA dorDG venCA1 Arc VTA PAG LC SNT
2127	ENSRNOT00000026467	Dnajb2	16	CGC NaCshell NaCcore MS BNST PVN LH VMH BLA CMA HB venDG venCA1 Arc VTA Raphe
2498	ENSRNOT00000031904	Fitm2	16	NaCshell MS BNST MPOA PVN MDT VMH BLA dorDG dorCA1 HB venDG venCA1 Arc Raphe SNT
3212	ENSRNOT00000055232	Ndrg3	16		PLC ILC CGC InsularCortex NaCshell MS MPOA PVN MDT LH VMH BLA dorDG dorCA1 Arc Raphe
3836	ENSRNOT00000072709	ENSRNOT00000072709	16		ILC NaCshell NaCcore LS MS BNST MPOA MDT LH CMA dorDG HB venDG Arc PAG LC
3912	ENSRNOT00000073568	ENSRNOT00000073568	16		ILC NaCshell NaCcore LS MS BNST MPOA MDT LH CMA dorDG HB venDG Arc PAG LC
3982	ENSRNOT00000074254	ENSRNOT00000074254	16		ILC NaCshell NaCcore LS MS BNST MPOA MDT LH CMA dorDG HB venDG Arc PAG LC
4001	ENSRNOT00000074498	ENSRNOT00000074498	16		ILC NaCshell NaCcore LS MS BNST MPOA MDT LH CMA dorDG HB venDG Arc PAG LC
4046	ENSRNOT00000075033	ENSRNOT00000075033	16		ILC NaCshell NaCcore LS MS BNST MPOA MDT LH CMA dorDG HB venDG Arc PAG LC
4066	ENSRNOT00000075367	ENSRNOT00000075367	16		ILC NaCshell NaCcore LS MS BNST MPOA MDT LH CMA dorDG HB venDG Arc PAG LC
266	ENSRNOT00000003413	Ralb	15	CGC NaCshell NaCcore MS MPOA PVN MDT LH VMH CMA dorDG venCA1 Arc VTA SNT
845	ENSRNOT00000010786	Usp20	15	NaCshell NaCcore MS BNST MPOA PVN LH VMH CMA dorCA1 HB venDG Arc VTA Raphe
1112	ENSRNOT00000014404	Nrgn	15	PLC CGC NaCshell NaCcore LS MS BNST PVN LH VMH BLA CMA venDG venCA1 Raphe
2330	ENSRNOT00000028434	Egln2	15	CGC NaCshell NaCcore MS PVN MDT LH VMH CMA HB venDG venCA1 Arc VTA Raphe
2339	ENSRNOT00000028546	Dbp	15	CGC NaCcore LS MS MPOA PVN LH VMH BLA CMA dorDG dorCA1 HB Arc Raphe
2380	ENSRNOT00000028888	Cds2	15		PLC InsularCortex NaCshell NaCcore MS BNST MPOA MDT LH CMA dorDG venCA1 Arc PAG Raphe
2422	ENSRNOT00000030114	Arhgdig	15	CGC NaCshell MS PVN LH VMH BLA CMA dorDG dorCA1 HB venDG Arc VTA Raphe
4081	ENSRNOT00000075567	ENSRNOT00000075567	15		ILC NaCshell NaCcore LS MS BNST MPOA LH CMA dorDG HB venDG Arc PAG LC
141	ENSRNOT00000001625	Pfkl	14	NaCshell NaCcore MS BNST MPOA PVN VMH BLA CMA dorCA1 HB venDG Arc VTA
371	ENSRNOT00000004619	Gabrg2	14		CGC NaCcore MS MPOA PVN LH VMH dorDG dorCA1 venDG Arc VTA PAG Raphe
465	ENSRNOT00000005917	Wdr83	14	NaCshell NaCcore BNST MPOA PVN LH CMA venDG venCA1 Arc VTA PAG LC SNT
543	ENSRNOT00000006836	Tmem18	14		PLC ILC InsularCortex NaCshell NaCcore MS MPOA PVN LH BLA dorDG Arc VTA Raphe
1375	ENSRNOT00000017972	Casp9	14	NaCshell NaCcore MS BNST MPOA PVN VMH BLA CMA dorCA1 venDG venCA1 Arc PAG
1479	ENSRNOT00000019386	Sdc4	14	PLC ILC NaCshell NaCcore MS BNST MPOA MDT LH CMA venCA1 Arc VTA SNT
1526	ENSRNOT00000019966	Hs6st1	14	PLC NaCshell NaCcore BNST MPOA PVN dorDG HB venDG venCA1 Arc PAG LC SNT
1658	ENSRNOT00000021458	Rap1gds1	14	PLC ILC NaCshell NaCcore LS BNST MPOA dorDG venCA1 Arc VTA PAG LC SNT
3620	ENSRNOT00000067849	Sypl1	14		CGC InsularCortex NaCshell MS BNST MPOA PVN LH VMH BLA dorDG dorCA1 Arc Raphe
3674	ENSRNOT00000070805	Tomm6	14	ILC CGC NaCshell NaCcore LS MS PVN LH VMH BLA CMA dorCA1 venDG Arc
4100	ENSRNOT00000075733	Phb	14	ILC CGC NaCshell NaCcore MS BNST MPOA PVN VMH CMA dorCA1 venDG Arc Raphe
275	ENSRNOT00000003473	Sap30l	13	CGC InsularCortex NaCshell MS MPOA PVN LH VMH BLA dorCA1 HB Arc Raphe
925	ENSRNOT00000011724	Psma7	13	ILC CGC NaCshell NaCcore MS MPOA PVN LH VMH CMA dorCA1 venDG Arc
1170	ENSRNOT00000015205	Slc7a10	13	CGC NaCshell MS BNST MPOA PVN LH VMH dorDG dorCA1 HB venDG Arc
1674	ENSRNOT00000021670	Gpr162	13	CGC NaCshell MS PVN LH VMH BLA dorCA1 HB venDG Arc VTA Raphe
2495	ENSRNOT00000031842	Ppm1g	13	NaCshell NaCcore MS BNST MPOA VMH CMA HB venDG Arc VTA PAG Raphe
2649	ENSRNOT00000036472	Tmem255a	13		PLC NaCshell MS MPOA PVN LH VMH BLA dorDG Arc VTA PAG Raphe
3574	ENSRNOT00000066885	UBB	13	ILC NaCshell NaCcore LS BNST MPOA PVN VMH CMA venDG Arc LC SNT
3669	ENSRNOT00000068773	Aes	13	CGC NaCshell NaCcore LS MS PVN LH VMH BLA CMA HB Arc VTA
3690	ENSRNOT00000070969	ENSRNOT00000070969	13		PLC ILC NaCcore LS BNST MPOA CMA dorDG venDG venCA1 Arc VTA LC
3746	ENSRNOT00000071687	ENSRNOT00000071687	13		PLC ILC InsularCortex NaCshell NaCcore BNST MPOA PVN LH dorDG VTA PAG Raphe
4059	ENSRNOT00000075200	ENSRNOT00000075200	13		PLC ILC NaCcore LS BNST MPOA CMA dorDG venDG venCA1 Arc PAG LC
65	ENSRNOT00000000890	Iscu	12	CGC NaCshell LS MS LH VMH BLA CMA dorDG dorCA1 Arc Raphe
425	ENSRNOT00000005400	Dusp10	12	PLC NaCcore BNST MPOA MDT LH dorDG Arc VTA PAG LC SNT
595	ENSRNOT00000007676	Skp1	12		NaCshell NaCcore MS BNST PVN VMH BLA CMA HB venDG Arc VTA
1059	ENSRNOT00000013703	Enpp5	12		CGC InsularCortex NaCshell MS MPOA PVN LH BLA dorCA1 HB Arc Raphe
1391	ENSRNOT00000018133	DEPP	12	CGC NaCshell NaCcore MS BNST MPOA LH VMH dorDG VTA PAG Raphe
1716	ENSRNOT00000022134	Prelid1	12	CGC NaCshell LS MS PVN LH VMH BLA dorCA1 HB venDG Arc
2291	ENSRNOT00000028084	Vat1	12	CGC NaCshell NaCcore MS PVN LH VMH BLA HB Arc VTA Raphe
2297	ENSRNOT00000028127	Fdx1l	12	CGC InsularCortex NaCshell MS MPOA PVN VMH BLA dorDG dorCA1 HB Arc
3239	ENSRNOT00000055988	Poldip3	12	NaCshell NaCcore BNST PVN LH VMH venDG Arc VTA PAG LC SNT
3555	ENSRNOT00000066598	Smarcd3	12	NaCshell NaCcore MS PVN VMH BLA CMA dorCA1 HB Arc VTA Raphe
3788	ENSRNOT00000072181	Zdhhc16	12	MS MPOA PVN LH VMH CMA dorDG dorCA1 Arc PAG Raphe SNT
3941	ENSRNOT00000073816	ENSRNOT00000073816	12	PLC CGC InsularCortex MS MPOA PVN VMH CMA dorCA1 HB Arc Raphe
2	ENSRNOT00000000015	ENSRNOT00000000015	11		PLC CGC MPOA PVN LH VMH BLA dorDG dorCA1 Arc Raphe
107	ENSRNOT00000001379	Aimp2	11	ILC CGC NaCshell NaCcore MS MPOA PVN VMH dorCA1 venDG Arc
227	ENSRNOT00000002853	Slc35a5	11		PLC CGC InsularCortex NaCshell MS PVN LH VMH BLA dorDG Arc
344	ENSRNOT00000004297	Srp9	11	PLC CGC NaCshell LS MPOA MDT venCA1 Arc Raphe LC SNT
397	ENSRNOT00000004970	Gabrb2	11		CGC InsularCortex NaCshell NaCcore MPOA PVN LH VMH BLA dorDG Raphe
426	ENSRNOT00000005402	Ptrhd1	11	ILC CGC NaCcore MPOA PVN LH VMH dorCA1 venDG Arc Raphe
576	ENSRNOT00000007424	Desi1	11	NaCshell NaCcore BNST MPOA LH VMH BLA CMA dorDG HB Arc
758	ENSRNOT00000009794	Pcsk1n	11	PLC CGC NaCshell NaCcore MS VMH CMA HB Arc VTA	LC
811	ENSRNOT00000010437	ENSRNOT00000010437	11	NaCshell LS MS PVN LH VMH BLA CMA dorCA1 HB Raphe
1025	ENSRNOT00000013225	Tmem55b	11	NaCcore BNST MPOA VMH CMA dorCA1 venDG Arc Raphe LC SNT
1043	ENSRNOT00000013515	Acot2	11	MPOA PVN MDT dorDG venDG venCA1 Arc VTA PAG LC SNT
1062	ENSRNOT00000013743	Cuedc1	11	NaCshell NaCcore PVN MDT LH VMH CMA HB venDG Arc VTA
1161	ENSRNOT00000015122	Ckb	11	CGC NaCshell NaCcore MS PVN LH VMH CMA HB Arc VTA
1425	ENSRNOT00000018646	Snrpd1	11		NaCcore MS BNST MPOA PVN VMH CMA dorDG venDG Arc PAG
1850	ENSRNOT00000023519	Nrsn1	11		MS PVN LH VMH BLA CMA dorDG dorCA1 HB Arc Raphe
2267	ENSRNOT00000027831	Megf8	13	NaCshell NaCcore MS MPOA MDT VMH BLA HB venDG venCA1 Arc Nts BNST
2703	ENSRNOT00000037756	Mast3	11	NaCshell NaCcore LS MS PVN VMH BLA CMA dorDG dorCA1 Arc
2871	ENSRNOT00000042827	Sh3bgrl	11		NaCshell NaCcore MS BNST MPOA VMH CMA HB venDG venCA1 Arc
2959	ENSRNOT00000045477	Dpm3	11	ILC CGC NaCshell NaCcore MPOA PVN LH VMH venDG Arc Raphe
2997	ENSRNOT00000046563	Kctd17	11	CGC NaCshell MS PVN LH VMH BLA CMA dorCA1 HB Arc
3196	ENSRNOT00000054957	Arhgdia	11	PLC NaCcore MS BNST MPOA PVN LH VMH CMA HB VTA
4103	ENSRNOT00000075747	ENSRNOT00000075747	11	PLC CGC InsularCortex MS MPOA PVN VMH CMA dorCA1 Arc Raphe
4108	ENSRNOT00000075774	PCSK1N	11	PLC CGC NaCcore MS BNST MPOA VMH CMA HB Arc VTA
35	ENSRNOT00000000495	Prrt1	10	CGC NaCshell MS PVN VMH BLA HB venCA1 Arc VTA
121	ENSRNOT00000001490	Tesc	10	CGC NaCshell NaCcore MS BLA dorDG dorCA1 venDG VTA PAG
140	ENSRNOT00000001609	RGD1303003	10	NaCshell NaCcore MS PVN LH VMH CMA HB Arc VTA
145	ENSRNOT00000001644	Pofut2	10	NaCshell NaCcore BNST MPOA PVN VMH HB venDG Arc VTA
198	ENSRNOT00000002293	ARL6	10		NaCshell NaCcore MS PVN LH VMH BLA CMA dorDG VTA
305	ENSRNOT00000003859	Ppm1e	10		NaCcore MS BNST MPOA PVN LH VMH BLA dorCA1 venDG
316	ENSRNOT00000003999	Popdc2	10	ILC NaCcore MPOA VMH BLA venDG venCA1 Arc PAG LC
328	ENSRNOT00000004127	Cenpv	10	MPOA PVN VMH BLA dorDG dorCA1 HB venDG Arc Raphe
702	ENSRNOT00000009067	Cd320	10	NaCshell MPOA PVN VMH BLA dorDG dorCA1 venDG Arc Raphe
770	ENSRNOT00000010018	B3galt1	10		MS BNST MPOA PVN LH VMH BLA dorCA1 VTA PAG
805	ENSRNOT00000010409	Elovl5	10		NaCshell MS PVN LH VMH BLA dorDG dorCA1 Arc Raphe
932	ENSRNOT00000011799	RGD1304595	10	BNST MPOA PVN LH VMH CMA dorDG Arc VTA SNT
938	ENSRNOT00000011937	Arpc4	10	NaCshell NaCcore MS BNST PVN MDT LH VMH venDG VTA
1353	ENSRNOT00000017629	Mmp15	10	CGC NaCshell NaCcore MS PVN LH VMH HB venCA1 VTA
1441	ENSRNOT00000018897	Comtd1	10	CGC NaCshell NaCcore MS PVN LH VMH venDG venCA1 Arc
1487	ENSRNOT00000019524	Plcxd3	10		NaCcore MS BNST PVN LH VMH CMA venDG Arc VTA
1497	ENSRNOT00000019624	Ndufb10	10	ILC CGC NaCshell NaCcore MS PVN LH VMH BLA dorCA1
1715	ENSRNOT00000022127	ENSRNOT00000022127	10		CGC InsularCortex NaCcore PVN LH VMH BLA dorCA1 Arc Raphe
1925	ENSRNOT00000024280	Dgkz	10	CGC NaCshell MS PVN VMH BLA CMA venCA1 Arc PAG
1951	ENSRNOT00000024561	rnf141	10		CGC NaCshell MS PVN LH BLA dorDG dorCA1 Arc Raphe
2226	ENSRNOT00000027474	Syt11	10		CGC InsularCortex NaCshell MPOA BLA dorDG dorCA1 Arc Raphe SNT
2259	ENSRNOT00000027782	Coa3	10	ILC CGC PVN LH VMH dorCA1 venDG Arc Raphe SNT
2312	ENSRNOT00000028290	Adck4	10	NaCshell MS BNST MPOA PVN HB venCA1 Arc PAG Raphe
2437	ENSRNOT00000030588	Lrrtm4	10		PLC CGC NaCcore MS MPOA LH VMH BLA Arc VTA
2538	ENSRNOT00000033285	Tmem54	10	CGC NaCshell NaCcore MS BNST LH VMH BLA CMA HB
2584	ENSRNOT00000034449	Ermn	10		NaCshell MS BNST PVN VMH BLA CMA dorCA1 venDG Arc
2812	ENSRNOT00000041238	Klc2	10	NaCshell NaCcore MS PVN VMH CMA HB venCA1 Arc VTA
3229	ENSRNOT00000055570	Cyp2u1	10	NaCshell BNST MPOA LH venDG Arc PAG Raphe LC SNT
3258	ENSRNOT00000056554	Ly6h	10	CGC NaCcore PVN LH VMH BLA CMA HB Arc VTA
3342	ENSRNOT00000059430	Cacnb4	10		NaCcore MS BNST MPOA PVN VMH CMA dorCA1 venDG VTA
3464	ENSRNOT00000064671	Jmjd6	10	NaCcore BNST MPOA PVN VMH CMA dorDG dorCA1 venCA1 Arc
3508	ENSRNOT00000065565	1810043H04Rik	10	CGC NaCshell NaCcore MS MPOA LH VMH CMA venCA1 Arc
3638	ENSRNOT00000068149	ENSRNOT00000068149	10	ILC NaCcore BNST MPOA PVN CMA venDG Arc LC SNT
3718	ENSRNOT00000071368	ENSRNOT00000071368	10	NaCshell MS BNST MPOA LH VMH CMA HB Arc VTA
3734	ENSRNOT00000071549	ENSRNOT00000071549	10		PLC NaCshell NaCcore BNST MPOA PVN dorDG Arc Raphe LC
3814	ENSRNOT00000072398	ENSRNOT00000072398	10		PLC ILC InsularCortex NaCshell NaCcore MPOA LH BLA dorDG PAG
3829	ENSRNOT00000072620	ENSRNOT00000072620	10		PLC NaCshell BNST MPOA CMA dorDG HB Arc LC SNT
3950	ENSRNOT00000073964	Uqcrq	10	ILC CGC NaCshell NaCcore MS PVN VMH venDG Arc Raphe
3972	ENSRNOT00000074187	ENSRNOT00000074187	10	LS MPOA dorDG venDG venCA1 Arc PAG Raphe LC SNT
4006	ENSRNOT00000074557	ENSRNOT00000074557	10	CGC MS MPOA PVN VMH CMA dorCA1 Arc Raphe SNT
54	ENSRNOT00000000716	Gtf3c6	9		CGC InsularCortex NaCshell MPOA PVN MDT dorDG Arc Raphe
60	ENSRNOT00000000823	Asphd2	9	CGC NaCshell MS VMH BLA CMA dorCA1 venCA1 Arc
214	ENSRNOT00000002574	Dgcr6	9	NaCshell MS PVN LH VMH BLA CMA HB VTA
229	ENSRNOT00000002882	Zfp644	9	PLC ILC MPOA MDT dorDG Arc Raphe LC SNT
256	ENSRNOT00000003240	Gabrg1	9		NaCshell NaCcore MS PVN LH VMH BLA Arc PAG
286	ENSRNOT00000003674	Ndufb4	9	ILC CGC LS MPOA PVN dorCA1 Arc Raphe SNT
393	ENSRNOT00000004947	Mrpl27	9	ILC CGC LS MS PVN LH VMH dorCA1 Arc
404	ENSRNOT00000005089	Mrps7	9	CGC NaCshell NaCcore MPOA PVN LH dorCA1 venDG Arc
503	ENSRNOT00000006369	Sec23a	9		CGC NaCcore MS PVN LH BLA CMA dorDG Raphe
645	ENSRNOT00000008355	Sf3a1	9	NaCshell BNST MPOA VMH venDG Arc Raphe LC SNT
731	ENSRNOT00000009425	Ndufa7	9	ILC CGC NaCcore PVN LH VMH venDG Arc Raphe
866	ENSRNOT00000011052	Cdk5	9		PLC InsularCortex MPOA dorDG venCA1 Arc PAG Raphe SNT
1149	ENSRNOT00000014993	Ssna1	9	ILC CGC NaCcore MS MPOA PVN VMH venDG Arc
1160	ENSRNOT00000015119	Tsc22d2	9	MPOA MDT dorDG venCA1 Arc PAG Raphe LC SNT
1175	ENSRNOT00000015283	Sox10	9	NaCcore MS LH VMH BLA CMA HB venDG VTA
1283	ENSRNOT00000016739	Abcd3	9	PLC ILC MPOA dorDG Arc PAG Raphe LC SNT
1348	ENSRNOT00000017588	Atox1	9	CGC NaCshell NaCcore BNST MPOA PVN LH VMH Arc
1559	ENSRNOT00000020411	Lgi1	9		NaCcore MS PVN LH VMH BLA CMA venDG VTA
1627	ENSRNOT00000021075	Mrps34	9	CGC MS PVN LH VMH BLA dorCA1 Arc Raphe
1676	ENSRNOT00000021715	Snta1	9	MS PVN LH VMH BLA dorCA1 venDG VTA PAG
1714	ENSRNOT00000022113	Ttr	9	NaCcore Arc SNT	NaCshell MS MDT LH CMA venCA1
1737	ENSRNOT00000022343	Eif5a	9	NaCshell NaCcore MS BNST PVN VMH CMA venDG Arc
1851	ENSRNOT00000023526	Ndufs8	9	ILC CGC NaCshell NaCcore BNST PVN VMH venDG Arc
1940	ENSRNOT00000024412	Tulp4	9		NaCcore BNST MPOA LH BLA Arc PAG Raphe LC
1957	ENSRNOT00000024602	Ccnt2	9		NaCshell NaCcore MS BNST PVN LH VMH BLA HB
2103	ENSRNOT00000026271	Mpv17l2	9	MS PVN LH VMH dorCA1 HB Arc VTA Raphe
2209	ENSRNOT00000027275	Gdf1	9	NaCshell NaCcore MS PVN LH VMH HB Arc VTA
2219	ENSRNOT00000027418	Srp19	9	PLC ILC InsularCortex MPOA MDT dorDG Arc Raphe LC
2301	ENSRNOT00000028176	Snrnp70	9		NaCshell NaCcore MS MPOA PVN venCA1 Arc VTA Raphe
2314	ENSRNOT00000028297	APLP1	9	CGC NaCcore LS MS PVN LH VMH BLA HB
2336	ENSRNOT00000028496	Slc25a39	9	NaCshell NaCcore MS PVN LH VMH dorCA1 HB Raphe
2350	ENSRNOT00000028653	Scn1b	9	CGC NaCcore MS LH VMH BLA CMA HB VTA
2435	ENSRNOT00000030532	Ltk	9	NaCshell NaCcore MS MPOA VMH venCA1 Arc PAG Raphe
2482	ENSRNOT00000031488	Fam189a1	9	MS BNST MPOA PVN LH dorCA1 venCA1 Arc Raphe
2492	ENSRNOT00000031796	Cdk4	9	MS BNST MPOA VMH BLA CMA dorCA1 Arc PAG
2525	ENSRNOT00000032893	Cdk9	9	NaCshell NaCcore LH VMH CMA venDG Arc VTA Raphe
2574	ENSRNOT00000034266	Cd3eap	9	NaCshell MS MPOA PVN MDT LH VMH venDG Arc
2878	ENSRNOT00000043100	Nek1	9	PLC InsularCortex MPOA dorDG venCA1 Arc Raphe LC SNT
2990	ENSRNOT00000046325	Fam173b	9	PLC MPOA MDT dorDG Arc PAG Raphe LC SNT
3054	ENSRNOT00000048781	SDC3	9		PLC NaCshell MPOA PVN LH dorDG Arc PAG Raphe
3306	ENSRNOT00000058062	RGD1560394	9	CGC NaCshell NaCcore MS LH VMH CMA Arc VTA
3595	ENSRNOT00000067414	Rtn4rl1	9	CGC NaCshell NaCcore MS LH BLA dorDG Arc PAG
3627	ENSRNOT00000067939	Ahdc1	9	MPOA PVN LH VMH CMA HB venCA1 Arc Raphe
3639	ENSRNOT00000068216	Rgcc	9	MPOA LH CMA dorDG venDG Arc Raphe LC SNT
3665	ENSRNOT00000068739	Prkacb	9		ILC CGC InsularCortex NaCcore MS BLA dorDG Arc Raphe
3757	ENSRNOT00000071812	YME1L1	9		NaCshell NaCcore MS VMH BLA dorDG dorCA1 venDG Arc
3929	ENSRNOT00000073714	ENSRNOT00000073714	9	PLC CGC MS MPOA VMH CMA dorCA1 Arc Raphe
3964	ENSRNOT00000074075	Mpnd	9	NaCshell MS PVN VMH CMA HB venDG Arc VTA
4070	ENSRNOT00000075420	Lrrtm2	9		CGC NaCcore MS LH VMH BLA dorDG VTA Raphe
4102	ENSRNOT00000075745	APEG3	9		NaCcore MS MPOA PVN LH VMH Arc PAG Raphe
11	ENSRNOT00000000117	Cplx2	8		ILC LS MPOA MDT dorDG Arc Raphe LC
120	ENSRNOT00000001486	Rnft2	8	NaCshell NaCcore MS VMH HB venDG venCA1 Arc
176	ENSRNOT00000001958	Mdh2	8	ILC NaCshell NaCcore MS BNST MPOA VMH venDG
209	ENSRNOT00000002519	Sst	8	CGC NaCshell NaCcore MS BNST CMA HB Arc
212	ENSRNOT00000002540	Sdf2l1	8	MS MPOA PVN VMH dorDG Arc PAG Raphe
265	ENSRNOT00000003407	Tnr	8		MPOA PVN LH VMH CMA dorCA1 venDG Arc
331	ENSRNOT00000004163	Acbd4	8	MS PVN VMH dorCA1 HB venDG Arc VTA
351	ENSRNOT00000004350	Sde2	8	BNST MPOA MDT venCA1 Arc PAG LC SNT
373	ENSRNOT00000004701	Trove2	8		CGC MS MPOA PVN LH VMH Arc VTA
598	ENSRNOT00000007687	Rasgrp1	8		CGC MS MPOA VMH BLA dorDG dorCA1 VTA
629	ENSRNOT00000008138	Slc38a1	8		CGC MPOA PVN LH Arc Raphe LC SNT
644	ENSRNOT00000008342	Slc6a11	8		PLC ILC NaCcore MPOA LH BLA Arc Raphe
688	ENSRNOT00000008944	Dcaf8	8	NaCcore MPOA venDG venCA1 Arc PAG LC SNT
810	ENSRNOT00000010433	Plod1	8	MPOA PVN LH venDG venCA1 Arc LC SNT
950	ENSRNOT00000012110	C1qtnf4	8	CGC MS MPOA MDT LH VMH Arc VTA
981	ENSRNOT00000012533	Ccdc47	8		NaCshell NaCcore MS PVN VMH CMA dorCA1 Arc
1126	ENSRNOT00000014586	Adprhl2	8	NaCshell NaCcore MS PVN LH dorCA1 HB VTA
1250	ENSRNOT00000016265	Snx10	8		MS PVN LH VMH BLA HB VTA Raphe
1313	ENSRNOT00000017102	Amph	8		MS MPOA BLA dorDG dorCA1 Arc PAG Raphe
1318	ENSRNOT00000017147	Larp6	8	NaCcore BNST MPOA MDT LH VMH Arc SNT
1360	ENSRNOT00000017718	LNPEP	8		ILC CGC NaCshell MPOA PVN LH VMH Raphe
1384	ENSRNOT00000018028	Nipa2	8	PLC MPOA MDT dorDG Arc Raphe LC SNT
1483	ENSRNOT00000019486	Bzw1	8		MS PVN LH BLA CMA dorCA1 HB Arc
1489	ENSRNOT00000019532	Gne	8	MS BNST CMA dorDG dorCA1 HB venDG Arc
1492	ENSRNOT00000019571	Retsat	8	BNST VMH dorDG dorCA1 HB venDG LC SNT
1613	ENSRNOT00000020925	Fbxo4	8	MPOA PVN MDT BLA dorDG Arc PAG LC
1621	ENSRNOT00000021001	Fam212b	8	PLC BNST MPOA LH venCA1 Arc LC SNT
1640	ENSRNOT00000021223	ENSRNOT00000021223	8		ILC NaCshell NaCcore LH dorDG PAG Raphe LC
1641	ENSRNOT00000021258	Pja2	8		MS PVN LH VMH BLA dorCA1 Arc Raphe
1646	ENSRNOT00000021328	ENSRNOT00000021328	8	ILC CGC NaCcore PVN LH VMH venDG Arc
1690	ENSRNOT00000021819	Scn2b	8		PLC InsularCortex LH VMH BLA dorDG Arc Raphe
1699	ENSRNOT00000021904	Slc39a1	8	NaCcore BNST PVN venDG venCA1 Arc PAG SNT
1719	ENSRNOT00000022196	Edf1	8	CGC NaCshell NaCcore MS PVN LH VMH CMA
1937	ENSRNOT00000024402	Apbb1	8	NaCcore BNST PVN VMH CMA venDG venCA1 Arc
1953	ENSRNOT00000024568	Smarca5	8	PLC InsularCortex MPOA MDT Arc Raphe LC SNT
2078	ENSRNOT00000025970	Mrpl51	8	MPOA MDT dorDG venCA1 Arc PAG LC SNT
2083	ENSRNOT00000026016	Ctnnb1	8	PLC MPOA MDT dorDG Arc Raphe LC SNT
2125	ENSRNOT00000026462	Psmb10	8	CGC MS PVN LH VMH dorCA1 venDG Raphe
2167	ENSRNOT00000026895	Sil1	8	NaCcore PVN LH VMH BLA venCA1 Arc VTA
2360	ENSRNOT00000028709	Setdb1	8	BNST MPOA PVN CMA venDG Arc PAG LC
2469	ENSRNOT00000031254	Rbm42	8	MS PVN LH VMH BLA HB Arc VTA
2489	ENSRNOT00000031741	Rabl3	8	ILC MPOA dorDG venDG venCA1 Arc LC SNT
2787	ENSRNOT00000040430	Atp1a1	8		PLC ILC MPOA MDT venCA1 Arc Raphe LC
2807	ENSRNOT00000041021	ENSRNOT00000041021	8	PLC CGC BNST MPOA MDT venCA1 Arc LC
2836	ENSRNOT00000041808	Vgf	8	NaCshell MS MPOA PVN VMH BLA HB Arc
2873	ENSRNOT00000042890	Opcml	8		NaCcore BNST PVN LH VMH CMA dorCA1 venDG
2875	ENSRNOT00000042925	Ids	8		InsularCortex NaCshell NaCcore MPOA LH CMA Arc Raphe
3099	ENSRNOT00000050018	Rab9a	8		NaCshell NaCcore BNST PVN VMH BLA venDG VTA
3414	ENSRNOT00000063780	RGD1566239	8	CGC NaCshell NaCcore MS BNST MPOA VMH Arc
3435	ENSRNOT00000064145	Eps15	8		ILC CGC CMA dorDG dorCA1 Arc PAG Raphe
3470	ENSRNOT00000064900	Fbxo21	8	BNST MPOA VMH venDG Arc PAG LC SNT
3547	ENSRNOT00000066425	Paip1	8	CGC InsularCortex MDT Arc PAG Raphe LC SNT
3604	ENSRNOT00000067549	Sco2	8	NaCshell NaCcore PVN VMH CMA dorCA1 HB venDG
3634	ENSRNOT00000068084	Ap3s2	8	NaCshell NaCcore MS BNST VMH CMA dorCA1 SNT
3684	ENSRNOT00000070920	Uxs1	8	MPOA MDT venCA1 Arc PAG Raphe LC SNT
3766	ENSRNOT00000071902	Fstl5	8		NaCcore MS PVN LH VMH Arc VTA Raphe
3775	ENSRNOT00000072003	ENSRNOT00000072003	8		InsularCortex NaCshell MS MPOA LH VMH BLA Raphe
3799	ENSRNOT00000072273	ENSRNOT00000072273	8	LC	CGC InsularCortex PVN LH dorDG HB Raphe
3996	ENSRNOT00000074406	ENSRNOT00000074406	8		ILC InsularCortex NaCshell NaCcore LH BLA dorDG PAG
7	ENSRNOT00000000072	Atp5i	7	CGC MPOA PVN LH dorCA1 Arc Raphe
10	ENSRNOT00000000116	Thoc3	7	MPOA VMH venCA1 Arc VTA Raphe SNT
39	ENSRNOT00000000542	Hsd17b8	7	PVN LH VMH dorCA1 HB Arc Raphe
80	ENSRNOT00000001118	Ddah2	7	CGC NaCcore PVN CMA HB venCA1 VTA
139	ENSRNOT00000001602	Agpat3	7	NaCshell MS VMH BLA CMA HB Arc
149	ENSRNOT00000001696	Snx8	7	NaCshell MS PVN LH VMH HB Raphe
184	ENSRNOT00000002036	Fam120b	7	PLC ILC BNST venCA1 Arc LC SNT
218	ENSRNOT00000002656	RPS2-PS6	7	MS PVN LH VMH BLA VTA Raphe
312	ENSRNOT00000003926	Guk1	7	NaCshell NaCcore MS LH VMH CMA Arc
318	ENSRNOT00000004011	RGD1304587	7	NaCshell NaCcore MS LH VMH CMA Arc
322	ENSRNOT00000004027	Gadd45gip1	7	MS PVN LH VMH dorCA1 Arc Raphe
346	ENSRNOT00000004314	Nudt16l1	7	NaCshell NaCcore PVN VMH CMA venDG venCA1
353	ENSRNOT00000004359	Ltc4s	7	NaCshell NaCcore BNST MPOA PVN LH VMH
384	ENSRNOT00000004867	ENSRNOT00000004867	7		PVN LH VMH BLA HB VTA Raphe
406	ENSRNOT00000005138	Atp6ap2	7		NaCcore MS PVN VMH CMA HB VTA
526	ENSRNOT00000006607	Actr2	7		CGC InsularCortex MPOA PVN LH Arc Raphe
599	ENSRNOT00000007701	Fam49a	7		MS MPOA VMH dorDG dorCA1 Arc Raphe
662	ENSRNOT00000008608	Mif	7	CGC NaCshell NaCcore MS BNST VMH CMA
714	ENSRNOT00000009155	Sarnp	7	PLC MPOA Arc PAG Raphe LC SNT
723	ENSRNOT00000009342	Eepd1	7	NaCshell NaCcore PVN VMH BLA CMA dorCA1
782	ENSRNOT00000010144	Mis12	7		MS PVN LH VMH BLA dorDG Raphe
831	ENSRNOT00000010638	Jag1	7	MPOA MDT LH Arc Raphe LC SNT
854	ENSRNOT00000010884	Atp13a2	7	NaCshell MS PVN VMH CMA HB VTA
892	ENSRNOT00000011316	Smdt1	7	NaCshell NaCcore MS LH VMH CMA Arc
897	ENSRNOT00000011357	Tmem222	7	CGC NaCshell NaCcore MS BNST PVN VMH
903	ENSRNOT00000011427	Mrpl53	7	ILC PVN LH VMH dorCA1 venDG Raphe
924	ENSRNOT00000011721	Plag1	7		CGC NaCshell NaCcore MS CMA dorDG VTA
949	ENSRNOT00000012061	RGD1563441	7		NaCshell BNST MPOA PVN CMA HB venDG
980	ENSRNOT00000012478	Anp32b	7	PLC MS MDT LH BLA venCA1 Raphe
1047	ENSRNOT00000013552	Pcf11	7	PLC MPOA MDT Arc Raphe LC SNT
1061	ENSRNOT00000013724	Syp	7	NaCshell VMH BLA CMA dorDG dorCA1 Arc
1092	ENSRNOT00000014087	Rnf208	7	NaCshell MS PVN VMH CMA dorCA1 VTA
1152	ENSRNOT00000015047	Bmpr1a	7		NaCshell MS PVN VMH BLA Arc VTA
1201	ENSRNOT00000015684	Tmem205	7		PLC MPOA dorDG venCA1 Arc Raphe LC
1270	ENSRNOT00000016499	S100a16	7		PLC MPOA MDT venCA1 Arc Raphe LC
1275	ENSRNOT00000016567	Pkia	7		NaCshell MS PVN LH VMH BLA VTA
1276	ENSRNOT00000016629	Peli2	7	MPOA MDT venCA1 Arc PAG LC SNT
1305	ENSRNOT00000017052	Rpl37	7		PLC NaCshell BNST MPOA MDT venCA1 PAG
1314	ENSRNOT00000017110	Mfsd5	7	CGC NaCshell NaCcore MS PVN VMH VTA
1323	ENSRNOT00000017201	Mpdu1	7		PLC MPOA MDT dorDG venCA1 Arc Raphe
1324	ENSRNOT00000017202	Cwf19l1	7	MPOA PVN LH VMH dorDG venDG Arc
1327	ENSRNOT00000017269	Tk2	7	MPOA VMH BLA CMA dorCA1 venDG Arc
1374	ENSRNOT00000017967	Pgap1	7		ILC MS MPOA LH dorDG Arc PAG
1380	ENSRNOT00000018009	Prkcsh	7	NaCcore PVN LH VMH CMA HB venDG
1463	ENSRNOT00000019158	Ggact	7	MPOA PVN MDT LH VMH Arc Raphe
1507	ENSRNOT00000019703	Golga1	7	MPOA MDT dorDG venCA1 Arc Raphe SNT
1515	ENSRNOT00000019824	Dhx36	7	MPOA MDT venCA1 Arc Raphe LC SNT
1534	ENSRNOT00000020093	Prkag1	7		PLC ILC MPOA MDT dorDG Raphe SNT
1555	ENSRNOT00000020348	Tnnc2	7	CGC NaCshell MS BLA dorCA1 venCA1 Raphe
1615	ENSRNOT00000020929	Heyl	7	NaCshell MS MPOA VMH HB venCA1 Arc
1645	ENSRNOT00000021318	Stx7	7		NaCcore LH VMH CMA HB venDG Arc
1649	ENSRNOT00000021366	Ube3a	7	PLC MPOA MDT Arc Raphe LC SNT
1693	ENSRNOT00000021850	Ipp	7		NaCshell MS PVN VMH BLA dorDG Arc
1698	ENSRNOT00000021883	Neurl4	7		PLC ILC MPOA dorDG Arc Raphe LC
1706	ENSRNOT00000022032	Fxyd6	7		InsularCortex MPOA LH BLA dorDG Arc Raphe
1724	ENSRNOT00000022221	Rab24	7	MS PVN VMH CMA Arc VTA Raphe
1736	ENSRNOT00000022341	Ninj1	7	CGC MS PVN LH VMH BLA dorDG
1760	ENSRNOT00000022603	Calm3	7	MS MPOA PVN LH VMH dorCA1 Arc
1890	ENSRNOT00000023920	Bgn	7		CGC NaCshell MPOA dorDG dorCA1 Arc Raphe
1932	ENSRNOT00000024357	Sncb	7	NaCshell NaCcore PVN CMA HB Arc VTA
1938	ENSRNOT00000024408	Gorasp1	7	NaCcore VMH CMA venDG venCA1 Arc VTA
1966	ENSRNOT00000024711	RGD1560648	7	ILC NaCshell NaCcore MS VMH dorCA1 venDG
2003	ENSRNOT00000025142	Slc25a38	7	NaCshell MS PVN LH VMH dorCA1 Raphe
2042	ENSRNOT00000025560	Abhd11	7	NaCshell NaCcore VMH CMA venDG venCA1 SNT
2056	ENSRNOT00000025782	Eif3c	7	NaCshell MS LH VMH CMA Arc VTA
2063	ENSRNOT00000025854	ENSRNOT00000025854	7	ILC CGC MPOA PVN venDG Arc Raphe
2094	ENSRNOT00000026159	Cck	7	NaCshell MS LH VMH dorCA1 HB Arc
2313	ENSRNOT00000028295	Scap	7	MS LH VMH BLA dorCA1 HB Arc
2326	ENSRNOT00000028411	Ccnd1	7		MPOA dorDG venDG Arc PAG Raphe LC
2386	ENSRNOT00000029045	Tmtc3	7	ILC MPOA MDT Arc Raphe LC SNT
2398	ENSRNOT00000029420	Nit2	7		PLC NaCshell MS LH BLA venCA1 VTA
2529	ENSRNOT00000033017	Cdc14b	7	MPOA MDT VMH venCA1 Arc PAG LC
2540	ENSRNOT00000033298	Zfp280b	7	ILC BNST dorDG venCA1 Arc LC SNT
2546	ENSRNOT00000033537	Atp5j2	7	PLC ILC LH Arc Raphe LC SNT
2656	ENSRNOT00000036556	Tusc2	7	MS PVN LH dorCA1 Arc Raphe SNT
2660	ENSRNOT00000036717	Slc7a14	7		MPOA PVN dorDG Arc PAG Raphe SNT
2677	ENSRNOT00000037039	Ppp1r15b	7	MPOA MDT dorDG Arc PAG LC SNT
2693	ENSRNOT00000037509	Uba6	7	MPOA MDT venCA1 Arc Raphe LC SNT
2704	ENSRNOT00000037772	Pacsin1	7		InsularCortex MPOA dorDG Arc PAG Raphe SNT
2805	ENSRNOT00000040978	Aifm3	7	PVN VMH CMA venDG venCA1 Arc VTA
2828	ENSRNOT00000041613	Rxrb	7	CGC NaCcore MS LH VMH HB venDG
2834	ENSRNOT00000041753	Rps15al4	7		NaCshell BNST MPOA MDT LH venCA1 PAG
3043	ENSRNOT00000048504	Prr13	7	ILC NaCshell MPOA VMH BLA dorCA1 SNT
3053	ENSRNOT00000048767	MT-ND5	7		NaCshell NaCcore BNST VMH BLA CMA venDG
3079	ENSRNOT00000049437	CTN13	7		CGC NaCshell NaCcore MS PVN VMH Raphe
3133	ENSRNOT00000050774	Trps1	7		NaCcore PVN VMH dorCA1 HB venDG Arc
3134	ENSRNOT00000050782	RGD1311899	7	NaCshell LS MS VMH BLA dorCA1 Arc
3200	ENSRNOT00000054965	Mrpl12	7	NaCshell MS LH VMH BLA CMA Arc
3263	ENSRNOT00000056612	Traf3ip1	7	PLC BNST MPOA venCA1 Arc PAG Raphe
3296	ENSRNOT00000057789	Fbxl3	7	PLC MPOA MDT Arc Raphe LC SNT
3312	ENSRNOT00000058204	Serp2	7	MS LH VMH BLA CMA dorCA1 Arc
3329	ENSRNOT00000058917	RGD1564688	7	LS MS PVN LH VMH dorDG HB
3335	ENSRNOT00000059159	1700019D03Rik	7	PLC MPOA venCA1 Arc Raphe LC SNT
3433	ENSRNOT00000064122	Tmem65	7	PLC MPOA MDT dorDG Raphe LC SNT
3469	ENSRNOT00000064893	Fastk	7	PVN LH CMA HB venDG venCA1 Arc
3474	ENSRNOT00000064949	Smim17	7		MS MPOA PVN LH dorDG PAG Raphe
3515	ENSRNOT00000065730	Asun	7	MPOA venCA1 Arc PAG Raphe LC SNT
3589	ENSRNOT00000067298	Gpr165	7		NaCcore MS MPOA VMH Arc PAG Raphe
3653	ENSRNOT00000068440	Cdyl2	7		CGC InsularCortex MPOA LH BLA dorDG Arc
3692	ENSRNOT00000070986	Ubxn6	7	NaCcore MS PVN LH VMH Arc VTA
3695	ENSRNOT00000071030	ENSRNOT00000071030	7		NaCshell NaCcore MS PVN VMH dorDG Raphe
3710	ENSRNOT00000071224	Trnau1ap	7	MS MPOA PVN LH CMA dorCA1 Arc
3805	ENSRNOT00000072342	Gstm5	7	ILC MPOA VMH venDG Arc Raphe SNT
3850	ENSRNOT00000072943	ENSRNOT00000072943	7		CGC NaCshell LH VMH dorDG Arc Raphe
3878	ENSRNOT00000073204	ENSRNOT00000073204	7	PLC MPOA dorDG Arc PAG Raphe LC
4012	ENSRNOT00000074632	Cisd2	7	MPOA dorDG venCA1 Arc Raphe LC SNT
4093	ENSRNOT00000075659	Ccdc28b	7	NaCshell NaCcore PVN LH VMH Arc Raphe
36	ENSRNOT00000000500	Agpat1	6	PLC NaCshell NaCcore MS CMA Arc
96	ENSRNOT00000001292	Aacs	6	MPOA VMH CMA HB venCA1 Arc
103	ENSRNOT00000001338	Zfp664	6		NaCshell NaCcore MPOA dorDG PAG Raphe
135	ENSRNOT00000001591	Pop5	6	MS VMH dorDG dorCA1 venDG Arc
144	ENSRNOT00000001640	Fam207a	6	NaCshell MS LH VMH HB Arc
247	ENSRNOT00000003128	Tmem33	6	MPOA MDT Arc Raphe LC SNT
272	ENSRNOT00000003460	Mrps14	6	ILC MPOA Arc Raphe LC SNT
324	ENSRNOT00000004038	Nap1l2	6		MS PVN LH VMH BLA PAG
360	ENSRNOT00000004477	Grin2c	6	LH VMH BLA HB venCA1 PAG,Raphe
429	ENSRNOT00000005432	ENSRNOT00000005432	6		PLC InsularCortex dorDG venCA1 Arc Raphe
431	ENSRNOT00000005479	Dnaja3	6	NaCcore BNST MPOA CMA Arc PAG
432	ENSRNOT00000005498	Ppp1r9b	6	CGC NaCshell NaCcore MS BNST	SNT
443	ENSRNOT00000005623	Slc9a7	6		NaCshell NaCcore LH VMH PAG Raphe
466	ENSRNOT00000005942	Caskin2	6	NaCcore LH VMH HB venDG Arc
569	ENSRNOT00000007293	Ppp2r2c	6		InsularCortex NaCshell MPOA BLA dorDG Raphe
611	ENSRNOT00000007905	Pde6h	6	MS MPOA VMH BLA Arc Raphe
632	ENSRNOT00000008160	Scn8a	6		ILC NaCcore MPOA BLA dorDG Raphe
670	ENSRNOT00000008705	Yipf6	6		NaCshell MS PVN VMH Arc VTA
673	ENSRNOT00000008737	Fkbp4	6	NaCshell NaCcore MS PVN VMH dorCA1
686	ENSRNOT00000008919	Papolg	6	MPOA Arc PAG Raphe LC SNT
712	ENSRNOT00000009152	Nhp2l1	6		CGC NaCshell MDT LH dorDG Raphe
783	ENSRNOT00000010146	Kcnj10	6		NaCshell MPOA LH BLA PAG Raphe
815	ENSRNOT00000010468	Polr3f	6	PLC MPOA Arc Raphe LC SNT
827	ENSRNOT00000010630	Rapgef4	6		NaCshell LH VMH BLA dorCA1 Raphe
838	ENSRNOT00000010696	Ccne2	6	MPOA Arc PAG Raphe LC SNT
867	ENSRNOT00000011085	Orc3	6		NaCcore MS MPOA LH VMH Arc
881	ENSRNOT00000011246	Brpf1	6	BNST MPOA CMA dorCA1 Arc PAG
910	ENSRNOT00000011556	Wdr5	6	NaCshell MS BNST MPOA PVN Arc
911	ENSRNOT00000011565	Mrps15	6	NaCshell MPOA BLA HB venCA1 Arc
916	ENSRNOT00000011619	Mrpl15	6	ILC MPOA venDG Arc LC SNT
975	ENSRNOT00000012408	Kcnk9	6		NaCcore MPOA LH VMH Arc PAG
992	ENSRNOT00000012676	Ugt8	6		NaCshell MS PVN CMA dorCA1 Arc
996	ENSRNOT00000012715	Tmpo	6	MPOA dorDG Arc Raphe LC SNT
1117	ENSRNOT00000014436	Zyg11b	6		ILC CGC InsularCortex NaCshell PVN Raphe
1145	ENSRNOT00000014912	Ssr3	6	MPOA MDT Arc Raphe LC SNT
1165	ENSRNOT00000015179	Vcl	6	PLC MPOA venCA1 Arc LC SNT
1243	ENSRNOT00000016217	Ssbp1	6	MPOA venCA1 Arc Raphe LC SNT
1272	ENSRNOT00000016519	S100a13	6		PLC MPOA venCA1 Arc PAG LC
1413	ENSRNOT00000018457	Ankrd32	6	MPOA MDT venCA1 Raphe LC SNT
1470	ENSRNOT00000019262	Elp3	6		CGC LH VMH BLA Arc Raphe
1486	ENSRNOT00000019508	Rps2	6	CGC MS PVN LH VMH Raphe
1506	ENSRNOT00000019690	Lmo1	6	NaCshell NaCcore LH VMH Arc VTA
1529	ENSRNOT00000020014	Ccne1	6	NaCshell MS BLA dorDG dorCA1 Raphe
1553	ENSRNOT00000020341	Necab2	6	NaCshell NaCcore MS VMH CMA dorCA1
1562	ENSRNOT00000020425	Gal	6	NaCcore BNST MPOA VMH Arc Raphe
1564	ENSRNOT00000020437	Map3k12	6	BNST MPOA Arc PAG LC SNT
1628	ENSRNOT00000021091	Hypk	6	ILC MPOA Arc Raphe LC SNT
1642	ENSRNOT00000021271	Kcng4	6	ILC MPOA PVN Arc Raphe SNT
1671	ENSRNOT00000021638	Lman2	6	NaCshell NaCcore MS PVN VMH venDG
1685	ENSRNOT00000021764	B4galt6	6	PLC CGC MPOA Arc LC SNT
1705	ENSRNOT00000022008	ENSRNOT00000022008	6	MPOA dorDG Arc Raphe LC SNT
1799	ENSRNOT00000022984	Galnt18	6	NaCcore MS LH VMH CMA venCA1
1861	ENSRNOT00000023619	Pwwp2b	6	NaCcore MS LH VMH venDG Raphe
1897	ENSRNOT00000023999	Zfp771	6	CGC MS PVN VMH dorCA1 Arc
1948	ENSRNOT00000024517	Ndufv1	6	NaCcore MS PVN LH HB VTA
1982	ENSRNOT00000024850	Trim3	6	NaCshell PVN CMA venDG Arc VTA
2079	ENSRNOT00000025979	Rbx1	6		PLC NaCshell BNST MDT venCA1 PAG
2113	ENSRNOT00000026327	Dag1	6		PLC NaCshell MPOA BLA dorDG Raphe
2131	ENSRNOT00000026569	Morc2	6	MPOA CMA HB Arc Raphe SNT
2136	ENSRNOT00000026586	Pde2a	6	NaCshell NaCcore MS BNST venDG venCA1
2144	ENSRNOT00000026651	Ubxn1	6	NaCcore PVN LH VMH HB VTA
2146	ENSRNOT00000026654	Ptprn	9	CGC NaCshell NaCcore MS CMA venCA1 HB venDG Nts
2158	ENSRNOT00000026752	Ube2j2	6	NaCcore MS VMH BLA CMA Arc
2169	ENSRNOT00000026909	Ppp4c	6	NaCshell NaCcore MS PVN CMA HB
2192	ENSRNOT00000027091	mrpl11	6	MPOA LH VMH dorCA1 Arc Raphe
2202	ENSRNOT00000027241	Klhl26	6	BNST PVN MDT venDG venCA1 SNT
2281	ENSRNOT00000027999	Acadsb	6		NaCshell MS LH VMH dorDG Arc
2290	ENSRNOT00000028070	Ppp1r14a	6	NaCcore MPOA LH VMH Arc VTA
2338	ENSRNOT00000028525	Arl2	6	NaCcore PVN CMA venCA1 Arc VTA
2466	ENSRNOT00000031205	ENSRNOT00000031205	6		CGC NaCshell LH BLA dorDG Raphe
2471	ENSRNOT00000031291	Agpat5	6	NaCcore MPOA venDG Arc LC SNT
2512	ENSRNOT00000032430	ENSRNOT00000032430	6		NaCcore PVN LH BLA Arc Raphe
2536	ENSRNOT00000033276	Rprml	6	CGC NaCshell NaCcore MS BLA venCA1
2539	ENSRNOT00000033288	Cnpy4	6	MPOA MDT venCA1 PAG Raphe SNT
2575	ENSRNOT00000034284	Lrrc47	6	NaCshell NaCcore MS BNST PVN dorCA1
2599	ENSRNOT00000034814	Fam178a	6	MPOA MDT Arc Raphe LC SNT
2658	ENSRNOT00000036606	Asmtl	6	MS LH VMH HB Arc VTA
2661	ENSRNOT00000036738	Dpy19l1	6		NaCshell MS MPOA PVN dorCA1 Raphe
2698	ENSRNOT00000037597	Golm1	6	PLC NaCshell NaCcore HB venCA1 Arc
2705	ENSRNOT00000037829	Akap17a	6	CGC MS LH VMH Arc VTA
2709	ENSRNOT00000038032	Twf1	6	PLC ILC MPOA Raphe LC SNT
2768	ENSRNOT00000039796	Frmpd4	6		MPOA PVN VMH BLA CMA dorCA1
2811	ENSRNOT00000041215	Eml2	6		MPOA LH Arc Raphe LC SNT
2846	ENSRNOT00000042126	Bex2	6	CGC LS MPOA VMH CMA Arc
2912	ENSRNOT00000044268	Hist2h2aa3	6	NaCcore MS BNST PVN LH VMH
2947	ENSRNOT00000045094	Gapdh-ps1	6	MS PVN LH VMH dorDG HB
2973	ENSRNOT00000045875	Ict1	6	NaCshell NaCcore MS BNST LH CMA
2976	ENSRNOT00000045951	ENSRNOT00000045951	6		CGC NaCcore LH VMH venDG Arc
3006	ENSRNOT00000047139	Gstm1	6	MPOA VMH venDG PAG Raphe SNT
3008	ENSRNOT00000047194	Tube1	6	MPOA dorCA1 venDG Arc PAG LC
3016	ENSRNOT00000047450	Eef2	6	CGC NaCshell NaCcore BNST PVN venDG
3035	ENSRNOT00000048349	Gsdma	6	ILC MPOA LH Arc Raphe SNT
3046	ENSRNOT00000048598	ENSRNOT00000048598	6		NaCshell MS BNST PVN VMH venDG
3092	ENSRNOT00000049832	Ptprj	6		InsularCortex NaCshell NaCcore MPOA dorDG Raphe
3103	ENSRNOT00000050149	Kcna2	6		ILC CGC LH dorDG PAG Raphe
3144	ENSRNOT00000051243	RGD1310641	6	MPOA PVN BLA Arc Raphe LC
3220	ENSRNOT00000055289	Cbx5	6	PLC MPOA MDT venCA1 Arc SNT
3242	ENSRNOT00000056060	Lrrfip2	6	NaCshell MPOA MDT LH dorDG Arc
3252	ENSRNOT00000056337	Renbp	6	NaCshell NaCcore PVN LH VMH HB
3297	ENSRNOT00000057826	Dusp19	6		NaCshell MS PVN MDT venCA1 Raphe
3315	ENSRNOT00000058362	Gjc2	6	NaCcore MS LH VMH BLA HB
3346	ENSRNOT00000059501	Rps14	6	CGC PVN VMH dorCA1 venDG Raphe
3354	ENSRNOT00000059766	ENSRNOT00000059766	6		NaCshell NaCcore PVN LH BLA Raphe
3368	ENSRNOT00000060370	Ints1	6	NaCshell NaCcore MS PVN VMH dorCA1
3391	ENSRNOT00000061151	Celf4	6		MPOA PVN dorDG Arc PAG Raphe
3416	ENSRNOT00000063787	Rpl14	6		dorDG venCA1 Arc VTA Raphe SNT
3443	ENSRNOT00000064272	Prmt1	6		PLC MPOA venCA1 Arc Raphe SNT
3451	ENSRNOT00000064429	Adam11	6		CGC NaCshell MPOA PVN dorDG Raphe
3557	ENSRNOT00000066618	Tor1b	6	MPOA MDT venCA1 PAG Raphe SNT
3558	ENSRNOT00000066657	Stk4	6	NaCshell MPOA MDT venCA1 Arc SNT
3633	ENSRNOT00000068033	Cbx6	6	NaCshell NaCcore MS VMH BLA HB
3672	ENSRNOT00000070793	ENSRNOT00000070793	6		NaCshell NaCcore BNST PVN VMH dorDG
3697	ENSRNOT00000071055	ENSRNOT00000071055	6		PVN LH BLA dorDG Arc Raphe
3739	ENSRNOT00000071617	ENSRNOT00000071617	6	CGC MS PVN CMA dorDG dorCA1
3768	ENSRNOT00000071928	Pet100	6	ILC PVN VMH dorCA1 Arc Raphe
3831	ENSRNOT00000072666	ENSRNOT00000072666	6	PLC MPOA MDT BLA venCA1 Raphe
3987	ENSRNOT00000074325	ENSRNOT00000074325	6		LS BNST MPOA CMA Arc LC
3997	ENSRNOT00000074415	PTP4A2	6	ILC NaCshell MPOA MDT Arc SNT
4026	ENSRNOT00000074772	Usp19	6	MPOA LH VMH dorCA1 Arc VTA
4090	ENSRNOT00000075612	GRCC10	6	ILC NaCshell NaCcore MS PVN VMH
48	ENSRNOT00000000639	Ccdc167	5	ILC CGC BLA dorCA1 Raphe
50	ENSRNOT00000000671	Eif4ebp2	5		BNST MPOA Arc Raphe LC
112	ENSRNOT00000001404	Usp42	5	MPOA Arc PAG LC SNT
128	ENSRNOT00000001550	Cabp4	5	MPOA Arc PAG Raphe LC
156	ENSRNOT00000001784	Zfp68	5	MPOA MDT Raphe LC SNT
178	ENSRNOT00000001961	Por	5		MPOA dorDG Arc PAG Raphe
183	ENSRNOT00000002033	Gatsl2	5		MPOA LH Arc Raphe LC
232	ENSRNOT00000002921	Sgcb	5	MPOA Arc Raphe LC SNT
260	ENSRNOT00000003283	Plp1	5		NaCshell MS PVN dorCA1 Arc
282	ENSRNOT00000003638	Mtmr1	5	CGC NaCshell MS LH VTA
297	ENSRNOT00000003780	Tob1	5	MPOA MDT Arc LC SNT
310	ENSRNOT00000003907	Rfc1	5	MPOA dorDG Arc Raphe SNT
313	ENSRNOT00000003931	Mrpl55	5	NaCshell NaCcore PVN VMH venDG
319	ENSRNOT00000004017	Nfia	5	PLC MDT venCA1 Raphe SNT
326	ENSRNOT00000004091	Calr	5	NaCshell PVN VMH venDG Arc
428	ENSRNOT00000005426	Cwc25	5	PVN LH BLA dorCA1 Arc
435	ENSRNOT00000005523	Mgat4c	5		NaCcore MS PVN LH VMH
485	ENSRNOT00000006195	Fzd6	5	BNST MPOA MDT dorDG Arc
491	ENSRNOT00000006297	Fcf1	5	MPOA Arc Raphe LC SNT
565	ENSRNOT00000007247	Itpka	5	CGC NaCshell NaCcore MS CMA
584	ENSRNOT00000007544	Fmc1	5	NaCshell MPOA LH CMA Arc
636	ENSRNOT00000008255	Lztfl1	5		NaCshell NaCcore MS venDG venCA1
638	ENSRNOT00000008276	ENSRNOT00000008276	5	NaCshell NaCcore LH VMH CMA
639	ENSRNOT00000008281	Cpne3	5		BNST MPOA LH Arc PAG
654	ENSRNOT00000008507	2310047M10Rik	5	NaCshell MS BLA HB VTA
695	ENSRNOT00000008987	Cd302	5		NaCcore MS VMH CMA venDG
717	ENSRNOT00000009179	Ppia	5		MPOA venCA1 Arc PAG Raphe
727	ENSRNOT00000009398	Timm17a	5	ILC MPOA Arc LC SNT
754	ENSRNOT00000009744	Clvs1	5	MPOA Arc Raphe LC SNT
765	ENSRNOT00000009933	Nudc	5	NaCshell MS VMH CMA HB
775	ENSRNOT00000010073	Ndufaf4	5	PLC MDT Raphe LC SNT
840	ENSRNOT00000010712	Fos	5	CGC NaCshell MS BNST PVN
842	ENSRNOT00000010730	Sync	5	MPOA dorDG venCA1 Arc Raphe
846	ENSRNOT00000010789	RGD1310592	5	MPOA dorDG Arc Raphe LC
849	ENSRNOT00000010826	Wbp2	5		MPOA dorDG Arc PAG Raphe
850	ENSRNOT00000010835	Btbd3	5		MS MPOA Arc Raphe LC
868	ENSRNOT00000011094	Zfp414	5		MPOA dorDG Arc PAG Raphe
869	ENSRNOT00000011105	Ipo9	5		CGC LH BLA dorDG Raphe
878	ENSRNOT00000011230	Cat	5		MS VMH BLA CMA dorCA1
883	ENSRNOT00000011270	Cdc42ep1	5	NaCcore LH BLA HB VTA
889	ENSRNOT00000011307	Synpr	5	LC	NaCshell MS PVN LH
909	ENSRNOT00000011523	Kcnab3	5	NaCshell MPOA dorDG HB PAG
926	ENSRNOT00000011726	Nlk	5	MPOA MDT Arc Raphe SNT
933	ENSRNOT00000011837	Hcn2	5		NaCcore BNST MPOA PAG LC
944	ENSRNOT00000011991	Csrp1	5		CGC MPOA venCA1 Arc Raphe
987	ENSRNOT00000012655	Chn2	5		MS PVN dorCA1 Arc Raphe
991	ENSRNOT00000012675	Rnf114	5	BNST dorCA1 venDG Arc PAG
1023	ENSRNOT00000013209	Pls1	5		NaCshell MS PVN LH Raphe
1051	ENSRNOT00000013600	Brk1	5		PLC MPOA MDT venCA1 Arc
1087	ENSRNOT00000014013	Cdh18	5		MS LH VMH Arc VTA
1100	ENSRNOT00000014173	Gcat	5	NaCshell NaCcore MS BLA VTA
1107	ENSRNOT00000014312	Gpm6a	5		NaCcore PVN VMH HB VTA
1114	ENSRNOT00000014411	Kcnk15	5	NaCshell PVN HB venCA1 Arc
1123	ENSRNOT00000014508	Smarcd2	5	NaCshell MS PVN VMH venCA1
1130	ENSRNOT00000014699	Ube2o	5		ILC MPOA PAG Raphe LC
1132	ENSRNOT00000014713	ENSRNOT00000014713	5	MPOA PVN VMH Arc Raphe
1219	ENSRNOT00000015893	RPLP1	5	CGC NaCcore MS BNST VMH
1281	ENSRNOT00000016730	CFLAR	5		PLC PVN BLA dorDG Raphe
1306	ENSRNOT00000017053	Dnaja4	5		MPOA dorDG Arc PAG Raphe
1326	ENSRNOT00000017247	Dnajc16	5		PLC NaCshell BLA dorDG Raphe
1330	ENSRNOT00000017307	Ddx25	5	LH HB Arc Raphe SNT
1359	ENSRNOT00000017714	Chst10	5	NaCshell MS BNST MPOA CMA
1366	ENSRNOT00000017805	Nceh1	5		VMH BLA CMA dorCA1 Arc
1382	ENSRNOT00000018023	Samd8	5		CGC MPOA LH VMH Arc
1385	ENSRNOT00000018038	Atpif1	5	CGC NaCshell NaCcore LH VMH
1392	ENSRNOT00000018145	Mvd	5	NaCshell NaCcore PVN HB VTA
1418	ENSRNOT00000018532	Far1	5		NaCshell NaCcore MS LH VMH
1432	ENSRNOT00000018820	Rplp1	5	CGC NaCcore MS BNST VMH
1449	ENSRNOT00000018973	Erlin2	5		NaCshell MPOA Arc Raphe LC
1460	ENSRNOT00000019129	St7l	5	MPOA Arc Raphe LC SNT
1466	ENSRNOT00000019204	ZFP810	5		PVN LH VMH VTA Raphe
1540	ENSRNOT00000020192	Hagh	5	NaCcore BNST venDG Arc LC
1576	ENSRNOT00000020554	Fbll1	5	CGC NaCshell NaCcore MS BLA
1583	ENSRNOT00000020625	Alad	5	NaCcore PVN VMH dorCA1 venDG
1601	ENSRNOT00000020749	Spr	5	PVN VMH Arc VTA Raphe
1616	ENSRNOT00000020932	Tuba1c	5		InsularCortex BLA venCA1 Arc Raphe
1644	ENSRNOT00000021310	Ap2s1	5	MS LH VMH CMA VTA
1648	ENSRNOT00000021342	Ubxn11	5	NaCcore PVN VMH dorCA1 Raphe
1665	ENSRNOT00000021548	Rqcd1	5	NaCshell MPOA VMH CMA Arc
1708	ENSRNOT00000022047	Sumo1	5	ILC MPOA Raphe LC SNT
1754	ENSRNOT00000022550	Gnai2	5	NaCshell NaCcore VMH CMA HB
1763	ENSRNOT00000022632	Bcs1l	5	BNST MPOA CMA dorCA1 Arc
1764	ENSRNOT00000022633	Slc25a28	5	MS PVN VMH BLA dorCA1
1804	ENSRNOT00000023066	Syngr1	5		PLC MPOA dorDG Raphe LC
1821	ENSRNOT00000023226	Lama1	5	ILC CGC MPOA Raphe SNT
1824	ENSRNOT00000023278	Dpcd	5	ILC MPOA dorCA1 Arc Raphe
1827	ENSRNOT00000023299	Fbxw4	5	NaCshell MS MPOA dorCA1 Arc
1836	ENSRNOT00000023383	Vac14	5	NaCshell PVN CMA HB venCA1
1852	ENSRNOT00000023527	Sh3glb2	5		MPOA dorDG Arc Raphe SNT
1858	ENSRNOT00000023594	Syt4	5		NaCcore PVN CMA venDG VTA
1913	ENSRNOT00000024196	Gpld1	5	BNST MPOA HB venDG Arc
1930	ENSRNOT00000024352	Ubac1	5	NaCshell NaCcore MS dorDG dorCA1
1945	ENSRNOT00000024471	Ndufab1	5	NaCcore MPOA LH Arc LC
1962	ENSRNOT00000024677	Gas6	5		MPOA Arc Raphe LC SNT
1964	ENSRNOT00000024691	Vkorc1l1	5	MPOA MDT Arc Raphe LC
1986	ENSRNOT00000024897	Vwa1	5	NaCcore MS LH VMH Arc
1988	ENSRNOT00000024914	Ppp2r4	7	NaCshell NaCcore MS PVN HB CMA LH
1995	ENSRNOT00000025008	Mrps11	5	MS PVN VMH dorCA1 venDG
2005	ENSRNOT00000025209	Slc6a7	5		ILC MPOA BLA dorDG Raphe
2017	ENSRNOT00000025311	Camkv	5	NaCcore MS VMH BLA CMA
2021	ENSRNOT00000025386	DNLZ	5	NaCshell NaCcore VMH CMA VTA
2043	ENSRNOT00000025608	Nutf2	5	MPOA VMH venDG LC SNT
2065	ENSRNOT00000025878	Ap3d1	5	NaCshell MS VMH HB Arc
2068	ENSRNOT00000025888	Rps17	5		PLC NaCshell MDT CMA venCA1
2090	ENSRNOT00000026112	Psd2	5	MPOA venCA1 Arc LC SNT
2126	ENSRNOT00000026466	Bckdk	5	NaCshell MS PVN VMH HB
2161	ENSRNOT00000026789	Jmjd8	5		InsularCortex BLA dorDG Arc Raphe
2177	ENSRNOT00000026974	Lamtor2	5	ILC VMH dorCA1 Arc Raphe
2188	ENSRNOT00000027076	Scand1	5	PVN VMH dorCA1 Arc Raphe
2238	ENSRNOT00000027608	Dap3	5	BNST MPOA venDG venCA1 Arc
2251	ENSRNOT00000027739	Nrep	5		NaCshell MDT LH VTA Raphe
2262	ENSRNOT00000027811	Sart1	5	NaCshell MS LH BLA Arc
2271	ENSRNOT00000027882	NOSIP	5	CGC NaCshell NaCcore MS BNST
2292	ENSRNOT00000028089	Rnd2	5	NaCcore MS PVN VMH HB
2333	ENSRNOT00000028475	Mrpl49	5	MPOA Arc Raphe LC SNT
2373	ENSRNOT00000028833	Avp	5	BNST PVN VMH CMA Arc
2382	ENSRNOT00000028969	Gamt	5	NaCcore LH CMA HB Arc
2384	ENSRNOT00000028988	ENSRNOT00000028988	5	CGC NaCcore MS MPOA LH
2414	ENSRNOT00000029829	Coro1b	5	NaCcore PVN CMA HB venDG
2427	ENSRNOT00000030244	RGD1311648	5	MPOA LH Arc Raphe SNT
2434	ENSRNOT00000030491	Rfk	5	MDT Arc Raphe LC SNT
2445	ENSRNOT00000030782	Chuk	5	MPOA Arc Raphe LC SNT
2448	ENSRNOT00000030892	Ndufb2	5	CGC MPOA LH VMH Arc
2515	ENSRNOT00000032613	Gpi	5	NaCshell NaCcore MS BNST PVN
2556	ENSRNOT00000033844	ENSRNOT00000033844	5		LH VMH BLA dorDG Raphe
2563	ENSRNOT00000033964	Lonrf2	5		PVN LH BLA dorDG Raphe
2576	ENSRNOT00000034288	Prtg	5	MPOA dorDG Arc PAG Raphe
2605	ENSRNOT00000034983	Rrp7a	5	NaCshell LH VMH BLA Arc
2623	ENSRNOT00000035611	Kpna1	5	MDT Arc Raphe LC SNT
2638	ENSRNOT00000036128	FAM24A	5	MPOA dorDG Arc Raphe LC
2713	ENSRNOT00000038084	Zfp26	5	MPOA Arc PAG Raphe LC
2772	ENSRNOT00000039852	Ilvbl	5	PVN LH VMH CMA HB
2790	ENSRNOT00000040505	Rfwd2	5	MPOA dorDG Arc Raphe SNT
2823	ENSRNOT00000041533	CAMK2A	5		NaCshell MPOA BLA HB PAG
2857	ENSRNOT00000042411	Eid1	5	NaCshell MPOA LH Arc Raphe
2866	ENSRNOT00000042711	Rab1b	5		InsularCortex NaCshell MPOA Arc Raphe
2891	ENSRNOT00000043518	Stt3a	5	MPOA dorDG Arc LC SNT
2896	ENSRNOT00000043693	MT-CO2	5		NaCcore BNST VMH CMA venDG
2937	ENSRNOT00000044783	Hbb	5		PLC NaCshell MDT CMA venCA1
2939	ENSRNOT00000044788	Ppp1r15a	5	NaCshell NaCcore MS PVN VMH
2953	ENSRNOT00000045192	Zfp597	5		PVN LH VMH BLA Raphe
2969	ENSRNOT00000045705	NDUFB4	5	MPOA PVN dorCA1 Arc Raphe
2979	ENSRNOT00000046053	ENSRNOT00000046053	5	MPOA Arc Raphe LC SNT
2984	ENSRNOT00000046181	Rnaseh2a	5	CGC MS PVN VMH CMA
2985	ENSRNOT00000046201	MT-ATP8	5	ILC MPOA Raphe LC SNT
3000	ENSRNOT00000046772	ENSRNOT00000046772	5	NaCshell	BLA PAG Raphe LC
3007	ENSRNOT00000047152	Fndc5	5	NaCshell NaCcore MS PVN venCA1
3012	ENSRNOT00000047303	Phldb1	5	NaCcore LH VMH HB Arc
3034	ENSRNOT00000048302	Clpx	5	MPOA Arc Raphe LC SNT
3044	ENSRNOT00000048554	Hexb	5	MPOA dorDG Arc Raphe SNT
3045	ENSRNOT00000048584	ENSRNOT00000048584	5	PLC ILC Arc LC SNT
3063	ENSRNOT00000048969	ENSRNOT00000048969	5		PLC MDT CMA venCA1 LC
3077	ENSRNOT00000049344	Neu1	5	NaCshell NaCcore MS venCA1 Arc
3143	ENSRNOT00000051235	Acot3	5	NaCshell dorDG PAG Raphe LC
3151	ENSRNOT00000051347	Dennd6b	5	MS VMH dorCA1 HB venCA1
3156	ENSRNOT00000051584	ENSRNOT00000051584	5	BNST MPOA venCA1 PAG LC
3187	ENSRNOT00000054681	Zdhhc6	5	MPOA Arc Raphe LC SNT
3232	ENSRNOT00000055792	Mapk8ip2	5	NaCshell NaCcore MS venDG venCA1
3240	ENSRNOT00000056015	Capza1	5		MS PVN LH VMH CMA
3253	ENSRNOT00000056376	Pdzd4	5	MS PVN LH HB Raphe
3255	ENSRNOT00000056420	RGD1309036	5	CGC PVN VMH Arc Raphe
3267	ENSRNOT00000056815	Hyi	5	MS PVN VMH Arc Raphe
3268	ENSRNOT00000056855	Ahsa2	5	MPOA MDT dorDG Arc Raphe
3310	ENSRNOT00000058190	Ndufc1	5	CGC PVN dorCA1 Arc Raphe
3347	ENSRNOT00000059524	Abl2	5	NaCshell dorCA1 venCA1 Arc PAG
3394	ENSRNOT00000061249	RGD1311345	5	MPOA dorDG venDG Raphe SNT
3601	ENSRNOT00000067518	Asna1	5		PLC MPOA MDT Arc Raphe
3640	ENSRNOT00000068231	Cpne7	5	NaCshell PVN venDG venCA1 Arc
3655	ENSRNOT00000068493	Dlg4	5		MPOA Arc PAG Raphe LC
3658	ENSRNOT00000068606	Rnf13	5		NaCshell MS PVN CMA dorCA1
3783	ENSRNOT00000072134	ENSRNOT00000072134	5		PLC LS MPOA venCA1 LC
3804	ENSRNOT00000072331	ENSRNOT00000072331	5		NaCshell NaCcore BNST VMH dorDG
3811	ENSRNOT00000072378	ENSRNOT00000072378	5	MPOA MDT venCA1 LC SNT
3928	ENSRNOT00000073704	ENSRNOT00000073704	5		NaCshell NaCcore BNST VMH dorDG
3937	ENSRNOT00000073790	Sri	5		InsularCortex NaCshell dorDG Arc Raphe
3969	ENSRNOT00000074133	Psmd10	5		MS PVN VMH VTA PAG
3981	ENSRNOT00000074253	Lonp1	5	NaCshell NaCcore MS MDT Arc
3989	ENSRNOT00000074336	Igsf21	5	CGC NaCshell MS PVN CMA
3995	ENSRNOT00000074401	St6galnac6	5	NaCshell NaCcore PVN venDG Arc
4008	ENSRNOT00000074604	ENSRNOT00000074604	5	CGC MPOA PVN Arc SNT
4021	ENSRNOT00000074734	Nat8l	5	NaCshell MS LH HB VTA
55	ENSRNOT00000000733	Fyn	4	NaCcore CMA venCA1 Arc
81	ENSRNOT00000001121	Abhd16a	4	NaCcore PVN venDG PAG
82	ENSRNOT00000001133	Prrc2a	4		MPOA Arc Raphe LC
95	ENSRNOT00000001289	Zfp358	4	NaCshell LH VMH VTA
97	ENSRNOT00000001305	Camsap3	4	NaCshell PVN VMH Raphe
98	ENSRNOT00000001307	Bud31	4	MPOA Raphe LC SNT
122	ENSRNOT00000001500	Pebp1	4		MDT venCA1 Arc Raphe
142	ENSRNOT00000001636	Ube2g2	4		VMH BLA dorDG Raphe
146	ENSRNOT00000001654	Gna12	4	NaCcore MS BNST HB
152	ENSRNOT00000001717	Vps29	4	ILC Arc LC SNT
155	ENSRNOT00000001766	Bcr	4		MPOA Arc Raphe LC
157	ENSRNOT00000001792	Il3ra	4	NaCshell LH VMH Arc
159	ENSRNOT00000001806	Orai1	4	NaCshell MS PVN VMH
161	ENSRNOT00000001820	Cops6	4	VMH dorCA1 Arc Raphe
162	ENSRNOT00000001822	Erp29	4		Arc Raphe LC SNT
169	ENSRNOT00000001890	Mospd3	4	MS LH VMH BLA
175	ENSRNOT00000001954	Ywhag	4	MPOA Arc LC SNT
177	ENSRNOT00000001960	Tmem120a	4		dorDG venCA1 PAG LC
180	ENSRNOT00000001982	Vps37c	4	NaCcore MS BLA venCA1
196	ENSRNOT00000002260	Cldnd1	4		MS LH BLA Raphe
197	ENSRNOT00000002285	ENSRNOT00000002285	4		LH VMH BLA Arc
202	ENSRNOT00000002484	Eif4a2	4		NaCcore MS PVN CMA
228	ENSRNOT00000002869	Rasl11b	4	NaCshell MS PAG Raphe
233	ENSRNOT00000002929	Cenpb	4		ILC MPOA Raphe LC
235	ENSRNOT00000002962	Mrps18c	4	Arc Raphe LC SNT
242	ENSRNOT00000003014	Arap2	4	MDT dorDG Raphe LC
264	ENSRNOT00000003397	Gnl3l	4		NaCcore CMA Arc PAG
281	ENSRNOT00000003618	TFB2M	4	MDT Arc Raphe LC
289	ENSRNOT00000003697	Prpsap2	4	MPOA Arc LC SNT
365	ENSRNOT00000004583	ENSRNOT00000004583	4	PVN VMH dorDG Raphe
417	ENSRNOT00000005270	RGD1564093	4	VMH BLA Arc Raphe
421	ENSRNOT00000005346	Pfdn2	4		venCA1 Arc PAG Raphe
437	ENSRNOT00000005568	Trappc6b	4	Arc Raphe LC SNT
449	ENSRNOT00000005684	2310067B10Rik	4		NaCshell MPOA Arc Raphe
453	ENSRNOT00000005781	Glrx5	4	MS LH HB VTA
486	ENSRNOT00000006219	Cntn1	4		MS LH Arc Raphe
492	ENSRNOT00000006306	Cd48	4		NaCshell MS Arc VTA
577	ENSRNOT00000007430	Hrsp12	4	MPOA Raphe LC SNT
602	ENSRNOT00000007736	Rbm7	4	MPOA Arc Raphe LC
603	ENSRNOT00000007754	RGD1563941	4	NaCshell BNST MPOA PVN
616	ENSRNOT00000007968	Alg13	4		NaCshell NaCcore PVN VMH
627	ENSRNOT00000008120	Dctn2	4	NaCshell MS VMH dorCA1
651	ENSRNOT00000008458	Rps21	4		PLC MPOA venCA1 PAG
675	ENSRNOT00000008785	Wdyhv1	4	MPOA CMA venCA1 Arc
685	ENSRNOT00000008911	Med19	4	MPOA Arc Raphe SNT
713	ENSRNOT00000009153	Hpca	4	NaCshell NaCcore MS BNST
743	ENSRNOT00000009578	Nr2c1	4	MPOA venDG Arc PAG
751	ENSRNOT00000009712	Shisa4	4		MPOA Arc Raphe SNT
779	ENSRNOT00000010135	Sms	4	MPOA Arc LC SNT
809	ENSRNOT00000010429	Arf5	4	CGC MS LH	LC
825	ENSRNOT00000010620	Sema7a	4		NaCshell MPOA venCA1 Raphe
826	ENSRNOT00000010626	ENSRNOT00000010626	4		NaCshell MPOA dorDG Raphe
880	ENSRNOT00000011244	Rpl32	4		PLC NaCshell MDT venCA1
906	ENSRNOT00000011455	Bag1	4	LH VMH CMA Arc
915	ENSRNOT00000011604	Nefh	4	NaCshell LH VTA	PAG
946	ENSRNOT00000011999	Phlda3	4	NaCshell MS Arc Raphe
956	ENSRNOT00000012215	Tmem68	4		NaCcore MS PVN VTA
1006	ENSRNOT00000012947	Itgb3bp	4		NaCshell MS BNST venCA1
1017	ENSRNOT00000013078	Frg1	4	MPOA Raphe LC SNT
1029	ENSRNOT00000013272	Necap1	4	BNST Arc LC SNT
1064	ENSRNOT00000013747	Hexa	4	MS PVN VMH dorCA1
1094	ENSRNOT00000014090	Dbndd1	4	NaCshell MS LH CMA
1140	ENSRNOT00000014800	Vps13a	4		NaCshell NaCcore MS venDG
1164	ENSRNOT00000015177	Srpr	4	NaCshell BNST MPOA SNT
1173	ENSRNOT00000015254	Snapc3	4	MPOA Arc PAG LC
1177	ENSRNOT00000015287	Tm2d3	4	MPOA venDG LC SNT
1191	ENSRNOT00000015560	Slc25a18	4	NaCshell CMA HB Arc
1214	ENSRNOT00000015828	Cbx3	4	Arc Raphe LC SNT
1217	ENSRNOT00000015875	YBX1	4	MS PVN LH CMA
1222	ENSRNOT00000015963	Myo9a	4		NaCcore LH VMH venDG
1228	ENSRNOT00000016067	Cygb	4		MPOA Raphe LC SNT
1229	ENSRNOT00000016070	Srcin1	4		MPOA LH Raphe LC
1266	ENSRNOT00000016458	Gchfr	4	InsularCortex MS VMH Raphe
1299	ENSRNOT00000016993	RGD1564541	4	MPOA Raphe LC SNT
1303	ENSRNOT00000017025	Micu3	4	Arc Raphe LC SNT
1325	ENSRNOT00000017226	Tmem184c	4	MPOA Arc LC SNT
1334	ENSRNOT00000017385	C1qa	4	NaCcore MS PVN LH
1399	ENSRNOT00000018276	Rnd1	4		MPOA dorDG PAG Raphe
1408	ENSRNOT00000018405	Tbl3	4	NaCshell NaCcore BNST PVN
1435	ENSRNOT00000018861	Sirt3	4	NaCcore venDG LC SNT
1439	ENSRNOT00000018891	Omg	4	LC	NaCshell MS PVN
1450	ENSRNOT00000019002	Zfp703	4	NaCshell NaCcore PVN venCA1
1484	ENSRNOT00000019497	Aamp	4		MPOA Arc Raphe SNT
1491	ENSRNOT00000019570	Grcc10	4	NaCshell NaCcore PVN VMH
1493	ENSRNOT00000019574	Txndc17	4	ILC Arc LC SNT
1494	ENSRNOT00000019583	Evl	4	NaCshell VMH HB Arc
1519	ENSRNOT00000019854	Ddn	4	NaCshell NaCcore MS BNST
1524	ENSRNOT00000019923	Mlycd	4	NaCcore PVN venDG Arc
1528	ENSRNOT00000019994	Sf3b5	4		MPOA venCA1 Arc SNT
1530	ENSRNOT00000020017	Rasd2	4	NaCcore LS MS BNST
1542	ENSRNOT00000020207	Zfp483	4		ILC LH dorDG Arc
1545	ENSRNOT00000020284	Selk	4	ILC Arc LC SNT
1570	ENSRNOT00000020532	Ogn	4		NaCcore MS Arc VTA
1584	ENSRNOT00000020630	Gle1	4	MPOA VMH venDG Arc
1622	ENSRNOT00000021017	EIF3F	4	VMH dorCA1 HB Raphe
1623	ENSRNOT00000021030	Cct7	4	ILC NaCshell BNST CMA
1636	ENSRNOT00000021200	Qpctl	4	NaCshell MS CMA Arc
1669	ENSRNOT00000021608	Zfp131	4	MPOA Arc Raphe LC
1681	ENSRNOT00000021744	Phlpp2	4		ILC NaCcore LH Raphe
1683	ENSRNOT00000021762	Gltscr1l	4	MPOA venCA1 Arc LC
1684	ENSRNOT00000021763	Snurf	4	NaCcore CMA venCA1 LC
1688	ENSRNOT00000021816	Ankfy1	4		NaCshell LH Raphe LC
1689	ENSRNOT00000021817	Rcn2	4	Arc Raphe LC SNT
1694	ENSRNOT00000021851	Slc22a17	4	CGC NaCshell NaCcore PVN
1702	ENSRNOT00000021937	Zfp593	4	MS LH VMH VTA
1704	ENSRNOT00000021998	Fbxo11	4	Arc Raphe LC SNT
1718	ENSRNOT00000022144	Enc1	4		MPOA HB Arc PAG
1726	ENSRNOT00000022246	Gabrd	4	LH PAG	MPOA LC
1733	ENSRNOT00000022294	Trim36	4	MPOA venCA1 LC SNT
1750	ENSRNOT00000022527	ZFP87	4		NaCshell PVN VMH BLA
1757	ENSRNOT00000022573	Dnaja2	4	Arc Raphe LC SNT
1759	ENSRNOT00000022594	Pltp	4	NaCcore MS PVN PAG
1766	ENSRNOT00000022661	Msrb2	4	NaCshell NaCcore MS VMH
1779	ENSRNOT00000022761	Sap130	4		InsularCortex NaCshell BLA dorDG
1789	ENSRNOT00000022862	Ppp2r5d	4	NaCshell NaCcore MS BNST
1796	ENSRNOT00000022951	RGD1560871	4		ILC NaCshell MPOA Raphe
1807	ENSRNOT00000023078	Ppp5c	4		MPOA Arc PAG Raphe
1822	ENSRNOT00000023257	Zranb1	4	BLA dorDG Arc Raphe
1844	ENSRNOT00000023452	Tubb3	4		MDT dorDG Arc Raphe
1859	ENSRNOT00000023611	Tubb2a	4	NaCshell BNST MPOA LC
1895	ENSRNOT00000023979	Klhdc3	4		MPOA Arc Raphe SNT
1929	ENSRNOT00000024337	Ngdn	4	MPOA Arc Raphe SNT
1935	ENSRNOT00000024380	Mrpl2	4		MPOA dorDG Arc PAG
1960	ENSRNOT00000024640	Tnni3	4	NaCcore PVN LH BLA
1971	ENSRNOT00000024752	St8sia3	4		MPOA LH dorCA1 Arc
1974	ENSRNOT00000024775	Gda	4		MDT venDG Arc LC
1991	ENSRNOT00000024952	Gdi2	4		NaCcore MS CMA Arc
2025	ENSRNOT00000025415	Picalm	4		NaCshell MS PVN LH
2027	ENSRNOT00000025424	Klhdc4	4		MPOA dorDG PAG LC
2059	ENSRNOT00000025808	Sbk1	4	NaCcore LH VMH VTA
2114	ENSRNOT00000026336	Dmap1	4		Arc PAG Raphe LC
2148	ENSRNOT00000026680	Ankrd28	4		NaCshell MS LH Raphe
2165	ENSRNOT00000026856	Romo1	4	CGC NaCcore LH VMH
2185	ENSRNOT00000027061	Coasy	4	NaCshell VMH HB VTA
2193	ENSRNOT00000027093	Arl3	4	NaCshell NaCcore CMA Arc
2195	ENSRNOT00000027165	Chpf	4	NaCshell NaCcore MS LH
2205	ENSRNOT00000027260	Atf5	4	MS PVN LH VTA
2232	ENSRNOT00000027530	Taf13	4	MDT Raphe LC SNT
2234	ENSRNOT00000027539	RGD1307752	4	PVN dorCA1 Arc Raphe
2269	ENSRNOT00000027846	MAU2	4	MPOA HB venDG Arc
2280	ENSRNOT00000027995	Bckdha	4		MPOA Arc Raphe SNT
2318	ENSRNOT00000028328	Bax	4	NaCshell MS VMH dorCA1
2320	ENSRNOT00000028360	Keap1	4	NaCcore HB venDG Arc
2323	ENSRNOT00000028380	S1pr5	4	PLC NaCcore LH HB
2342	ENSRNOT00000028555	Rpl18	4		MPOA Arc LC SNT
2359	ENSRNOT00000028707	Gpr137	4		Arc PAG Raphe SNT
2370	ENSRNOT00000028811	Pex11b	4	MPOA Arc Raphe SNT
2372	ENSRNOT00000028829	Oxt	4	MS PVN VMH Arc
2376	ENSRNOT00000028842	RGD1565616	4		NaCshell LH dorCA1 Raphe
2387	ENSRNOT00000029177	Rbbp4	4	MPOA Arc Raphe SNT
2399	ENSRNOT00000029421	Vmo1	4	NaCshell MPOA Arc PAG
2444	ENSRNOT00000030761	RPL37A	4		BNST MPOA venCA1 PAG
2467	ENSRNOT00000031230	Agap2	4	MS VMH BLA VTA
2483	ENSRNOT00000031555	Hspb1	4	NaCcore PVN BLA HB
2486	ENSRNOT00000031650	Syndig1l	4	NaCcore LH BLA Raphe
2554	ENSRNOT00000033811	ENSRNOT00000033811	4		VMH dorDG Arc PAG
2560	ENSRNOT00000033907	Rps10	4	CGC MS LH venDG
2565	ENSRNOT00000033978	Mdk	4	NaCcore PVN LH VTA
2595	ENSRNOT00000034708	Pigu	4		MPOA dorDG venCA1 Arc
2614	ENSRNOT00000035277	Tns1	4		NaCcore MPOA Raphe LC
2625	ENSRNOT00000035785	Eif5b	4	PLC MDT venCA1 Raphe
2646	ENSRNOT00000036287	Zfp367	4	MDT Raphe LC SNT
2647	ENSRNOT00000036330	ENSRNOT00000036330	4	CGC MPOA PVN Arc
2678	ENSRNOT00000037043	ENSRNOT00000037043	4		PLC NaCshell MDT venCA1
2702	ENSRNOT00000037752	Ppp1r1b	4	NaCcore LS LH Raphe
2718	ENSRNOT00000038212	Mt1a	4	NaCcore MS PVN BLA
2721	ENSRNOT00000038279	Tmem126b	4	Arc Raphe LC SNT
2766	ENSRNOT00000039728	Ndufs7	4	CGC NaCshell NaCcore MS
2769	ENSRNOT00000039813	Atp8b3	4	BNST MPOA Arc LC
2796	ENSRNOT00000040635	Kmt2d	4		MPOA CMA Raphe SNT
2813	ENSRNOT00000041241	ND3	4		BNST MPOA venDG venCA1
2820	ENSRNOT00000041470	Gpbp1l1	4	MPOA Arc Raphe SNT
2822	ENSRNOT00000041529	Csde1	4	MDT Raphe LC SNT
2839	ENSRNOT00000041891	Apoe	4	PVN LH HB VTA
2844	ENSRNOT00000042123	ENSRNOT00000042123	4		BLA venCA1 Arc Raphe
2884	ENSRNOT00000043250	Rps10l1	4	CGC NaCshell	LC SNT
2885	ENSRNOT00000043345	Plxnb1	4		PLC NaCshell Arc Raphe
2894	ENSRNOT00000043610	ENSRNOT00000043610	4		MPOA venCA1 Arc SNT
2924	ENSRNOT00000044575	ENSRNOT00000044575	4	ILC CGC NaCcore venDG
2925	ENSRNOT00000044582	MT-ND4L	4		NaCshell BNST VMH venDG
2938	ENSRNOT00000044787	Hmg1l1	4	PLC MPOA MDT Raphe
2983	ENSRNOT00000046169	Apoc1	4	LH dorCA1 venCA1 Raphe
2992	ENSRNOT00000046350	ENSRNOT00000046350	4		MPOA venCA1 Arc Raphe
2993	ENSRNOT00000046432	Herpud2	4	MPOA Arc LC SNT
3057	ENSRNOT00000048817	Deaf1	4	NaCshell CMA venCA1 Arc
3074	ENSRNOT00000049170	MBD3	4	NaCcore MS LH HB
3084	ENSRNOT00000049621	Ormdl3	4		MPOA BLA dorDG Raphe
3086	ENSRNOT00000049683	MT-CO3	4		NaCcore BNST VMH CMA
3087	ENSRNOT00000049741	Terf1	4	MPOA venCA1 Raphe LC
3119	ENSRNOT00000050487	Mcrs1	4		MPOA Arc Raphe LC
3160	ENSRNOT00000051802	Ocel1	4	MS VMH BLA CMA
3174	ENSRNOT00000052098	Rangap1	4		ILC MPOA LC SNT
3176	ENSRNOT00000052227	Arhgap39	4	PVN venDG venCA1 Arc
3177	ENSRNOT00000052231	ENSRNOT00000052231	4		CMA venDG Arc VTA
3183	ENSRNOT00000052360	Mgat1	4	NaCshell NaCcore BNST HB
3199	ENSRNOT00000054963	Slc25a10	4		MPOA Arc Raphe LC
3208	ENSRNOT00000055134	Tanc2	4		NaCcore MPOA Raphe LC
3217	ENSRNOT00000055271	Ppp1r1a	4	PVN LH VMH BLA
3247	ENSRNOT00000056173	Phgdh	4	NaCcore PVN CMA VTA
3275	ENSRNOT00000057058	Chd3	4		MPOA venDG Arc Raphe
3338	ENSRNOT00000059264	Slc26a8	4	NaCshell venCA1 Arc PAG
3339	ENSRNOT00000059270	Clcn4	4		MS PVN VMH CMA
3356	ENSRNOT00000059780	Pank3	4		ILC NaCshell NaCcore Raphe
3398	ENSRNOT00000061493	Ndufa1	4	Arc Raphe LC SNT
3399	ENSRNOT00000061504	Kctd1	4	MS BLA dorDG dorCA1
3436	ENSRNOT00000064153	Sirt2	4	NaCcore	Arc Raphe SNT
3462	ENSRNOT00000064596	Tceb3	4	NaCshell MPOA CMA Arc
3468	ENSRNOT00000064891	Hipk2	4		MPOA PVN Arc Raphe
3577	ENSRNOT00000066968	Nudt12	4		NaCshell MS PVN VMH
3578	ENSRNOT00000066977	Enho	4		MPOA Arc Raphe LC
3609	ENSRNOT00000067635	Pvalb	4	LH HB Arc	BNST
3632	ENSRNOT00000068020	Naga	4		MPOA dorDG Arc LC
3635	ENSRNOT00000068098	Snx12	4		LH BLA VTA Raphe
3645	ENSRNOT00000068323	Rps28	4		BNST MPOA PAG LC
3660	ENSRNOT00000068614	Gtpbp5	4		MPOA dorDG venCA1 Arc
3663	ENSRNOT00000068694	RGD1565566	4	MPOA LH PAG Raphe
3670	ENSRNOT00000068775	Tma7	4	MPOA Arc Raphe LC
3693	ENSRNOT00000070998	Bod1l	4	PLC MPOA MDT Raphe
3719	ENSRNOT00000071371	ENSRNOT00000071371	4		NaCshell NaCcore BNST VMH
3729	ENSRNOT00000071524	ENSRNOT00000071524	4	MS PVN HB Raphe
3770	ENSRNOT00000071944	RGD1560220	4	ILC LH Arc LC
3796	ENSRNOT00000072266	Smg1	4		NaCshell LH HB LC
3800	ENSRNOT00000072296	A630010A05Rik	4	PLC MPOA Raphe LC
3808	ENSRNOT00000072354	ENSRNOT00000072354	4		NaCshell NaCcore PVN VMH
3820	ENSRNOT00000072467	ENSRNOT00000072467	4	CGC PVN Raphe	venDG
3865	ENSRNOT00000073068	RPS17	4		PLC NaCshell MDT venCA1
3879	ENSRNOT00000073213	ENSRNOT00000073213	4		BNST MDT venCA1 PAG
3884	ENSRNOT00000073235	Zfp955a	4		NaCcore PVN VMH CMA
3892	ENSRNOT00000073330	Apod	4	NaCcore	MDT Arc Raphe
3900	ENSRNOT00000073393	ENSRNOT00000073393	4	PVN HB Raphe	venDG
3915	ENSRNOT00000073601	ENSRNOT00000073601	4		NaCshell NaCcore BNST VMH
3948	ENSRNOT00000073945	ENSRNOT00000073945	4		NaCshell NaCcore BNST VMH
3983	ENSRNOT00000074255	Tceal6	4		MPOA Arc Raphe LC
3999	ENSRNOT00000074441	ENSRNOT00000074441	4	CGC PVN Raphe SNT
4011	ENSRNOT00000074618	ENSRNOT00000074618	4		NaCshell NaCcore BNST VMH
4035	ENSRNOT00000074912	PHYHIP	4		MPOA BLA dorDG dorCA1
4047	ENSRNOT00000075041	Rfng	4	NaCshell MS VMH dorCA1
4052	ENSRNOT00000075099	Sult4a1	4	NaCshell VMH Arc VTA
4062	ENSRNOT00000075279	Mut	4		MS PVN LH PAG
4084	ENSRNOT00000075583	ENSRNOT00000075583	4		NaCshell NaCcore BNST VMH
3	ENSRNOT00000000036	Tmcc2	3		MPOA Raphe SNT
4	ENSRNOT00000000049	Xpr1	3		NaCshell NaCcore dorDG
12	ENSRNOT00000000123	Coprs	3	VMH CMA Arc
15	ENSRNOT00000000177	Lamp2	3		NaCshell MS Arc
49	ENSRNOT00000000642	Tbc1d22b	3		MPOA dorDG Raphe
72	ENSRNOT00000001024	Rpp21	3	ILC CGC MS
102	ENSRNOT00000001336	Bri3	3	MS PVN VMH
106	ENSRNOT00000001373	Eif2b1	3	venDG PAG LC
111	ENSRNOT00000001398	Snapc2	3		MPOA Arc Raphe
134	ENSRNOT00000001589	Pdxk	3		MPOA dorDG Arc
143	ENSRNOT00000001637	Sumo3	3	MPOA CMA Arc
153	ENSRNOT00000001729	Anapc7	3		MPOA Arc LC
168	ENSRNOT00000001872	Plbd2	3	NaCshell MS PVN
170	ENSRNOT00000001910	Actl6b	3	MS dorCA1 HB
171	ENSRNOT00000001911	Gnb2	3		MPOA Arc LC
173	ENSRNOT00000001938	Orai2	3		MPOA Raphe LC
195	ENSRNOT00000002247	Ets2	3	MPOA VMH Raphe
199	ENSRNOT00000002432	Snx4	3	MPOA Arc PAG
231	ENSRNOT00000002916	Pkd2	3	MPOA Arc Raphe
240	ENSRNOT00000002996	Ociad1	3		NaCshell Arc Raphe
244	ENSRNOT00000003050	Kit	3		LH dorDG Raphe
248	ENSRNOT00000003131	Nfxl1	3	MPOA MDT Raphe
271	ENSRNOT00000003449	C1galt1c1	3	Raphe LC SNT
295	ENSRNOT00000003762	Mri1	3	MS VMH dorCA1
296	ENSRNOT00000003765	Higd1b	3	LH dorCA1 Arc
300	ENSRNOT00000003788	Fam5c	3		NaCcore LH venCA1
308	ENSRNOT00000003886	Myo19	3	MPOA venCA1 Arc
314	ENSRNOT00000003950	Uhmk1	3		LH Arc LC
337	ENSRNOT00000004224	Hdac8	4		NaCcore dorDG Arc MS
356	ENSRNOT00000004385	Qdpr	3	NaCcore LH Arc
364	ENSRNOT00000004570	Gcdh	3	BNST MPOA Arc
374	ENSRNOT00000004702	Hcfc1r1	3		MPOA Arc Raphe
383	ENSRNOT00000004862	Hn1	3	NaCshell MS BNST
403	ENSRNOT00000005078	Zdhhc17	3		NaCcore LH Arc
413	ENSRNOT00000005212	Thsd7b	3		LH dorDG Raphe
418	ENSRNOT00000005292	Slc25a19	3	NaCcore BNST venDG
422	ENSRNOT00000005363	Dnajb9	3	Raphe LC SNT
423	ENSRNOT00000005366	Llgl1	3		NaCshell BLA Raphe
433	ENSRNOT00000005516	Dusp18	3	NaCshell BNST MPOA
464	ENSRNOT00000005872	Rps27a	3		MPOA venCA1 PAG
473	ENSRNOT00000006067	Coro7	3	NaCshell NaCcore MS
479	ENSRNOT00000006119	Esyt1	3	NaCshell Arc VTA
481	ENSRNOT00000006175	Fign	3		PVN LH VMH
505	ENSRNOT00000006403	Rock2	3	PAG Raphe	NaCcore
507	ENSRNOT00000006407	Crk	3	Raphe LC SNT
532	ENSRNOT00000006753	Flii	3	LH HB Arc
537	ENSRNOT00000006796	Erbb3	3		VMH dorDG Raphe
564	ENSRNOT00000007197	Csrnp3	3		LH PAG Raphe
574	ENSRNOT00000007335	Kcnj3	3		NaCcore BLA venDG
578	ENSRNOT00000007464	Wdr13	3		PVN BLA Raphe
596	ENSRNOT00000007677	Cacfd1	3	MS PVN VMH
597	ENSRNOT00000007683	ENSRNOT00000007683	3	NaCshell LH Raphe
604	ENSRNOT00000007773	Them6	3	NaCcore LH dorCA1
628	ENSRNOT00000008126	Slc30a3	3	NaCshell MS	MPOA
641	ENSRNOT00000008303	Wiz	3		MPOA Raphe LC
642	ENSRNOT00000008325	Ndufa5	3	Arc Raphe LC
681	ENSRNOT00000008882	Ankrd24	3	MPOA dorCA1 venDG
687	ENSRNOT00000008936	Sema3e	3		NaCshell PVN dorCA1
690	ENSRNOT00000008962	Hdac11	3	VMH CMA HB
698	ENSRNOT00000009034	Elavl2	3		NaCcore MS CMA
707	ENSRNOT00000009105	Tbc1d24	3		BLA dorDG Raphe
720	ENSRNOT00000009253	Cav1	3		NaCshell MS BLA
729	ENSRNOT00000009407	PPIA	3		MPOA venCA1 Arc
738	ENSRNOT00000009540	Mkks	3	Raphe LC SNT
744	ENSRNOT00000009581	Slc3a1	3	LC	LH Raphe
777	ENSRNOT00000010101	Lgmn	3		MPOA Arc Raphe
784	ENSRNOT00000010167	ENSRNOT00000010167	3	NaCshell LS VMH
789	ENSRNOT00000010224	Ptp4a3	3	NaCcore MS PVN
844	ENSRNOT00000010762	Bcl2l1	3		Raphe LC SNT
863	ENSRNOT00000011010	Tpgs1	3	MS PVN VMH
864	ENSRNOT00000011026	Ncoa2	3		PVN Raphe LC
886	ENSRNOT00000011298	Slc2a3	3		LH VMH Raphe
918	ENSRNOT00000011641	Zfhx4	3		NaCshell NaCcore LH
920	ENSRNOT00000011659	Gpr22	3		NaCcore CMA HB
934	ENSRNOT00000011855	Cwc15	3	Arc Raphe SNT
939	ENSRNOT00000011942	Gabarapl1	3	NaCshell Arc VTA
972	ENSRNOT00000012386	Fam214b	3	VMH HB VTA
984	ENSRNOT00000012616	Ndufb9	3	dorCA1 venDG Arc
985	ENSRNOT00000012625	Lmo2	3	MPOA Arc Raphe
986	ENSRNOT00000012646	Gripap1	3	PLC NaCshell venCA1
988	ENSRNOT00000012657	Asb4	3		LH VMH Arc
989	ENSRNOT00000012670	Fbxo2	3	PVN LH VMH
995	ENSRNOT00000012702	Gnl2	3		NaCshell VMH dorCA1
1001	ENSRNOT00000012826	Oaf	3	NaCcore MS BNST
1039	ENSRNOT00000013468	Ndn	3	PVN VMH dorCA1
1040	ENSRNOT00000013490	Snapc5	3		MS PVN VMH
1067	ENSRNOT00000013817	Slc25a13	3		MS BLA Raphe
1085	ENSRNOT00000013994	Mcat	3	PVN VMH venDG
1097	ENSRNOT00000014124	Tmod2	3		dorCA1 Arc Raphe
1106	ENSRNOT00000014309	Ptpn1	3	NaCshell MS venCA1
1116	ENSRNOT00000014415	Lypla2	3		MPOA Raphe LC
1118	ENSRNOT00000014437	Npvf	3	MPOA VMH	LH
1120	ENSRNOT00000014450	Celf6	3		MPOA dorDG PAG
1124	ENSRNOT00000014548	Slc5a7	3		NaCcore PVN VMH
1125	ENSRNOT00000014560	Birc2	3	MPOA PAG LC
1150	ENSRNOT00000015036	Ptbp2	3		MS LH dorDG
1172	ENSRNOT00000015240	Uba5	3	PLC MPOA Raphe
1174	ENSRNOT00000015257	Med16	3	MS LH VMH
1183	ENSRNOT00000015374	Chkb	3		MPOA venCA1 LC
1188	ENSRNOT00000015452	Mtmr9	3		MPOA Arc Raphe
1192	ENSRNOT00000015566	Slc2a12	3	dorDG venCA1 Raphe
1194	ENSRNOT00000015571	Tmem63c	3		ILC dorDG Arc
1208	ENSRNOT00000015786	AUH	3	Arc LC SNT
1225	ENSRNOT00000016016	Ccnl1	3	Arc Raphe SNT
1238	ENSRNOT00000016190	Mrps30	3	Arc Raphe SNT
1241	ENSRNOT00000016207	Mrps24	3	VMH BLA Raphe
1253	ENSRNOT00000016327	Rasa2	3	MPOA venCA1 PAG
1258	ENSRNOT00000016369	Rab27b	3		MS LH VMH
1268	ENSRNOT00000016468	Urgcp	3	MS VMH CMA
1280	ENSRNOT00000016688	Asah2	3		NaCshell VTA Raphe
1289	ENSRNOT00000016881	SFR1	3	Raphe LC SNT
1291	ENSRNOT00000016909	Dnajc2	3	PLC MDT Raphe
1329	ENSRNOT00000017301	Vamp8	3	PVN LH dorCA1
1337	ENSRNOT00000017452	Tusc3	3	Arc Raphe SNT
1342	ENSRNOT00000017536	Plxna4a	3		NaCshell NaCcore Raphe
1347	ENSRNOT00000017577	Serinc2	3	venDG venCA1 PAG
1349	ENSRNOT00000017603	Ciao1	3	CMA venCA1 Arc
1350	ENSRNOT00000017613	Ankrd12	3	PLC MDT Raphe
1381	ENSRNOT00000018022	Eif2a	3	MPOA Raphe LC
1390	ENSRNOT00000018122	Tex264	3		MPOA LC SNT
1394	ENSRNOT00000018169	Polr2e	3	NaCcore PVN CMA
1403	ENSRNOT00000018373	Clca1	3		NaCshell MS PVN
1406	ENSRNOT00000018394	Polg2	3	MPOA VMH PAG
1426	ENSRNOT00000018691	GPX4	3	CGC BNST MPOA
1431	ENSRNOT00000018787	CBY1	3		MPOA Arc Raphe
1436	ENSRNOT00000018870	ANKRD10	3	MPOA Arc SNT
1442	ENSRNOT00000018899	Pdlim7	3	CGC NaCshell NaCcore
1495	ENSRNOT00000019602	Tmtc4	3		CGC LH dorCA1
1498	ENSRNOT00000019642	Psmd13	3	NaCshell NaCcore BNST
1502	ENSRNOT00000019681	Tcf7l2	3	Arc Raphe	BNST
1504	ENSRNOT00000019688	Dbndd2	3	NaCcore CMA venDG
1505	ENSRNOT00000019689	Brf1	3	MS VMH BLA
1514	ENSRNOT00000019814	Sympk	3		MPOA Raphe LC
1521	ENSRNOT00000019874	Pi4k2a	3	MS PVN VMH
1527	ENSRNOT00000019984	RGD1307526	3	MPOA Arc Raphe
1533	ENSRNOT00000020051	Dhdds	3		dorDG Arc Raphe
1537	ENSRNOT00000020123	Apba1	3		MPOA BLA Raphe
1544	ENSRNOT00000020280	Dnttip1	3	VMH dorCA1 Raphe
1546	ENSRNOT00000020304	Ap2a1	3		MPOA Arc Raphe
1548	ENSRNOT00000020322	Idh1	3	LC SNT	MS
1552	ENSRNOT00000020339	Abca2	3		MPOA Raphe SNT
1554	ENSRNOT00000020345	ENSRNOT00000020345	3	LH Raphe LC
1580	ENSRNOT00000020573	Kmt2a	3		Raphe LC SNT
1585	ENSRNOT00000020634	Dip2c	3		LH VMH Raphe
1587	ENSRNOT00000020670	Atp5d	3	LH VTA	MPOA
1638	ENSRNOT00000021216	Neurl2	3	NaCcore PVN LH
1650	ENSRNOT00000021372	Oaz2	3	NaCshell CMA Arc
1660	ENSRNOT00000021507	Kcnj13	3		MS dorDG venCA1
1661	ENSRNOT00000021514	Uqcrc2	3		MS PVN VMH
1687	ENSRNOT00000021803	Rpl7l1	3		LH BLA VTA
1700	ENSRNOT00000021920	Atp5f1	3	Raphe LC SNT
1703	ENSRNOT00000021954	Cotl1	3		BLA dorDG Raphe
1709	ENSRNOT00000022049	Apba2	3		MPOA Raphe SNT
1712	ENSRNOT00000022073	Tcea2	3	NaCshell MS dorCA1
1720	ENSRNOT00000022201	Commd3	3	ILC MPOA LC
1721	ENSRNOT00000022209	Ptms	3		MPOA Arc LC
1739	ENSRNOT00000022383	Slc17a6	3		NaCcore MS BNST
1741	ENSRNOT00000022389	Idi1	3		NaCcore MS venDG
1752	ENSRNOT00000022532	Pcyox1	3		LH BLA Raphe
1756	ENSRNOT00000022564	Dner	3		MS PVN LH
1762	ENSRNOT00000022627	Rab13	3		MPOA Arc LC
1768	ENSRNOT00000022670	Telo2	3	CMA venDG Arc
1771	ENSRNOT00000022703	Uimc1	3	MPOA Arc Raphe
1774	ENSRNOT00000022713	Paqr7	3		MPOA dorDG Raphe
1780	ENSRNOT00000022767	Epg5	3		LH BLA Raphe
1783	ENSRNOT00000022799	Slc25a33	3	BLA dorDG Arc
1806	ENSRNOT00000023068	Igfbp2	3	PVN LH	venCA1
1815	ENSRNOT00000023145	Cep192	3	MPOA Raphe LC
1820	ENSRNOT00000023211	Clptm1l	3	NaCshell MS CMA
1829	ENSRNOT00000023314	Tmem110	3	NaCcore PVN VMH
1838	ENSRNOT00000023395	Yme1l1	3		NaCcore MS CMA
1842	ENSRNOT00000023436	Celf2	3		LH dorCA1 Raphe
1857	ENSRNOT00000023582	Tubb2b	3	NaCshell BNST VMH
1862	ENSRNOT00000023623	Slc38a3	3		MPOA venCA1 Raphe
1864	ENSRNOT00000023637	C1ql3	3		NaCcore MPOA LC
1865	ENSRNOT00000023645	Mtss1l	3		NaCshell Arc LC
1872	ENSRNOT00000023696	Mib2	3	NaCcore MS VMH
1875	ENSRNOT00000023762	Rfx3	3		NaCcore LH LC
1883	ENSRNOT00000023869	Cartpt	3	MS	PVN CMA
1886	ENSRNOT00000023877	RGD1306820	3	MPOA venDG Arc
1893	ENSRNOT00000023952	Car12	3		NaCshell dorDG LC
1903	ENSRNOT00000024083	Etfb	3	PVN LH VTA
1914	ENSRNOT00000024211	Gtf2h5	3	Raphe LC SNT
1923	ENSRNOT00000024251	Hspbp1	3		MPOA LC SNT
1928	ENSRNOT00000024310	Ahcy	3	BNST venDG Raphe
1943	ENSRNOT00000024440	Farp2	3	CMA Arc Raphe
1956	ENSRNOT00000024583	Zfand5	3	Arc Raphe SNT
1959	ENSRNOT00000024616	Hhip	3		NaCshell PVN Raphe
1963	ENSRNOT00000024678	Rps15a	3		NaCshell BNST PAG
1967	ENSRNOT00000024712	Ncl	3		CMA dorCA1 venDG
1976	ENSRNOT00000024785	Chrm1	3		PLC NaCshell dorDG
1981	ENSRNOT00000024840	Nt5dc2	3	NaCshell PVN VMH
1989	ENSRNOT00000024917	Agt	3	PVN HB VTA
1996	ENSRNOT00000025019	Cx3cr1	3		VMH dorDG Arc
2009	ENSRNOT00000025228	Fbxo18	3	NaCshell NaCcore venDG
2011	ENSRNOT00000025245	Plekhb1	3	NaCcore	Arc Raphe
2015	ENSRNOT00000025282	Ppp1ca	3	NaCcore BNST venDG
2034	ENSRNOT00000025496	Bcan	3	NaCcore LH HB
2035	ENSRNOT00000025523	Car14	3	NaCcore LC SNT
2036	ENSRNOT00000025525	Cox5a	3	VMH HB Arc
2039	ENSRNOT00000025547	Hcrt	3	MPOA VMH Arc
2046	ENSRNOT00000025626	Ccdc124	3	CGC NaCcore MS
2047	ENSRNOT00000025669	Mt3	3		MPOA PAG LC
2051	ENSRNOT00000025718	Notch2	3		NaCshell Raphe LC
2052	ENSRNOT00000025758	Slc25a17	3	MPOA LC SNT
2054	ENSRNOT00000025767	Rnasek	3		MPOA Raphe SNT
2064	ENSRNOT00000025857	Gsn	3	NaCcore LH HB
2073	ENSRNOT00000025927	Jakmip2	3		NaCcore PVN CMA
2076	ENSRNOT00000025955	Taf10	3	LH VMH Raphe
2081	ENSRNOT00000026001	Emc9	3	CGC NaCshell NaCcore
2085	ENSRNOT00000026040	Ola1	3		NaCcore VMH CMA
2087	ENSRNOT00000026063	Stx1b	3		MPOA Arc Raphe
2092	ENSRNOT00000026121	Hmgcs2	3		MPOA MDT Arc
2097	ENSRNOT00000026205	Zc3h7b	3	NaCshell NaCcore HB
2101	ENSRNOT00000026258	Tef	3	NaCcore MS BNST
2107	ENSRNOT00000026293	Inpp5j	3	LH PAG	LC
2121	ENSRNOT00000026391	Rab3a	3	NaCcore CMA Arc
2143	ENSRNOT00000026648	Timm13	3		MPOA Raphe SNT
2154	ENSRNOT00000026726	Wdr3	3	MPOA Arc SNT
2162	ENSRNOT00000026821	Isyna1	3	NaCcore MS PVN
2168	ENSRNOT00000026897	Rom1	3	MS VMH HB
2176	ENSRNOT00000026965	Ntpcr	3	NaCcore MS dorCA1
2178	ENSRNOT00000026989	Paip2	3	MPOA LC SNT
2187	ENSRNOT00000027075	Ethe1	3	CGC NaCshell NaCcore
2204	ENSRNOT00000027256	Stk11ip	3	VMH venDG Arc
2206	ENSRNOT00000027263	Celsr2	3		Raphe LC SNT
2207	ENSRNOT00000027266	Rab40c	3	MS CMA PAG
2214	ENSRNOT00000027375	Rgs10	3	MS LH dorCA1
2216	ENSRNOT00000027406	Yif1a	3	NaCcore venDG SNT
2228	ENSRNOT00000027496	Usmg5	3	Arc Raphe SNT
2236	ENSRNOT00000027580	Ptov1	3		MPOA LC SNT
2244	ENSRNOT00000027666	Stxbp3	3	MPOA LC SNT
2246	ENSRNOT00000027682	Th	3	VMH	Arc Raphe
2265	ENSRNOT00000027818	Pin1	3		MPOA Arc Raphe
2275	ENSRNOT00000027937	Psmd8	3	PVN CMA venDG
2283	ENSRNOT00000028020	BUB3	3	NaCcore LC SNT
2286	ENSRNOT00000028030	Flad1	3	NaCshell NaCcore BNST
2304	ENSRNOT00000028200	Chrnb2	3		NaCshell MPOA Raphe
2327	ENSRNOT00000028413	Lin37	3	CGC NaCshell NaCcore
2345	ENSRNOT00000028622	Mpeg1	3		MPOA BLA dorDG
2346	ENSRNOT00000028624	Fxyd1	3	NaCcore PVN HB
2353	ENSRNOT00000028677	Prune	3		LH BLA Raphe
2354	ENSRNOT00000028678	Rps6ka4	3	VMH BLA HB
2366	ENSRNOT00000028767	Bola1	3	NaCcore LH Arc
2389	ENSRNOT00000029208	Slc6a15	3		NaCcore PVN CMA
2391	ENSRNOT00000029230	Gltpd2	3		MPOA CMA PAG
2393	ENSRNOT00000029285	ENSRNOT00000029285	3		venCA1 VTA Raphe
2394	ENSRNOT00000029312	Negr1	3		PVN LH BLA
2396	ENSRNOT00000029332	Mpp6	3	dorDG Arc Raphe
2412	ENSRNOT00000029757	Kif13b	3		CGC venCA1 Raphe
2421	ENSRNOT00000030108	NHP2L1	3		MDT LH Raphe
2426	ENSRNOT00000030192	Ddrgk1	3	NaCcore MS LH
2436	ENSRNOT00000030559	Tstd3	3	Raphe LC SNT
2441	ENSRNOT00000030745	C2cd2l	3	NaCcore venDG Arc
2442	ENSRNOT00000030749	Nsrp1	3	PLC MDT Raphe
2450	ENSRNOT00000030906	Grlf1	3		MPOA BLA Raphe
2452	ENSRNOT00000030919	Fth1	3	LH Arc	Raphe
2465	ENSRNOT00000031175	Crabp1	3	NaCcore PVN HB
2478	ENSRNOT00000031401	Ube2v2	3	Raphe LC SNT
2510	ENSRNOT00000032363	RGD1565712	3	Arc Raphe SNT
2513	ENSRNOT00000032535	Rasip1	3	MS PVN BLA
2528	ENSRNOT00000032943	Actr5	3	NaCshell VMH Arc
2534	ENSRNOT00000033196	Gclc	3	MPOA dorDG LC
2545	ENSRNOT00000033408	Acat2	3		LH dorDG Raphe
2551	ENSRNOT00000033695	Ubald1	3	VMH Arc VTA
2573	ENSRNOT00000034264	Hip1r	3		ILC MPOA Raphe
2596	ENSRNOT00000034712	Mrpl33	3	Raphe LC SNT
2597	ENSRNOT00000034730	Wfs1	3	NaCcore MS	Raphe
2602	ENSRNOT00000034930	RGD1561113	3		PAG Raphe LC
2604	ENSRNOT00000034961	Smek1	3	venCA1 Raphe LC
2606	ENSRNOT00000034991	Epas1	3		NaCshell MPOA Raphe
2622	ENSRNOT00000035605	Tspan2	3		NaCshell MS dorCA1
2624	ENSRNOT00000035657	Rpl23a	3		BNST VMH venDG
2626	ENSRNOT00000035788	Id3	3	NaCcore LH	NaCshell
2659	ENSRNOT00000036658	Gpbp1	3	Raphe LC SNT
2691	ENSRNOT00000037499	Rps18	3	ILC CGC PVN
2694	ENSRNOT00000037517	C1qbp	3	Arc LC SNT
2701	ENSRNOT00000037728	Ago1	3		MPOA Arc Raphe
2707	ENSRNOT00000037890	Ppid	3	Raphe LC SNT
2714	ENSRNOT00000038138	Drap1	3	NaCshell VMH Arc
2715	ENSRNOT00000038182	Rae1	3	CGC PVN dorCA1
2723	ENSRNOT00000038333	Tmem126a	3	Raphe LC SNT
2728	ENSRNOT00000038537	Unc5b	3		MPOA dorDG Raphe
2733	ENSRNOT00000038631	Cep290	3	PLC MDT Raphe
2754	ENSRNOT00000039166	Tppp	3		PVN BLA Raphe
2757	ENSRNOT00000039261	Evi2a	3	LC	NaCshell MS
2758	ENSRNOT00000039337	FAU	3	CGC PVN LH
2760	ENSRNOT00000039390	Ranbp6	3		NaCcore LH VMH
2763	ENSRNOT00000039572	Nras	3		NaCshell Arc Raphe
2767	ENSRNOT00000039777	Fbxl16	3		NaCshell MPOA Raphe
2784	ENSRNOT00000040291	Slc6a3	3		LH Arc Raphe
2785	ENSRNOT00000040346	Zfp2	3		PVN LH BLA
2789	ENSRNOT00000040488	Mink1	3		MPOA Raphe SNT
2794	ENSRNOT00000040625	Zfp105	3	MPOA Arc Raphe
2814	ENSRNOT00000041253	ENSRNOT00000041253	3	MPOA Arc PAG
2816	ENSRNOT00000041303	ENSRNOT00000041303	3	LH VMH VTA
2832	ENSRNOT00000041709	Tspan17	3	NaCshell MS dorCA1
2843	ENSRNOT00000042108	RGD1560687	3	ILC NaCcore PVN
2849	ENSRNOT00000042145	Ntrk2	3		LH Arc Raphe
2851	ENSRNOT00000042181	Tmem192	3	NaCshell NaCcore MS
2855	ENSRNOT00000042380	ENSRNOT00000042380	3	Raphe LC SNT
2860	ENSRNOT00000042474	Cpsf4	3	NaCshell NaCcore PVN
2861	ENSRNOT00000042498	Zfp938	3		NaCcore MS PVN
2862	ENSRNOT00000042506	GGNBP2	3	MDT Arc Raphe
2868	ENSRNOT00000042751	Atrx	3	PLC MDT Raphe
2880	ENSRNOT00000043162	Sppl2b	3		MPOA dorDG Raphe
2886	ENSRNOT00000043365	Pigx	3	MPOA venDG Arc
2890	ENSRNOT00000043480	ENSRNOT00000043480	3	PVN LH VMH
2895	ENSRNOT00000043626	Cacna1h	3		NaCshell dorDG Raphe
2897	ENSRNOT00000043704	Rpl36	3	CGC NaCcore	SNT
2901	ENSRNOT00000043799	Ppie	3	MPOA venDG LC
2909	ENSRNOT00000044129	Ptchd1	3		NaCcore LH VMH
2915	ENSRNOT00000044317	Myh11	3	BLA HB venCA1
2918	ENSRNOT00000044446	H2afj	3	PVN LH VTA
2926	ENSRNOT00000044590	Catsperg1	3		NaCcore LH Raphe
2931	ENSRNOT00000044639	ENSRNOT00000044639	3		PLC BNST PVN
2936	ENSRNOT00000044776	ENSRNOT00000044776	3	NaCshell LH VMH
2946	ENSRNOT00000045041	Tcof1	3	NaCshell HB venCA1
2951	ENSRNOT00000045156	RPL37	3		NaCshell MDT venCA1
2971	ENSRNOT00000045795	CXXC5	3		MPOA LC SNT
2977	ENSRNOT00000046035	UQCRB	3	ILC LC SNT
2978	ENSRNOT00000046048	Baz2a	3		ILC Raphe LC
2987	ENSRNOT00000046240	Calm2	3	ILC LC SNT
3001	ENSRNOT00000046802	RAP1GAP	3	NaCcore LH HB
3021	ENSRNOT00000047750	RGD1560797	3	LS MS PVN
3023	ENSRNOT00000047772	ENSRNOT00000047772	3	NaCshell dorCA1 Raphe
3029	ENSRNOT00000048052	RGD1560813	3	MPOA LH Arc
3055	ENSRNOT00000048790	Cacna1i	3		NaCshell NaCcore dorDG
3056	ENSRNOT00000048807	Nkain4	3	CGC NaCcore venDG
3069	ENSRNOT00000049048	Eif4a1	3		MPOA Arc Raphe
3076	ENSRNOT00000049311	Aspa	3		NaCshell MS PAG
3110	ENSRNOT00000050236	Tceb1	3	Raphe LC SNT
3136	ENSRNOT00000050891	Vegfb	3	MPOA Arc Raphe
3146	ENSRNOT00000051259	Alkbh6	3	BNST LH VMH
3165	ENSRNOT00000051977	Rsrc1	3	PLC MDT Raphe
3175	ENSRNOT00000052120	Klhl24	3		LH VMH Raphe
3198	ENSRNOT00000054960	Fam195b	3	VMH dorCA1 Arc
3211	ENSRNOT00000055200	Snhg11	3		LH VTA Raphe
3213	ENSRNOT00000055233	Epb4.1l1	3		NaCshell MPOA BLA
3215	ENSRNOT00000055250	Kat2a	3	NaCshell MS PVN
3238	ENSRNOT00000055978	Ttll1	3		MPOA Arc Raphe
3250	ENSRNOT00000056282	Emd	3		PLC MPOA Arc
3261	ENSRNOT00000056592	Pabpc4	3	NaCshell venCA1 Arc
3264	ENSRNOT00000056622	Camta2	3		MPOA Raphe SNT
3272	ENSRNOT00000056995	Sp110	3	MPOA BLA Raphe
3280	ENSRNOT00000057140	Tmsbl1	3	Raphe LC SNT
3286	ENSRNOT00000057347	Arglu1	3	Arc Raphe SNT
3289	ENSRNOT00000057466	Cic	3	CGC MS VMH
3304	ENSRNOT00000057992	Zfp365	3		MPOA venDG Arc
3307	ENSRNOT00000058080	Pgbd5	3		MPOA dorDG Raphe
3317	ENSRNOT00000058429	Dennd4c	3		LH Raphe LC
3326	ENSRNOT00000058852	Wac	3		PVN LH dorCA1
3358	ENSRNOT00000059814	Exoc1	3		LH BLA Raphe
3365	ENSRNOT00000060168	Pls3	3	LC	MS PVN
3370	ENSRNOT00000060444	Eif3b	3	NaCshell VMH dorCA1
3372	ENSRNOT00000060594	Ccl27	3	CGC PVN VMH
3375	ENSRNOT00000060683	Stk11	3	VMH HB Arc
3380	ENSRNOT00000060915	ENSRNOT00000060915	3	Raphe	NaCshell NaCcore
3384	ENSRNOT00000060980	RT1-CE5	3	PVN VMH BLA
3403	ENSRNOT00000061709	RGD1565158	3	MPOA PAG Raphe
3407	ENSRNOT00000061761	Mtx3	3		NaCshell LH Raphe
3426	ENSRNOT00000064009	Ctnnd1	3		LH dorCA1 Raphe
3438	ENSRNOT00000064180	Aprt	3		MPOA Arc SNT
3457	ENSRNOT00000064501	Paox	3	NaCcore PVN HB
3465	ENSRNOT00000064679	Calm1	3	NaCshell NaCcore Arc
3494	ENSRNOT00000065333	Ccdc34	3	MDT venCA1 Raphe
3530	ENSRNOT00000066115	Grm4	3	NaCshell LH	LC
3533	ENSRNOT00000066159	Rpl41	3		MPOA venCA1 PAG
3536	ENSRNOT00000066190	Hist3h2ba	3	NaCcore MS MPOA
3541	ENSRNOT00000066279	Stx16	3	BNST MPOA Arc
3565	ENSRNOT00000066740	Tekt1	3		MPOA Arc LC
3592	ENSRNOT00000067375	Spcs3	3		ILC LH dorDG
3594	ENSRNOT00000067396	Cpne9	3	NaCshell Arc Raphe
3617	ENSRNOT00000067735	Exoc5	3	Arc Raphe LC
3618	ENSRNOT00000067739	Srsf2	3	Arc Raphe SNT
3619	ENSRNOT00000067796	Smc5	3	Arc Raphe SNT
3636	ENSRNOT00000068108	Clk3	3	NaCshell MS venCA1
3637	ENSRNOT00000068113	Trappc2	3		NaCcore PVN CMA
3646	ENSRNOT00000068334	Dcun1d1	3	Arc Raphe SNT
3656	ENSRNOT00000068529	Atxn2l	3		MPOA dorDG Raphe
3659	ENSRNOT00000068613	Eif4e	3		MS PVN VTA
3664	ENSRNOT00000068717	Arhgap36	3		Arc PAG Raphe
3677	ENSRNOT00000070832	Wnt7a	3	NaCshell NaCcore MS
3688	ENSRNOT00000070950	ENSRNOT00000070950	3		BNST venDG LC
3703	ENSRNOT00000071098	Prr24	3	PVN VMH VTA
3715	ENSRNOT00000071329	ENSRNOT00000071329	3		NaCshell NaCcore BNST
3743	ENSRNOT00000071650	Hmgn5	3	PLC MDT Raphe
3762	ENSRNOT00000071874	Tceal3	3		venDG Arc Raphe
3778	ENSRNOT00000072093	ENSRNOT00000072093	3		CGC NaCshell PVN
3786	ENSRNOT00000072155	Cetn3	3	Raphe LC SNT
3787	ENSRNOT00000072156	ENSRNOT00000072156	3	MPOA Raphe	NaCshell
3797	ENSRNOT00000072269	ENSRNOT00000072269	3		CMA venCA1 Arc
3803	ENSRNOT00000072316	Zfp192	3		NaCcore LH VMH
3813	ENSRNOT00000072389	ENSRNOT00000072389	3		MPOA PAG Raphe
3815	ENSRNOT00000072416	Mphosph6	3	Raphe LC SNT
3816	ENSRNOT00000072429	Hk1	3	NaCshell MS HB
3846	ENSRNOT00000072838	Trip6	3	MPOA Arc PAG
3847	ENSRNOT00000072849	Arrdc3	3		NaCshell BNST Raphe
3853	ENSRNOT00000072973	Vbp1	3	CGC NaCcore MPOA
3854	ENSRNOT00000072981	ENSRNOT00000072981	3		NaCshell NaCcore dorDG
3856	ENSRNOT00000072992	MRPL36	3	NaCshell NaCcore PVN
3863	ENSRNOT00000073028	Cd99	3	CGC MS LH
3867	ENSRNOT00000073087	Fam102a	3		NaCshell dorDG Raphe
3869	ENSRNOT00000073098	ENSRNOT00000073098	3		CGC NaCshell VMH
3874	ENSRNOT00000073168	ENSRNOT00000073168	3		NaCshell NaCcore BNST
3875	ENSRNOT00000073181	ENSRNOT00000073181	3	Raphe	NaCshell NaCcore
3882	ENSRNOT00000073221	Slc39a3	3	PVN LH HB
3883	ENSRNOT00000073233	Gde1	3	NaCcore LC SNT
3886	ENSRNOT00000073258	Lin7c	3	Raphe LC SNT
3896	ENSRNOT00000073360	TSEN34	3	NaCshell NaCcore PVN
3920	ENSRNOT00000073642	Mmp24	3	NaCshell NaCcore LH
3939	ENSRNOT00000073809	Afmid	3	PVN Raphe SNT
3956	ENSRNOT00000074016	CEND1	3		MPOA PVN Raphe
3970	ENSRNOT00000074140	Rab9b	3		MS PVN LH
3973	ENSRNOT00000074190	ENSRNOT00000074190	3	MPOA BLA Raphe
3975	ENSRNOT00000074205	Dkc1	3	MS MPOA VMH
3976	ENSRNOT00000074209	Etnppl	3	MPOA dorDG Arc
3985	ENSRNOT00000074291	ENSRNOT00000074291	3		BLA Arc Raphe
4030	ENSRNOT00000074857	ENSRNOT00000074857	3	CGC PVN Raphe
4032	ENSRNOT00000074872	ENSRNOT00000074872	3		NaCshell NaCcore venDG
4034	ENSRNOT00000074900	Arf1	3		MPOA Arc Raphe
4037	ENSRNOT00000074951	AKR1B10	3		LH dorDG Raphe
4044	ENSRNOT00000075011	Ddx17	3		VMH BLA Raphe
4057	ENSRNOT00000075164	Hira	3	NaCshell MS venCA1
4060	ENSRNOT00000075255	ENSRNOT00000075255	3	MPOA PAG Raphe
4063	ENSRNOT00000075302	ENSRNOT00000075302	3		NaCshell NaCcore VMH
4086	ENSRNOT00000075597	TIMM10B	3	NaCshell NaCcore LH
4105	ENSRNOT00000075767	Tubb4a	3	NaCcore	Arc Raphe
4110	ENSRNOT00000075786	Kctd4	3		NaCshell PVN VMH
1	ENSRNOT00000000011	Cbln1	2	PAG	BNST
6	ENSRNOT00000000060	Abhd8	2	NaCcore VTA
23	ENSRNOT00000000325	Olig2	2	NaCcore SNT
25	ENSRNOT00000000336	Smpd2	2	NaCshell PVN
27	ENSRNOT00000000351	Timm10b	2	NaCshell NaCcore
32	ENSRNOT00000000468	Slc35f1	2		NaCcore CMA
42	ENSRNOT00000000599	Aip	2		MPOA Arc
44	ENSRNOT00000000627	Srsf3	2	LC SNT
45	ENSRNOT00000000628	Cdkn1a	2	PLC PVN
52	ENSRNOT00000000698	Spock2	2		Raphe SNT
58	ENSRNOT00000000749	Cisd1	2	VMH Arc
64	ENSRNOT00000000888	Selplg	2		MPOA Raphe
66	ENSRNOT00000000892	Ficd	2		MPOA Raphe
71	ENSRNOT00000001013	Ppp1r11	2	NaCcore BNST
75	ENSRNOT00000001054	Gja1	2		CMA Arc
77	ENSRNOT00000001095	Tubb5	2	NaCshell MS
85	ENSRNOT00000001182	Auts2	2		Raphe LC
90	ENSRNOT00000001220	Zbed5	2	CGC LH
93	ENSRNOT00000001279	Frg1l1	2	Raphe LC
101	ENSRNOT00000001334	Ncor2	2		Arc LC
105	ENSRNOT00000001368	Gtf2h3	2	MPOA venDG
113	ENSRNOT00000001415	Elavl1	2	Raphe SNT
116	ENSRNOT00000001467	Denr	2	PLC Raphe
119	ENSRNOT00000001485	RGD1562310	2		dorDG LC
123	ENSRNOT00000001518	Rplp0	2	CGC PVN
124	ENSRNOT00000001536	Gatc	2	Raphe SNT
126	ENSRNOT00000001545	Cox6a1	2	NaCshell NaCcore
136	ENSRNOT00000001593	Cstb	2	LC SNT
147	ENSRNOT00000001675	Pcbp3	2		MPOA LC
154	ENSRNOT00000001759	Adora2a	2	NaCcore LH
158	ENSRNOT00000001794	Anapc5	2	NaCcore CMA
160	ENSRNOT00000001814	Bcl7a	2		Raphe LC
163	ENSRNOT00000001826	RGD1309762	2		Raphe LC
182	ENSRNOT00000002032	Wbscr16	2	MS VMH
185	ENSRNOT00000002052	Rab4b	2		Raphe SNT
194	ENSRNOT00000002240	Tbc1d23	2		NaCcore LH
201	ENSRNOT00000002452	Dgkg	2	NaCshell MS
210	ENSRNOT00000002520	Mrps35	2	CGC NaCshell
236	ENSRNOT00000002973	Nudt9	2	NaCshell	SNT
239	ENSRNOT00000002992	Gnpda2	2		PVN VMH
241	ENSRNOT00000003010	Tmem165	2	Raphe LC
245	ENSRNOT00000003083	Enoph1	2	NaCcore CMA
249	ENSRNOT00000003170	Gabrb1	2		Arc PAG
253	ENSRNOT00000003207	Rasgef1b	2		PLC ILC
261	ENSRNOT00000003335	Taf9b	2	Raphe SNT
269	ENSRNOT00000003432	Alkbh8	2		NaCcore MS
270	ENSRNOT00000003439	RGD1309748	2	Raphe LC
274	ENSRNOT00000003470	Rchy1	2	LC SNT
276	ENSRNOT00000003489	Esrrg	2		LH Raphe
279	ENSRNOT00000003544	Dexi	2	MS HB
280	ENSRNOT00000003586	Cacybp	2	Raphe SNT
284	ENSRNOT00000003664	ENSRNOT00000003664	2		NaCcore VMH
290	ENSRNOT00000003699	Tada2a	2	MPOA Arc
299	ENSRNOT00000003787	Ptges3	2	Raphe SNT
306	ENSRNOT00000003871	Akap10	2	MPOA Arc
320	ENSRNOT00000004023	Timmdc1	2	NaCshell MS
325	ENSRNOT00000004042	Rad23a	2	VMH HB
332	ENSRNOT00000004172	Slc9a3r2	2	NaCshell MS
335	ENSRNOT00000004206	Mpc2	2	MPOA Arc
336	ENSRNOT00000004218	Hexim2	2		PAG Raphe
338	ENSRNOT00000004228	Sdhc	2		PLC MDT
350	ENSRNOT00000004347	Pcp4l1	2	NaCshell BLA
355	ENSRNOT00000004379	Pycr2	2	LH VMH
358	ENSRNOT00000004448	Nt5m	2	NaCcore VTA
361	ENSRNOT00000004494	Mospd2	2		NaCshell MS
369	ENSRNOT00000004609	Myo1d	2		dorCA1 Raphe
375	ENSRNOT00000004703	Nptxr	2	NaCshell MS
378	ENSRNOT00000004783	Smyd2	2	NaCshell dorCA1
386	ENSRNOT00000004877	Gabra6	2	PAG Raphe
388	ENSRNOT00000004891	Ddx49	2		Arc LC
391	ENSRNOT00000004919	Pnpt1	2	LC SNT
394	ENSRNOT00000004955	Flrt2	2		VMH BLA
398	ENSRNOT00000004979	GJB1	2	NaCcore LH
405	ENSRNOT00000005124	Scoc	2	LC SNT
407	ENSRNOT00000005155	Sod3	2		Raphe LC
416	ENSRNOT00000005262	Cpd	2		Arc Raphe
439	ENSRNOT00000005588	RPL26	2		BNST venCA1
441	ENSRNOT00000005611	Aldh9a1	2	LC SNT
442	ENSRNOT00000005612	Eno3	2	PAG Raphe
444	ENSRNOT00000005624	Fzr1	2		ILC MPOA
448	ENSRNOT00000005677	Soat1	2		LH Raphe
450	ENSRNOT00000005694	Tmbim4	2	LC SNT
454	ENSRNOT00000005794	Llph	2	venCA1 Raphe
460	ENSRNOT00000005839	Aatk	2		Raphe SNT
462	ENSRNOT00000005849	Zfp238	2	MS	LC
467	ENSRNOT00000005975	Exosc7	2	VMH SNT
472	ENSRNOT00000006020	Rdh14	2	Raphe LC
476	ENSRNOT00000006073	Spdya	2	Raphe LC
487	ENSRNOT00000006223	KLHDC2	2	LC SNT
506	ENSRNOT00000006406	Immp1l	2	Raphe LC
508	ENSRNOT00000006431	Dnajc24	2	Raphe LC
510	ENSRNOT00000006443	Rtn4	2		BNST venDG
513	ENSRNOT00000006462	Calcrl	2		LH BLA
516	ENSRNOT00000006499	Kcns3	2	LC	NaCcore
519	ENSRNOT00000006531	Fkbp3	2	Raphe LC
522	ENSRNOT00000006549	Prpf40a	2		NaCcore venDG
529	ENSRNOT00000006672	Utp14b	2	MPOA venCA1
530	ENSRNOT00000006727	Cpeb2	2		NaCshell LH
533	ENSRNOT00000006771	Jakmip1	2	venCA1 VTA
534	ENSRNOT00000006777	Gpm6b	2		NaCshell CMA
539	ENSRNOT00000006800	Arhgef25	2	NaCshell MS
541	ENSRNOT00000006830	Birc6	2		LH Raphe
542	ENSRNOT00000006835	Crip1	2		MDT LC
548	ENSRNOT00000006886	Prdm4	2		NaCshell Raphe
549	ENSRNOT00000006890	Emc2	2	LC	NaCcore
555	ENSRNOT00000006992	Klhl4	2		MS venCA1
560	ENSRNOT00000007133	Nxph3	2		MPOA LC
561	ENSRNOT00000007144	Slc12a6	2		PVN LH
563	ENSRNOT00000007164	Pmm1	2	NaCshell NaCcore
566	ENSRNOT00000007249	Pcsk2	2		MPOA SNT
567	ENSRNOT00000007274	Lamp5	2	LC	PVN
572	ENSRNOT00000007326	Zhx2	2		dorDG Raphe
573	ENSRNOT00000007328	Tspan9	2	PAG	LC
580	ENSRNOT00000007498	Gna11	2		MPOA LC
585	ENSRNOT00000007567	Ndufa4	2	LC SNT
586	ENSRNOT00000007572	Grm3	2		dorCA1 venDG
589	ENSRNOT00000007607	Yipf4	2	Raphe SNT
590	ENSRNOT00000007609	Vsnl1	2		NaCcore PVN
591	ENSRNOT00000007624	Suclg1	2	NaCshell BNST
592	ENSRNOT00000007645	Dhrs7	2	venCA1 LC
594	ENSRNOT00000007662	Neurod1	2	Raphe	LC
601	ENSRNOT00000007723	9330182L06Rik	2		NaCshell dorCA1
605	ENSRNOT00000007775	Rln3	2		Raphe LC
610	ENSRNOT00000007853	Pex13	2	dorDG LC
612	ENSRNOT00000007914	Tmx2	2	LC	LH
614	ENSRNOT00000007941	Mns1	2	PLC Raphe
615	ENSRNOT00000007957	GRIN3A	2		LH PAG
622	ENSRNOT00000008037	Ucn	2		PAG Raphe
623	ENSRNOT00000008057	C1d	2	Raphe LC
625	ENSRNOT00000008106	Sostdc1	2	PVN	MS
637	ENSRNOT00000008267	Soga1	2		NaCshell Raphe
646	ENSRNOT00000008361	Matn2	2	MPOA Arc
652	ENSRNOT00000008464	2020-03-07	2		NaCshell LH
655	ENSRNOT00000008509	Eif1ax	2		CMA Arc
659	ENSRNOT00000008557	Luc7l2	2	Arc Raphe
664	ENSRNOT00000008645	LOH12CR1	2	MS HB
668	ENSRNOT00000008685	Thy1	2	NaCshell BNST
672	ENSRNOT00000008725	Otud6b	2		LH BLA
674	ENSRNOT00000008763	Zfp248	2		LH VMH
677	ENSRNOT00000008839	Cys1	2	NaCshell VMH
683	ENSRNOT00000008893	Uba3	2	Raphe LC
706	ENSRNOT00000009104	Gcfc2	2	MPOA Arc
716	ENSRNOT00000009178	Stk32c	2		PAG LC
719	ENSRNOT00000009214	Purb	2		MPOA LC
726	ENSRNOT00000009375	Tmem55a	2	Raphe SNT
730	ENSRNOT00000009417	Cdk14	2		NaCcore PVN
735	ENSRNOT00000009491	Id2	2	Raphe SNT
736	ENSRNOT00000009511	Rap1b	2	Raphe SNT
737	ENSRNOT00000009517	Prex1	2		Raphe LC
740	ENSRNOT00000009545	Mms22l	2	MPOA PAG
747	ENSRNOT00000009678	Mrpl50	2	LC SNT
753	ENSRNOT00000009718	Necab1	2		NaCshell dorDG
759	ENSRNOT00000009815	Atp5g1	2	MS dorCA1
768	ENSRNOT00000009987	Lppr1	2		NaCshell MPOA
774	ENSRNOT00000010070	Ccm2	2		MPOA LC
776	ENSRNOT00000010090	Rsl24d1	2	LC SNT
799	ENSRNOT00000010338	Vgll4	2	NaCcore	Raphe
806	ENSRNOT00000010414	Actr6	2	LC SNT
807	ENSRNOT00000010419	Ehd3	2		BLA Raphe
814	ENSRNOT00000010467	Plxnb2	2		Arc LC
817	ENSRNOT00000010536	Pqbp1	2	NaCshell NaCcore
821	ENSRNOT00000010592	Chga	2		Arc Raphe
822	ENSRNOT00000010593	Sdhb	2	NaCcore dorCA1
828	ENSRNOT00000010631	Bcap29	2	Raphe LC
834	ENSRNOT00000010675	Thoc7	2	LC SNT
836	ENSRNOT00000010680	Prkaa2	2		VMH VTA
837	ENSRNOT00000010682	Rgs20	2		NaCshell PVN
851	ENSRNOT00000010836	Arid4b	2	PLC Raphe
856	ENSRNOT00000010927	Tmem178a	2	PAG Raphe
865	ENSRNOT00000011043	Adcy1	2		NaCshell dorDG
876	ENSRNOT00000011208	Tagln2	2		MDT Arc
877	ENSRNOT00000011219	Ptk2	2	MPOA Arc
879	ENSRNOT00000011237	Ppap2b	2	Raphe SNT
884	ENSRNOT00000011272	RGD1561589	2		NaCcore VMH
898	ENSRNOT00000011373	OST4	2	Arc SNT
902	ENSRNOT00000011419	Mbip	2	Raphe LC
922	ENSRNOT00000011683	Foxj3	2		LH BLA
927	ENSRNOT00000011747	Agtrap	2		Arc LC
928	ENSRNOT00000011748	Gdap1l1	2	NaCshell VMH
930	ENSRNOT00000011784	Eci1	2	PVN VMH
936	ENSRNOT00000011892	PENK	2	NaCcore BNST
941	ENSRNOT00000011970	Malsu1	2	Arc Raphe
943	ENSRNOT00000011985	Cyp4x1	2		LH Raphe
958	ENSRNOT00000012240	Sec62	2	Arc SNT
963	ENSRNOT00000012321	ZFP623	2		PLC Raphe
965	ENSRNOT00000012340	Thra	2		LC SNT
966	ENSRNOT00000012348	Gsta4	2	LC SNT
967	ENSRNOT00000012354	Rc3h2	2		NaCcore VMH
969	ENSRNOT00000012372	Chchd1	2	Raphe SNT
971	ENSRNOT00000012385	Cga	2	MPOA	VTA
977	ENSRNOT00000012434	Pts	2	NaCshell MPOA
979	ENSRNOT00000012473	Tacr3	2		CGC PVN
982	ENSRNOT00000012604	Spata2	2		PLC Raphe
990	ENSRNOT00000012671	Fnip1	2		NaCshell NaCcore
997	ENSRNOT00000012720	Pgp	2	NaCshell MS
1004	ENSRNOT00000012875	Slc6a6	2		MPOA PAG
1008	ENSRNOT00000012978	Nelfb	2	LH VTA
1010	ENSRNOT00000013001	Pnma2	2		Arc Raphe
1019	ENSRNOT00000013142	Rora	2		BNST PVN
1021	ENSRNOT00000013165	Smarca4	2		LC SNT
1022	ENSRNOT00000013176	Apex1	2		Arc Raphe
1024	ENSRNOT00000013216	Ift80	2		NaCshell MS
1031	ENSRNOT00000013354	Car2	2		NaCshell MS
1034	ENSRNOT00000013385	Tas1r1	2		BLA Raphe
1036	ENSRNOT00000013393	S100a11	2		Arc LC
1049	ENSRNOT00000013573	Prpsap1	2	MS PVN
1050	ENSRNOT00000013585	Pdcd10	2	LC SNT
1052	ENSRNOT00000013604	Zc3hc1	2	NaCshell SNT
1055	ENSRNOT00000013618	Htr1a	2		dorDG Raphe
1058	ENSRNOT00000013695	Eif5	2	Raphe LC
1074	ENSRNOT00000013869	Polr2k	2	Raphe LC
1078	ENSRNOT00000013919	H2afz	2	NaCcore LC
1083	ENSRNOT00000013955	Efnb3	2	MS Raphe
1084	ENSRNOT00000013987	Trim59	2		NaCshell MS
1086	ENSRNOT00000014010	Wdr91	2	NaCcore venCA1
1088	ENSRNOT00000014038	Commd7	2	dorCA1 Arc
1089	ENSRNOT00000014046	Naa20	2	LC SNT
1095	ENSRNOT00000014095	Casp3	2	LC SNT
1096	ENSRNOT00000014103	Ghrl	2		LH Raphe
1103	ENSRNOT00000014257	Plekhh1	2		NaCshell Raphe
1105	ENSRNOT00000014301	Lysmd2	2	LC SNT
1115	ENSRNOT00000014413	Ankrd54	2		ILC LC
1128	ENSRNOT00000014639	Nmb	2	NaCshell PVN
1129	ENSRNOT00000014684	Atad1	2		PVN CMA
1135	ENSRNOT00000014747	Ednrb	2		MS Arc
1138	ENSRNOT00000014770	Dusp7	2		dorDG Raphe
1141	ENSRNOT00000014812	Fam81a	2		dorCA1 venDG
1153	ENSRNOT00000015057	Nt5e	2	MPOA Arc
1155	ENSRNOT00000015086	Ubr1	2		dorDG Raphe
1157	ENSRNOT00000015092	Pkd1	2		dorDG Raphe
1163	ENSRNOT00000015161	ENSRNOT00000015161	2		BLA Raphe
1169	ENSRNOT00000015203	Mfhas1	2		MPOA LC
1178	ENSRNOT00000015308	Trmt61a	2	NaCcore LH
1181	ENSRNOT00000015333	Bag5	2	Arc SNT
1182	ENSRNOT00000015367	Fgf9	2		PVN Raphe
1186	ENSRNOT00000015421	Rnf146	2		NaCcore PVN
1187	ENSRNOT00000015440	Echdc1	2		MS PVN
1189	ENSRNOT00000015467	Zc3h13	2	PLC MDT
1190	ENSRNOT00000015520	Zfp40	2		NaCshell NaCcore
1195	ENSRNOT00000015578	Bai1	2		NaCshell BNST
1197	ENSRNOT00000015611	Zfp869	2		LH Raphe
1213	ENSRNOT00000015811	Fam96b	2		venCA1 SNT
1221	ENSRNOT00000015962	Cfl1	2		Arc Raphe
1234	ENSRNOT00000016137	Copg1	2	BNST LC
1239	ENSRNOT00000016194	Bai3	2		LH BLA
1240	ENSRNOT00000016198	Tsen34	2	NaCshell MS
1245	ENSRNOT00000016230	Ncdn	2	NaCcore MS
1251	ENSRNOT00000016289	Il16	2	PAG	LC
1259	ENSRNOT00000016372	Glrx	2		LH VTA
1261	ENSRNOT00000016414	Ppp1r17	2	PAG Raphe
1267	ENSRNOT00000016464	Exosc4	2	MS PVN
1282	ENSRNOT00000016733	Wdr18	2		dorDG SNT
1288	ENSRNOT00000016875	Fbxo10	2		NaCshell NaCcore
1293	ENSRNOT00000016947	Eef1a2	2		LC SNT
1297	ENSRNOT00000016987	Fam89b	2	LH VMH
1310	ENSRNOT00000017090	Lpcat3	2		BLA Raphe
1315	ENSRNOT00000017137	Scgb1c1	2	PVN	MS
1317	ENSRNOT00000017139	Pcbp4	2		MPOA Raphe
1319	ENSRNOT00000017151	Mlf1	2	Raphe	MS
1320	ENSRNOT00000017164	Alg11	2	LC SNT
1333	ENSRNOT00000017349	Fam193b	2	VMH Arc
1336	ENSRNOT00000017448	Map9	2		NaCcore venDG
1339	ENSRNOT00000017490	Cacnb3	2		MPOA LC
1340	ENSRNOT00000017493	Rgl3	2	PAG	LC
1343	ENSRNOT00000017555	Gltscr2	2	LH VMH
1344	ENSRNOT00000017564	Cyba	2		Arc PAG
1346	ENSRNOT00000017571	MIER3	2		BLA VTA
1356	ENSRNOT00000017686	Acadl	2	Raphe SNT
1363	ENSRNOT00000017736	Setd7	2		NaCcore LC
1370	ENSRNOT00000017901	Klf7	2		MPOA Raphe
1377	ENSRNOT00000017993	Exosc8	2	Raphe LC
1378	ENSRNOT00000018004	RAD54L	2	MPOA dorDG
1383	ENSRNOT00000018025	Mib1	2		NaCcore Raphe
1404	ENSRNOT00000018378	Sema4d	2	NaCcore	Raphe
1411	ENSRNOT00000018422	Ercc3	2	NaCshell BNST
1424	ENSRNOT00000018622	Rbp1	2	PVN	LC
1427	ENSRNOT00000018697	Stmn3	2		Arc Raphe
1429	ENSRNOT00000018734	Cmas	2	NaCshell Arc
1430	ENSRNOT00000018763	Psat1	2		Arc Raphe
1434	ENSRNOT00000018846	Aebp1	2	LH BLA
1437	ENSRNOT00000018882	Sgpp2	2		LH Raphe
1440	ENSRNOT00000018895	Igsf3	2	NaCshell HB
1444	ENSRNOT00000018913	Tfpt	2	MS LH
1448	ENSRNOT00000018972	Ap5m1	2		LH Arc
1451	ENSRNOT00000019028	Pank4	2	NaCcore Arc
1452	ENSRNOT00000019033	ENSRNOT00000019033	2	MPOA SNT
1456	ENSRNOT00000019080	Mfsd2a	2	NaCcore MS
1457	ENSRNOT00000019087	Rasgrf2	2		Arc PAG
1462	ENSRNOT00000019140	Elof1	2	VMH dorCA1
1464	ENSRNOT00000019174	Gnaq	2		LH Raphe
1465	ENSRNOT00000019184	Ptges2	2	dorCA1 Raphe
1477	ENSRNOT00000019350	Ap1m1	2		MPOA Arc
1485	ENSRNOT00000019501	Cyr61	2	MPOA Raphe
1511	ENSRNOT00000019768	Btbd6	2	dorCA1 Raphe
1512	ENSRNOT00000019795	Sigmar1	2	VMH CMA
1522	ENSRNOT00000019913	Hbb-b1	2		PLC MDT
1532	ENSRNOT00000020030	Srfbp1	2	venCA1 LC
1538	ENSRNOT00000020145	Mid2	2		MPOA PAG
1547	ENSRNOT00000020307	Npr1	2	NaCcore LH
1557	ENSRNOT00000020376	Timm21	2	LC SNT
1558	ENSRNOT00000020380	Hdhd3	2	CGC NaCcore
1560	ENSRNOT00000020417	Katna1	2	Arc Raphe
1566	ENSRNOT00000020474	Pop4	2	LC SNT
1568	ENSRNOT00000020493	Spsb2	2	PVN Arc
1571	ENSRNOT00000020534	Cript	2	LC	PVN
1573	ENSRNOT00000020543	Tnpo1	2		NaCcore LC
1582	ENSRNOT00000020609	Tmem160	2		MPOA LC
1586	ENSRNOT00000020635	Rpl13	2	LH VMH
1590	ENSRNOT00000020690	9330171B17Rik	2	Arc Raphe
1591	ENSRNOT00000020692	Fcho2	2		NaCshell NaCcore
1593	ENSRNOT00000020700	Adcy7	2		LH Raphe
1597	ENSRNOT00000020733	Spsb3	2	LH VTA
1600	ENSRNOT00000020748	Rab8a	2		Arc SNT
1603	ENSRNOT00000020768	Ppp1r16a	2	LH HB
1607	ENSRNOT00000020794	RGD1308147	2	LC	PVN
1614	ENSRNOT00000020926	Ptgds	2		PLC venCA1
1618	ENSRNOT00000020951	Coro2b	2	VTA PAG
1633	ENSRNOT00000021133	Ppp1r16b	2		NaCshell Raphe
1652	ENSRNOT00000021391	U2af2	2		NaCshell dorDG
1654	ENSRNOT00000021431	Tbc1d13	2		NaCshell Raphe
1659	ENSRNOT00000021471	Plekhg1	2		dorCA1 Raphe
1664	ENSRNOT00000021531	Endog	2	PVN VTA
1675	ENSRNOT00000021703	Hecw1	2		LH Raphe
1678	ENSRNOT00000021723	Tmem208	2	VMH dorCA1
1680	ENSRNOT00000021742	Zfp709	2		PVN LH
1691	ENSRNOT00000021826	Podxl2	2	VMH SNT
1697	ENSRNOT00000021864	Camk2n1	2		MPOA venDG
1730	ENSRNOT00000022277	Pllp	2	NaCcore LH
1731	ENSRNOT00000022281	Sphkap	2		NaCcore LC
1740	ENSRNOT00000022387	Pdlim5	2		Arc LC
1743	ENSRNOT00000022441	Gng8	2	NaCcore SNT
1746	ENSRNOT00000022476	Dscaml1	2		BLA Raphe
1778	ENSRNOT00000022747	Uqcr11	2		MPOA venCA1
1786	ENSRNOT00000022823	Spire2	2	NaCshell MS
1802	ENSRNOT00000022997	Pnma3	2		dorDG Arc
1809	ENSRNOT00000023090	SYT17	2	NaCshell	NaCcore
1828	ENSRNOT00000023309	Trub1	2	BNST venDG
1830	ENSRNOT00000023318	Chmp7	2	NaCcore BNST
1839	ENSRNOT00000023418	ENSRNOT00000023418	2		PVN Raphe
1841	ENSRNOT00000023430	Seh1l	2		NaCshell LH
1843	ENSRNOT00000023446	Pter	2		NaCcore HB
1846	ENSRNOT00000023477	Bnip3	2	LC SNT
1853	ENSRNOT00000023530	Igfbp5	2		LC SNT
1854	ENSRNOT00000023535	Itm2c	2		MPOA LC
1856	ENSRNOT00000023579	Mrpl34	2	NaCcore BNST
1863	ENSRNOT00000023626	ENSRNOT00000023626	2	NaCcore	Raphe
1868	ENSRNOT00000023652	Trappc6a	2	PVN LH
1874	ENSRNOT00000023709	Gins2	2	MPOA Arc
1876	ENSRNOT00000023773	Hs3st2	2	MS BLA
1879	ENSRNOT00000023811	Ndufa2	2	Arc Raphe
1889	ENSRNOT00000023903	Dram2	2		NaCcore VMH
1899	ENSRNOT00000024022	Arhgap12	2	dorDG Raphe
1906	ENSRNOT00000024119	Prkcdbp	2	NaCshell PVN
1907	ENSRNOT00000024122	Nol7	2	Arc Raphe
1924	ENSRNOT00000024271	Syf2	2	NaCshell MPOA
1926	ENSRNOT00000024285	Brix1	2	Raphe LC
1927	ENSRNOT00000024291	Serf1	2	CGC Raphe
1931	ENSRNOT00000024355	Bccip	2	LC SNT
1933	ENSRNOT00000024361	Anlnl1	2	LC	NaCshell
1936	ENSRNOT00000024400	Ppp6r1	2	HB VTA
1939	ENSRNOT00000024411	Itch	2		BLA Raphe
1941	ENSRNOT00000024413	Mvb12a	2	NaCcore LH
1947	ENSRNOT00000024487	Stk25	2		BLA Raphe
1950	ENSRNOT00000024547	Syt5	2		PAG LC
1954	ENSRNOT00000024576	Abhd17a	2	NaCcore MS
1955	ENSRNOT00000024581	Slc45a1	2	NaCshell MS
1958	ENSRNOT00000024609	Uqcrfs1	2	LC SNT
1961	ENSRNOT00000024671	Sra1	2	dorCA1 SNT
1968	ENSRNOT00000024725	Eps8l2	2	PVN	LC
1972	ENSRNOT00000024765	Caly	2		Arc LC
1977	ENSRNOT00000024786	Nacc2	2	NaCshell VTA
1979	ENSRNOT00000024815	Dnph1	2	LH VMH
1987	ENSRNOT00000024901	Gad2	2		VMH Raphe
1999	ENSRNOT00000025084	Pitpnm1	2		Arc LC
2000	ENSRNOT00000025098	Txndc9	2	LC SNT
2008	ENSRNOT00000025225	Rpsa	2	NaCcore PVN
2010	ENSRNOT00000025240	SLC25A22	2		NaCshell BLA
2012	ENSRNOT00000025266	Csnk1g2	2	NaCcore LH
2016	ENSRNOT00000025309	Gga2	2	NaCshell HB
2018	ENSRNOT00000025325	Wdr7	2		NaCcore Arc
2022	ENSRNOT00000025391	Btbd2	2		NaCshell Raphe
2023	ENSRNOT00000025399	Fbxw2	2	NaCshell Arc
2028	ENSRNOT00000025434	Tekt4	2	PVN VMH
2032	ENSRNOT00000025477	Vip	2	LH	MPOA
2055	ENSRNOT00000025769	Yipf3	2	NaCcore PVN
2057	ENSRNOT00000025787	Polr1c	2	NaCcore LC
2066	ENSRNOT00000025880	Dpysl3	2		Arc LC
2080	ENSRNOT00000025988	NUPR1	2	ILC BLA
2082	ENSRNOT00000026009	Cpeb1	2		dorDG Raphe
2086	ENSRNOT00000026057	Acsl4	2	Raphe	NaCcore
2089	ENSRNOT00000026107	Dyrk1b	2		ILC MPOA
2098	ENSRNOT00000026224	Stx4	2	PLC MPOA
2099	ENSRNOT00000026225	Ifi30	2	NaCcore VMH
2110	ENSRNOT00000026316	Pc	2	NaCcore PVN
2116	ENSRNOT00000026354	Stat5b	2		MPOA Raphe
2117	ENSRNOT00000026378	Psd	2		ILC MPOA
2122	ENSRNOT00000026413	Mettl6	2	Raphe SNT
2128	ENSRNOT00000026471	Fbxl15	2	PVN VMH
2129	ENSRNOT00000026514	Smg5	2		NaCshell Raphe
2133	ENSRNOT00000026580	Lamp1	2	NaCcore	MPOA
2141	ENSRNOT00000026633	Cd9	2		NaCshell MS
2145	ENSRNOT00000026653	Cul4a	2	MPOA venCA1
2147	ENSRNOT00000026676	Metrn	2	NaCshell	LC
2171	ENSRNOT00000026928	Psma5	2	LC SNT
2172	ENSRNOT00000026929	Slc35b2	2	MS PVN
2174	ENSRNOT00000026960	Sgta	2		Raphe SNT
2181	ENSRNOT00000027042	Lrig2	2		LH Raphe
2191	ENSRNOT00000027088	Tomm20	2	Arc Raphe
2203	ENSRNOT00000027246	Rps19	2		MPOA PAG
2208	ENSRNOT00000027272	Map2k2	2	PVN HB
2212	ENSRNOT00000027337	Slc4a3	2	MS PVN
2215	ENSRNOT00000027381	COPE	2		Arc SNT
2221	ENSRNOT00000027436	Tbc1d17	2		LC SNT
2222	ENSRNOT00000027445	Myl9	2		Arc LC
2239	ENSRNOT00000027615	Slc25a42	2		MPOA Raphe
2240	ENSRNOT00000027634	Dapk3	2	PVN LH
2241	ENSRNOT00000027641	Rhog	2	NaCcore	SNT
2257	ENSRNOT00000027773	Actn4	2		Raphe SNT
2261	ENSRNOT00000027794	Cbln3	2	PAG	LC
2266	ENSRNOT00000027826	Sugp1	2	CMA VTA
2272	ENSRNOT00000027893	Ryr1	2		dorDG LC
2279	ENSRNOT00000027992	Aldh16a1	2	PVN LH
2285	ENSRNOT00000028029	B9d2	2	NaCcore CMA
2293	ENSRNOT00000028096	Icam5	2	MS dorCA1
2294	ENSRNOT00000028097	Rnaseh2c	2	NaCshell NaCcore
2299	ENSRNOT00000028164	Lin7b	2	NaCshell NaCcore
2300	ENSRNOT00000028173	Bnip1	2		MPOA Raphe
2305	ENSRNOT00000028210	Ube2q1	2	NaCshell CMA
2309	ENSRNOT00000028264	Mpp3	2	CMA PAG
2310	ENSRNOT00000028278	Cspg5	2	LH VTA
2319	ENSRNOT00000028334	Dhdh	2		dorDG Raphe
2321	ENSRNOT00000028373	Prpf19	2	PVN VMH
2325	ENSRNOT00000028407	Atxn7l3	2	MS LH
2332	ENSRNOT00000028438	Psenen	2	VMH BLA
2334	ENSRNOT00000028482	Znhit2	2	PVN HB
2337	ENSRNOT00000028514	Tmem147	2	VMH dorCA1
2340	ENSRNOT00000028547	Atg2a	2	MS PVN
2344	ENSRNOT00000028603	Fxyd7	2		Raphe SNT
2349	ENSRNOT00000028642	Tnfaip8l2	2	NaCcore PVN
2361	ENSRNOT00000028749	Macrod1	2	PVN HB
2363	ENSRNOT00000028754	Cox8a	2	LH Arc
2367	ENSRNOT00000028786	Cul9	2		MPOA LC
2368	ENSRNOT00000028793	Txnip	2		Arc LC
2375	ENSRNOT00000028835	Lzts3	2		NaCshell Raphe
2377	ENSRNOT00000028859	RGD1311739	2	NaCcore VMH
2379	ENSRNOT00000028887	Pcna	2	LC SNT
2385	ENSRNOT00000029017	Pld4	2	NaCshell NaCcore
2403	ENSRNOT00000029531	Mrpl36	2	NaCshell NaCcore
2406	ENSRNOT00000029587	Dpysl4	2		MPOA LC
2413	ENSRNOT00000029791	Rps15	2	PVN	venCA1
2415	ENSRNOT00000029880	Nemf	2	Raphe	NaCcore
2417	ENSRNOT00000030015	Vezt	2		dorDG venCA1
2419	ENSRNOT00000030053	Mcmdc2	2	MPOA Arc
2420	ENSRNOT00000030065	Tmem62	2	MPOA Arc
2425	ENSRNOT00000030152	Scn4b	2	NaCcore LH
2428	ENSRNOT00000030273	Gng13	2	CGC	LC
2432	ENSRNOT00000030462	Ssmem1	2	PAG LC
2439	ENSRNOT00000030629	Rfx7	2		NaCcore MS
2440	ENSRNOT00000030656	Opalin	2		NaCshell dorCA1
2447	ENSRNOT00000030823	Dhx37	2	PVN PAG
2454	ENSRNOT00000030934	Clk1	2		NaCshell MS
2472	ENSRNOT00000031297	1190007I07Rik	2	CGC VMH
2474	ENSRNOT00000031329	Kctd8	2		NaCshell PVN
2481	ENSRNOT00000031472	Chchd10	2	LH VTA
2494	ENSRNOT00000031821	Zfp54	2	Raphe LC
2500	ENSRNOT00000031925	Wdr96	2		MS BNST
2501	ENSRNOT00000031928	Mtf1	2		dorDG Raphe
2502	ENSRNOT00000032157	Rnasel	2		LH BLA
2505	ENSRNOT00000032199	Cbr4	2		VMH BLA
2517	ENSRNOT00000032627	Ppp1r12c	2	NaCcore Arc
2518	ENSRNOT00000032704	Ddhd1	2	MPOA Arc
2519	ENSRNOT00000032720	Scamp5	2		MDT Raphe
2526	ENSRNOT00000032909	Zfp458	2		NaCshell NaCcore
2542	ENSRNOT00000033359	RGD1562037	2		NaCshell Raphe
2548	ENSRNOT00000033670	Zbtb40	2		LH LC
2552	ENSRNOT00000033719	Trex1	2		MPOA Raphe
2553	ENSRNOT00000033726	Cs	2		Arc SNT
2555	ENSRNOT00000033838	Grid1	2	NaCshell	Raphe
2559	ENSRNOT00000033897	ENSRNOT00000033897	2	MPOA	NaCcore
2566	ENSRNOT00000034001	Arhgap33	2		NaCshell MPOA
2569	ENSRNOT00000034098	Gpr158	2		NaCcore PVN
2579	ENSRNOT00000034372	DMD	2		NaCcore LH
2580	ENSRNOT00000034386	Nob1	2	NaCshell PAG
2588	ENSRNOT00000034506	Ppil2	2		Raphe SNT
2589	ENSRNOT00000034545	2610008E11Rik	2		NaCshell BLA
2592	ENSRNOT00000034609	Map3k10	2		Raphe LC
2594	ENSRNOT00000034683	Prss35	2	MPOA LH
2601	ENSRNOT00000034924	Rdx	2	Raphe SNT
2603	ENSRNOT00000034944	Akirin1	2	LC SNT
2608	ENSRNOT00000035033	1110058L19Rik	2	LC SNT
2609	ENSRNOT00000035048	Ube2v1	2	NaCshell NaCcore
2615	ENSRNOT00000035280	Med13	2		NaCcore venDG
2619	ENSRNOT00000035371	Ano10	2		Arc Raphe
2630	ENSRNOT00000035905	Heatr5b	2	MPOA Arc
2632	ENSRNOT00000035915	Arhgap22	2	NaCshell VMH
2635	ENSRNOT00000035973	Limd2	2		MPOA LC
2636	ENSRNOT00000036031	Rpl32-ps1	2		venCA1 PAG
2639	ENSRNOT00000036140	Tmed9	2	NaCshell MS
2641	ENSRNOT00000036143	Paqr6	2		MPOA Raphe
2644	ENSRNOT00000036217	ENSRNOT00000036217	2		Arc Raphe
2657	ENSRNOT00000036585	Fastkd1	2	MPOA Arc
2663	ENSRNOT00000036799	Fktn	2		LH Raphe
2664	ENSRNOT00000036808	Mbnl1	2		NaCshell Raphe
2666	ENSRNOT00000036815	Drc1	2	MPOA Arc
2669	ENSRNOT00000036871	Mnf1	2		PLC venCA1
2670	ENSRNOT00000036880	Zscan18	2		LH Raphe
2673	ENSRNOT00000036959	Larp1	2		Raphe LC
2680	ENSRNOT00000037068	Gpr88	2	LH Raphe
2684	ENSRNOT00000037168	Ctdspl2	2	LH Raphe
2688	ENSRNOT00000037416	ENSRNOT00000037416	2		dorDG PAG
2699	ENSRNOT00000037612	Vwa5b2	2		PAG LC
2706	ENSRNOT00000037870	Ccp110	2	MPOA Arc
2712	ENSRNOT00000038068	Slc38a5	2	MPOA VMH
2716	ENSRNOT00000038183	Nmnat2	2		Arc Raphe
2726	ENSRNOT00000038448	Srsf7	2		LH VTA
2727	ENSRNOT00000038480	Krt8	2	PVN Raphe
2737	ENSRNOT00000038757	Cox14	2	ILC dorCA1
2739	ENSRNOT00000038773	Ttyh3	2	dorDG venCA1
2740	ENSRNOT00000038803	ENSRNOT00000038803	2	NaCcore venDG
2746	ENSRNOT00000039017	Capza2	2	LC	NaCcore
2752	ENSRNOT00000039133	Myrf	2	NaCcore HB
2753	ENSRNOT00000039144	ENSRNOT00000039144	2	BNST LC
2761	ENSRNOT00000039441	Ten1	2		MPOA Raphe
2762	ENSRNOT00000039481	Znhit3	2	LC SNT
2771	ENSRNOT00000039842	Gal3st3	2	MS dorCA1
2778	ENSRNOT00000040038	ENSRNOT00000040038	2	Arc Raphe
2780	ENSRNOT00000040122	Gpc3	2	HB Arc
2783	ENSRNOT00000040229	Slbp	2	LC SNT
2797	ENSRNOT00000040657	ENSRNOT00000040657	2	MPOA PAG
2799	ENSRNOT00000040729	Gabra3	2		NaCcore LH
2800	ENSRNOT00000040767	ENSRNOT00000040767	2	LC SNT
2801	ENSRNOT00000040815	RPL39	2		NaCshell BNST
2803	ENSRNOT00000040894	Cdc26	2	LC SNT
2806	ENSRNOT00000040993	MT-ND2	2		NaCcore BNST
2808	ENSRNOT00000041106	Mknk2	2	NaCshell venCA1
2824	ENSRNOT00000041541	Fam172a	2	Raphe SNT
2827	ENSRNOT00000041606	Pmp22	2		NaCshell Arc
2835	ENSRNOT00000041762	Ube2ql1	2	NaCshell MS
2841	ENSRNOT00000042066	Mapk8ip3	2		BLA Raphe
2845	ENSRNOT00000042125	Pik3c2b	2		NaCshell Raphe
2850	ENSRNOT00000042163	Sytl2	2	LC	PVN
2858	ENSRNOT00000042418	Tmcc1	2	LH Raphe
2859	ENSRNOT00000042465	Tmem255b	2	NaCcore MS
2863	ENSRNOT00000042558	Cib1	2		Arc LC
2867	ENSRNOT00000042714	Zmat1	2		NaCcore MS
2882	ENSRNOT00000043210	Dgcr2	2		MPOA Arc
2888	ENSRNOT00000043461	Pim3	2	NaCcore VMH
2904	ENSRNOT00000043925	RGD1309313	2		dorDG Raphe
2905	ENSRNOT00000043950	ENSRNOT00000043950	2	CGC	LC
2910	ENSRNOT00000044209	Lrp1b	2		NaCcore Raphe
2913	ENSRNOT00000044278	OTOF	2	NaCshell	LC
2916	ENSRNOT00000044372	Tceal1	2		LH VTA
2919	ENSRNOT00000044449	Wbscr22	2		Arc PAG
2921	ENSRNOT00000044465	ENSRNOT00000044465	2	LH Arc
2945	ENSRNOT00000045001	Pcdh11x	2		LH VMH
2949	ENSRNOT00000045126	ENSRNOT00000045126	2	NaCshell	dorDG
2956	ENSRNOT00000045379	Zkscan1	2		NaCcore Raphe
2958	ENSRNOT00000045401	ENSRNOT00000045401	2	LH Raphe
2961	ENSRNOT00000045504	ENSRNOT00000045504	2	MDT Raphe
2962	ENSRNOT00000045513	Grik3	2		PLC NaCshell
2970	ENSRNOT00000045773	Dpp6	2		Arc Raphe
2974	ENSRNOT00000045902	Slc16a6	2	PVN PAG
2975	ENSRNOT00000045944	DRD2	2	NaCcore BNST
2989	ENSRNOT00000046262	Nf1	2		Raphe LC
2991	ENSRNOT00000046326	ENSRNOT00000046326	2	Raphe	NaCshell
2995	ENSRNOT00000046523	Phactr1	2	NaCcore MS
2996	ENSRNOT00000046529	Nav2	2		BNST LC
2998	ENSRNOT00000046594	Tango2	2	dorCA1 Arc
3004	ENSRNOT00000047001	ENSRNOT00000047001	2		dorDG PAG
3009	ENSRNOT00000047200	Svep1	2	PAG	NaCshell
3014	ENSRNOT00000047356	MORN2	2	PVN Raphe
3015	ENSRNOT00000047370	Ehmt2	2		LC SNT
3018	ENSRNOT00000047488	Pou2f1	2	venCA1 PAG
3019	ENSRNOT00000047731	RGD1306353	2	MPOA Raphe
3020	ENSRNOT00000047734	1600002H07Rik	2	Arc SNT
3022	ENSRNOT00000047754	Spg7	2	MS venCA1
3024	ENSRNOT00000047820	RGD1565368	2	LS PVN
3025	ENSRNOT00000047836	Rap1a	2	Raphe LC
3031	ENSRNOT00000048099	Wibg	2		dorDG PAG
3032	ENSRNOT00000048221	Nae1	2	LC SNT
3047	ENSRNOT00000048691	RGD1561333	2	PVN LH
3049	ENSRNOT00000048744	Hmgn5b	2	MDT Raphe
3050	ENSRNOT00000048754	Phactr2	2	NaCshell PVN
3059	ENSRNOT00000048851	PPP1CC	2	Arc Raphe
3066	ENSRNOT00000048996	Bex1	2	MPOA Arc
3067	ENSRNOT00000049032	Rpp25l	2		dorDG LC
3068	ENSRNOT00000049046	ENSRNOT00000049046	2		NaCshell NaCcore
3073	ENSRNOT00000049131	ENSRNOT00000049131	2		dorDG Raphe
3078	ENSRNOT00000049376	Kcnab1	2		NaCshell CMA
3089	ENSRNOT00000049759	Me2	2	Raphe SNT
3091	ENSRNOT00000049830	ENSRNOT00000049830	2		NaCshell NaCcore
3095	ENSRNOT00000049895	Os9	2	MS HB
3107	ENSRNOT00000050182	ENSRNOT00000050182	2		NaCshell NaCcore
3108	ENSRNOT00000050188	Cdk11b	2		Raphe LC
3111	ENSRNOT00000050302	Wbp5	2		PVN CMA
3114	ENSRNOT00000050364	Nrros	2	MPOA PAG
3116	ENSRNOT00000050373	Gnl1	2		LC SNT
3122	ENSRNOT00000050531	Prmt2	2		Arc Raphe
3124	ENSRNOT00000050562	Mrpl17	2	NaCshell NaCcore
3128	ENSRNOT00000050702	ENSRNOT00000050702	2	PVN	BNST
3132	ENSRNOT00000050764	Mfsd8	2		LH BLA
3135	ENSRNOT00000050865	Zbtb1	2	MPOA venCA1
3145	ENSRNOT00000051254	Naa10	2		dorDG PAG
3147	ENSRNOT00000051268	MT-ND6	2		VMH CMA
3153	ENSRNOT00000051463	Plcl1	2		PVN Raphe
3162	ENSRNOT00000051917	Hist2h2ac	2	NaCcore PVN
3163	ENSRNOT00000051938	ENSRNOT00000051938	2	NaCshell	dorDG
3164	ENSRNOT00000051951	Rpe65	2		BNST VMH
3168	ENSRNOT00000052006	Stk32b	2		VMH Raphe
3169	ENSRNOT00000052018	Nr3c2	2		ILC Raphe
3179	ENSRNOT00000052292	ENSRNOT00000052292	2	MPOA	LC
3185	ENSRNOT00000053693	Mir130a	2	MPOA PAG
3188	ENSRNOT00000054830	Ehd1	2		LC SNT
3190	ENSRNOT00000054890	Inpp5a	2	NaCcore CMA
3194	ENSRNOT00000054954	A1PC11	2	MS VMH
3197	ENSRNOT00000054958	P4hb	2	NaCcore CMA
3201	ENSRNOT00000054966	Hgs	2	PVN HB
3202	ENSRNOT00000054970	Mafg	2	BLA HB
3204	ENSRNOT00000055016	Asphd1	2	VMH HB
3206	ENSRNOT00000055048	Usp31	2		Raphe LC
3207	ENSRNOT00000055114	Tex2	2	Arc LC
3210	ENSRNOT00000055190	Mpp2	2		Raphe LC
3233	ENSRNOT00000055805	Odf3b	2	PVN	LC
3234	ENSRNOT00000055829	Chd2	2		dorCA1 LC
3243	ENSRNOT00000056112	Git1	2		MPOA SNT
3256	ENSRNOT00000056449	Riiad1	2	Arc Raphe
3259	ENSRNOT00000056570	Grm7	2		LH PAG
3265	ENSRNOT00000056649	Tmem196	2		LH PAG
3270	ENSRNOT00000056935	B230118H07Rik	2	Raphe LC
3283	ENSRNOT00000057218	Naglt1	2	MPOA Raphe
3284	ENSRNOT00000057242	RGD1306772	2	CGC VMH
3285	ENSRNOT00000057330	Fam134a	2	VMH Arc
3293	ENSRNOT00000057745	Nab2	2	BLA PAG
3301	ENSRNOT00000057924	Pcdh9	2		PVN Raphe
3308	ENSRNOT00000058092	Ap2m1	2	NaCshell NaCcore
3309	ENSRNOT00000058134	Eif2s3	2		MS PVN
3316	ENSRNOT00000058366	RGD1359508	2	LC	NaCshell
3319	ENSRNOT00000058453	Cd200	2		LH VTA
3320	ENSRNOT00000058504	ENSRNOT00000058504	2		NaCshell NaCcore
3321	ENSRNOT00000058552	ENSRNOT00000058552	2		LC SNT
3330	ENSRNOT00000058986	ENSRNOT00000058986	2	LC	LH
3332	ENSRNOT00000059069	Zfp787	2	LH Raphe
3336	ENSRNOT00000059185	Atp5h	2	Arc	MDT
3340	ENSRNOT00000059277	Rasgef1c	2	NaCshell CMA
3344	ENSRNOT00000059467	RGD1565641	2	Raphe LC
3345	ENSRNOT00000059500	ENSRNOT00000059500	2		NaCshell NaCcore
3351	ENSRNOT00000059625	St18	2		NaCshell LC
3353	ENSRNOT00000059750	Spock3	2	LC	NaCshell
3357	ENSRNOT00000059813	Mfrp	2	PVN	MS
3366	ENSRNOT00000060193	Mrpl52	2		LC SNT
3371	ENSRNOT00000060467	Rab2b	2	LC SNT
3382	ENSRNOT00000060962	Cenpk	2	Raphe LC
3388	ENSRNOT00000061041	ENSRNOT00000061041	2		BNST venDG
3404	ENSRNOT00000061713	Daam2	2		dorDG Raphe
3410	ENSRNOT00000061916	Dcun1d5	2	Raphe SNT
3411	ENSRNOT00000061992	Tmub1	2	NaCcore MS
3412	ENSRNOT00000063497	ENSRNOT00000063497	2		NaCshell LH
3417	ENSRNOT00000063800	Klhl1	2		PVN PAG
3419	ENSRNOT00000063874	Dgkb	2		NaCshell PVN
3421	ENSRNOT00000063889	Glra1	2		Raphe SNT
3422	ENSRNOT00000063899	2410089E03Rik	2		NaCcore LC
3423	ENSRNOT00000063902	Mettl13	2	CMA dorCA1
3429	ENSRNOT00000064070	Ank1	2		Raphe LC
3447	ENSRNOT00000064358	Bmyc	2	NaCcore VTA
3448	ENSRNOT00000064401	Tnfsf12	2	NaCshell MS
3452	ENSRNOT00000064431	Fbxl17	2		LH Raphe
3455	ENSRNOT00000064479	Mob1a	2	Arc SNT
3456	ENSRNOT00000064487	1500009C09Rik	2	NaCshell NaCcore
3472	ENSRNOT00000064910	Rnf10	2	NaCshell NaCcore
3473	ENSRNOT00000064947	Dcc	2		NaCcore LC
3477	ENSRNOT00000064985	TAOK2	2		Raphe LC
3482	ENSRNOT00000065127	Sgpl1	2		NaCcore LH
3485	ENSRNOT00000065164	Cetn2	2	Raphe LC
3488	ENSRNOT00000065261	Tnfrsf19	2		NaCshell dorDG
3491	ENSRNOT00000065285	Ppip5k1	2	MPOA Arc
3502	ENSRNOT00000065469	Ccdc39	2	Raphe	NaCcore
3503	ENSRNOT00000065516	Sncg	2		MPOA PAG
3513	ENSRNOT00000065636	Htatsf1	2	MDT Raphe
3514	ENSRNOT00000065696	Tmf1	2	MDT Raphe
3520	ENSRNOT00000065867	Brd3	2		MPOA LC
3521	ENSRNOT00000065876	Klk6	2	NaCcore	Arc
[truncated: 2,115 more rows]

## Sheet: TS4b
TS4b: To obtain region-wise DEG list- sort brain region of interest by filtering log2FC column (cutoff 0.322) and FDR column (padj <0.1)
Gene names	Arc_log2FC	Arc_padj	BLA_log2FC	BLA_padj	BNST_log2FC	BNST_padj	CGC_log2FC	CGC_padj	CMA_log2FC	CMA_padj	dorCA1_log2FC	dorCA1_padj	dorDG_log2FC	dorDG_padj	HB_log2FC	HB_padj	ILC_log2FC	ILC_padj	InsularCortex_log2FC	InsularCortex_padj	LC_log2FC	LC_padj	LH_log2FC	LH_padj	LS_log2FC	LS_padj	MDT_log2FC	MDT_padj	MPOA_log2FC	MPOA_padj	MS_log2FC	MS_padj	NaCcore_log2FC	NaCcore_padj	NaCshell_log2FC	NaCshell_padj	PAG_log2FC	PAG_padj	PLC_log2FC	PLC_padj	PVN_log2FC	PVN_padj	Raphe_log2FC	Raphe_padj	SNT_log2FC	SNT_padj	venCA1_log2FC	venCA1_padj	venDG_log2FC
"Mon2"	0.7	0.15	0.42	0.43	0.34	0.57	0.39	0.65	0.21	0.66	0.61	0.17	0.4	0.38	0.26	0.73	0.68	0.46	0.35	0.72	0.59	0.2	0.39	0.31	-0.35	1	-0.06	1	0.67	0.38	0.29	0.47	0.41	0.4	-0.64	1	0.38	0.44	0.17	0.91	0.51	0.33	0.51	0.21	0.55	0.01	-0.44	1	0.35
"March2"	0.73	0.16	0.35	0.53	0.22	0.67	0.45	0.63	0.4	0.34	0.47	0.21	0.48	0.35	0.49	0.13	0.2	0.99	0.4	0.7	0.25	0.66	0.47	0.17	0.15	1	-0.01	1	0.13	0.96	0.38	0.33	0.67	0.14	0.36	0.42	0.21	0.72	0.03	0.99	0.56	0.25	0.32	0.42	0.41	0.07	0.18	0.78	0.58
"March7"	-0.28	0.78	-0.59	0.47	-0.81	0.33	-0.65	0.52	-0.27	1	-0.4	1	-0.44	0.45	-0.9	1	-0.67	0.69	-0.61	0.52	0.7	0.5	-0.82	0.07	-0.59	1	-0.26	1	-0.45	0.79	-0.73	0.26	-0.63	0.28	-0.88	0.09	0.21	0.88	-0.33	0.78	-1.01	0.11	-0.22	0.77	-0.23	1	-0.06	1	-0.2
"March9"	0.75	0.38	0.41	0.46	0.17	0.81	1.03	0.14	0.34	1	0.44	1	0.24	0.74	0.58	1	0.05	0.99	0.49	0.66	-0.51	0.48	0.36	0.51	0.65	1	0.1	0.98	-0.03	1	0.79	0.1	0.74	0.14	0.53	0.33	-0.15	0.87	0.35	0.8	0.8	0.17	0.04	0.96	-0.14	1	0.13	0.84	0.4
0610009D07Rik	-0.38	0.59	-0.5	0.26	-0.7	0.2	-0.52	0.59	-0.32	0.49	-0.12	0.89	-0.34	0.46	-0.51	0.32	-0.19	0.99	-0.08	0.96	0.27	0.67	-0.32	0.53	-0.34	1	-0.56	0.51	-0.4	0.78	-0.69	0.12	-0.56	0.25	-0.82	0.03	-0.5	0.33	-0.46	0.64	-0.63	0.21	-0.08	0.89	0	1	-0.59	0.03	-0.53
1110034G24Rik	-0.89	1	-1	1	-0.03	0.98	-0.84	1	-0.13	1	-0.63	1	-1.29	0.11	-0.5	1	-0.25	1	-1.25	1	0.55	1	-1.12	1	-0.92	1	-0.88	1	-0.38	0.92	-0.49	1	0.14	1	-1.12	0.08	-0.38	1	-1.14	1	-0.47	1	-0.15	1	0.1	1	-0.55	1	-0.11
1110058L19Rik	0.69	0.22	-0.14	0.91	-0.13	0.88	0.02	0.99	0.13	0.85	0.43	0.42	0.27	0.75	0.06	0.96	0.35	0.92	0.21	0.88	1.3	0	0.16	0.8	0.11	1	-0.31	0.88	0.7	0.33	-0.11	0.86	0.01	0.99	-0.62	0.46	0.18	0.83	-0.15	0.94	-0.06	0.93	0.09	0.9	0.82	0	0.12	0.89	0.16
1190007I07Rik	0.43	0.64	0.28	0.64	0.29	0.68	1.24	0.04	0.37	1	0.32	0.61	0.05	0.97	0.33	1	0.77	0.6	0.77	0.35	-0.14	0.89	0.57	0.18	0.36	1	0.17	0.94	0.21	0.95	0.47	0.31	0.69	0.17	0.58	0.28	-0.03	0.98	0.26	0.87	0.55	0.34	0.27	0.59	0.15	1	0	1	0.18
1500009C09Rik	-0.15	0.88	-0.48	0.43	0.25	0.73	0.08	0.98	-0.04	0.94	-0.16	0.84	-0.26	0.74	0.1	1	0.49	0.89	-0.02	0.99	0.33	0.6	-0.68	0.12	0.38	1	0.17	0.96	0.01	1	0	1	1.04	0.09	0.81	0.09	-0.26	0.83	0.54	0.61	0.33	0.68	0.04	0.95	-0.12	1	0.44	0.42	0.42
1500009L16Rik	1.25	1	0.94	1	1.1	1	0.64	1	0.19	1	0.67	1	1.11	1	0.51	1	0.6	1	-0.41	1	1.68	1	0.32	1	0.31	1	0.55	1	1.94	0.02	0.25	1	0.78	1	0.08	1	0.8	1	0.98	1	0.75	1	0.16	1	0.57	1	1.22	1	1.37
1600002H07Rik	1.08	0.08	0.34	0.67	-0.1	0.93	0.33	0.81	0.28	1	0.51	0.31	0.41	0.57	0.64	0.39	0.32	0.97	0.18	0.9	0.51	0.49	0.72	0.19	0.19	1	-0.01	1	0.93	0.15	0.34	0.52	0.12	0.85	0.38	0.49	0.54	0.49	0.24	0.88	0.64	0.32	0.59	0.38	0.98	0.09	0.03	0.98	0.36
1700019D03Rik	1.62	0	0.8	0.36	0.25	0.77	0.54	0.6	0.6	1	0.64	0.44	0.77	0.43	0.86	0.12	0.43	0.95	0.87	0.49	1	0.07	0.74	0.19	0.75	1	0.88	0.28	1.6	0	0.12	0.86	0.44	0.46	0.39	0.58	0.95	0.29	1.47	0.01	0.23	0.78	1.01	0.05	1.05	0.05	0.98	0.04	0.5
1700024G13Rik	0.46	0.67	0.51	1	-0.62	0.5	-0.41	1	-0.76	1	-0.47	1	-0.23	1	-0.66	1	-0.57	1	2.03	1	-1.36	0.07	-0.21	1	0.52	1	-0.03	1	-0.19	0.97	-0.17	1	0.03	1	-1.06	1	0.22	0.83	0.17	1	0.37	0.52	1	0.23	0.23	1	-1.11	1	0.53
1810037I17Rik	-0.6	0.26	-0.31	0.63	-0.39	0.41	0.12	0.96	-0.24	0.59	-0.43	0.47	-0.37	0.52	-0.15	0.74	-0.4	0.74	0.18	0.9	-0.17	0.78	-0.09	0.88	-0.24	1	-0.17	0.92	-0.53	0.54	-0.41	0.26	-0.07	0.92	-0.51	0.24	-0.43	0.32	-0.37	0.69	-0.39	0.43	-0.31	0.38	-0.14	0.71	-0.63	0.02	-0.38
1810043H04Rik	1.69	0	0.54	0.49	0.71	0.14	1.1	0.02	0.81	0.06	0.21	0.86	0.18	0.94	0.33	0.69	0.39	0.95	0.79	0.33	-0.25	0.8	1.19	0	0.25	1	0.59	0.44	1.13	0.04	0.9	0.04	1.08	0.01	1.03	0	0.06	0.98	0.66	0.43	0.6	0.41	-0.13	0.89	0.06	0.96	0.75	0.09	0.33
2310047M10Rik	1	0.13	0.76	0.08	0.15	0.84	0.87	0.16	0.52	1	0.53	0.25	0.63	0.15	0.85	0.03	0.36	0.93	0.82	0.31	-0.34	0.65	0.57	0.15	0.52	1	0.49	0.62	0.48	0.73	1.23	0	0.49	0.35	0.9	0.02	0.37	0.58	0.59	0.52	0.94	0.11	0.38	0.37	0.13	1	0.55	0.17	0.02
2310067B10Rik	-1.44	0.03	-0.79	0.3	-0.34	0.63	-0.4	0.72	-0.41	0.57	-0.69	0.41	-0.47	0.6	-0.67	1	-0.9	0.84	-0.9	0.23	-0.29	0.85	-0.68	0.33	-0.55	1	-0.57	0.79	-1.47	0.05	-0.08	0.9	-0.29	0.69	-0.98	0.04	-0.76	0.4	-0.83	0.23	0.1	0.93	-1.65	0.01	-0.68	1	-0.51	0.57	-0.12
2410089E03Rik	-0.49	0.54	-0.44	0.53	-0.74	0.17	-0.42	0.77	-0.18	1	-0.32	1	-0.51	0.44	-0.42	1	-0.85	0.7	-0.32	0.81	-1.11	0.05	-0.71	0.13	-0.23	1	-0.49	0.78	-0.66	0.52	-0.29	0.61	-1.07	0.03	-0.26	0.7	-0.31	0.69	-0.34	0.83	-0.77	0.26	-0.57	0.41	-1	1	-0.29	0.62	-0.36
2610008E11Rik	-0.56	1	-1.08	0.06	-0.6	0.5	-0.42	1	-0.35	1	-0.78	1	-0.28	0.75	-0.37	1	-0.46	1	-0.03	1	0.05	1	-0.22	0.81	-0.32	1	0.66	1	-0.44	0.84	-0.88	1	-0.73	0.32	-1.09	0.09	0.07	0.97	0	1	-0.82	0.28	-0.69	0.37	-0.4	1	-0.52	1	-0.31
4930452B06Rik	0.16	0.86	-0.14	0.87	-0.14	0.85	0.11	0.96	0.12	0.85	0.04	0.95	0.11	0.92	-0.13	0.86	0.74	0.49	0.54	0.72	0.96	0.01	0.31	0.44	0.09	1	-0.1	0.98	0.32	0.85	-0.1	0.83	0.96	0.12	-0.66	0.22	-0.46	0.37	0.37	0.76	-0.08	0.91	-0.03	0.97	0.48	0	-0.2	0.79	-0.03
5830418K08Rik	0.13	0.88	-0.09	0.92	-0.57	0.41	-0.27	0.86	-0.37	0.66	-0.06	0.95	-0.07	0.95	-0.46	0.37	-0.44	0.89	0.58	0.63	-0.07	0.93	-0.34	0.48	0.09	1	0.28	0.87	0.19	0.93	-0.66	0.22	-1.07	0.05	-0.49	0.35	0.38	0.44	0.46	0.66	-0.73	0.28	0.41	0.37	-0.08	0.88	0.32	0.41	-0.14
9230110C19Rik	-0.73	0.27	-0.34	0.64	-0.22	0.8	-0.75	1	-0.5	1	-0.59	1	-0.37	0.68	-0.35	1	-0.49	1	0.17	1	-0.24	0.81	-0.75	0.38	-0.63	1	-0.65	1	-0.58	0.68	-1.83	8.01e-05	-0.03	0.98	-1.12	0.04	-0.2	0.86	-0.34	1	-0.2	0.79	-0.49	0.54	-0.14	1	-0.69	1	-0.38
9330171B17Rik	1.32	0.01	0.23	0.85	-0.18	0.85	0.46	0.66	0.33	1	0.7	0.23	0.46	0.62	0.31	0.75	0.94	0.68	0.62	0.64	0.63	0.43	0.66	0.26	0.17	1	0.1	0.98	0.86	0.18	0.1	0.87	0.31	0.57	0.14	0.83	0.38	0.79	0.1	0.97	0.56	0.37	1.27	0	1.06	0.21	0.1	0.94	0.63
9330182L06Rik	-0.15	0.86	-0.24	0.67	-0.56	0.32	-0.13	0.96	-0.57	0.24	-0.68	0.05	-0.14	0.84	-0.47	0.23	-0.06	0.99	0.1	0.94	0.18	0.81	-0.26	0.48	-0.3	1	0.08	0.98	-0.42	0.73	-0.52	0.22	-0.62	0.22	-0.89	0.01	-0.19	0.78	0.08	0.97	-0.64	0.21	0.21	0.69	-0.11	0.86	-0.28	0.49	-0.48
A1PC11	0.49	0.35	0.41	0.36	0.5	0.23	0.72	0.15	0.42	0.31	0.37	0.45	0.15	0.79	0.49	0.17	0.6	0.7	0.17	0.88	-0.16	0.84	0.32	0.32	0.29	0.71	0.25	0.89	0.43	0.68	0.67	0.09	0.5	0.23	0.53	0.19	0.06	0.94	-0.02	0.99	0.62	0.18	0.17	0.68	0.05	0.93	0.17	0.72	0.44
A2m	-0.55	0.45	-0.05	0.98	-0.26	0.8	-0.53	1	0.08	1	0.02	1	-0.01	0.99	0.13	0.9	0.19	1	0.47	1	-0.75	0.66	0.42	0.42	-0.33	1	-0.07	0.99	0.12	0.98	-0.86	0.09	0.33	1	-0.56	0.51	0.43	0.55	-0.1	1	0.63	0.25	-0.07	0.93	0.14	1	0	1	0.23
A630010A05Rik	1.06	0.14	0.33	0.78	-0.28	1	0.99	0.18	-0.05	1	0.66	1	0.83	0.14	0.3	1	0.22	0.99	0.97	0.4	1.21	0.03	0.64	0.37	0.91	1	1.32	1	1.55	0.01	0.03	1	-0.62	0.55	0.66	0.47	0.77	0.52	1.23	0.05	-0.1	0.94	1.73	0	1.04	1	0.63	1	-0.11
Aacs	1.17	0.01	0.65	0.17	0.67	0.15	0.53	0.65	0.84	0.01	0.74	0.14	0.83	0.15	0.87	0.03	0.46	0.9	0.17	0.93	0.74	0.1	0.52	0.15	0.54	1	0.63	0.37	1.16	0.02	0.7	0.14	0.72	0.19	0.83	0.1	0.74	0.23	0.34	0.81	0.58	0.28	0.57	0.21	0.55	0.07	0.71	0.05	0.63
Aagab	-0.79	0.25	-0.58	0.46	0.47	0.57	-0.07	0.98	-0.01	0.99	-0.35	0.63	-0.24	0.76	-0.46	1	0.08	0.99	-0.59	0.74	0.41	0.67	-0.92	0.1	-0.03	1	-0.28	0.9	-0.41	0.82	0.11	0.84	0.28	0.74	0.53	0.39	-0.51	0.65	-0.11	0.96	-0.42	0.56	-1.1	0.01	-0.47	1	0.32	0.65	0.48
Aamp	-1.37	0	-0.6	0.49	0.11	0.92	-0.36	0.72	-0.18	0.84	-0.4	0.63	-0.87	0.11	-0.06	0.96	-0.78	0.35	-0.79	0.21	-0.43	0.36	-0.09	0.92	-0.66	0.35	-0.8	0.24	-1.15	0.01	0.11	0.87	0.12	0.86	-0.22	0.8	-0.63	0.32	-0.41	0.71	-0.06	0.94	-0.73	0.01	-0.62	0.08	-0.74	0.2	-0.32
Aars	0.06	0.94	0.13	0.82	0.54	0.31	0.23	0.88	0.31	0.55	0.28	0.5	0.18	0.78	0.38	0.46	0.29	0.9	-0.04	0.97	0.02	0.98	0.17	0.75	0.39	0.61	0.26	0.85	0.17	0.94	0.53	0.21	0.49	0.28	0.82	0.02	0.34	0.56	0.11	0.94	0.27	0.68	0.16	0.7	0.04	0.95	0.11	0.77	0.26
Aarsd1	-0.23	0.78	-0.1	0.93	0.36	0.67	0.51	0.51	0.32	0.54	-0.07	0.95	-0.5	0.44	0.35	0.55	-0.52	0.85	0.05	0.97	-0.55	0.21	0.39	0.38	-0.3	1	-0.31	0.83	-0.37	0.81	0.51	0.33	0.4	0.44	0.32	0.67	-0.58	0.28	-0.35	0.71	0.27	0.67	-0.46	0.27	-0.5	0.08	-0.39	0.34	0.06
Aasdhppt	-0.2	0.8	0.07	0.93	-0.07	0.94	0.26	0.86	-0.36	0.46	0.1	0.89	0.04	0.97	-0.05	0.96	0.26	0.96	0.34	0.71	0.51	0.2	0.13	0.8	0.44	1	0.56	0.45	0.38	0.78	-0.31	0.61	-0.31	0.65	0.25	0.73	0.06	0.95	0.34	0.73	-0.41	0.54	0.55	0.09	0.42	0.22	0.01	0.98	-0.42
Aatk	-0.66	0.32	0.02	0.99	-0.04	0.97	0.12	0.96	-0.1	0.89	-0.53	0.49	-0.52	0.33	0.26	0.75	-1.38	0.19	0.2	0.88	-0.46	0.32	0.4	0.26	-0.44	1	-0.07	0.98	-0.85	0.18	0.16	0.79	0.58	0.27	-0.35	0.72	-0.51	0.39	0.12	0.95	0.03	0.97	-0.63	0.07	-0.7	0	-0.38	0.62	-0.47
Abca1	-0.89	0.2	-0.65	0.22	-0.14	0.88	-0.63	0.57	-0.41	1	-0.58	1	-0.41	0.57	-0.24	1	-0.95	0.53	-0.66	0.49	-0.42	0.65	-0.48	0.36	-0.81	1	-0.4	0.81	-0.63	0.58	-0.5	0.32	-0.33	0.56	-1.13	0.02	-0.16	0.89	-0.4	0.77	-0.15	0.86	-0.85	0.1	-0.72	1	-0.34	0.61	-0.41
Abca2	-0.43	0.46	-0.13	0.89	-0.1	0.91	0.1	0.96	0.02	0.98	-0.44	0.54	-0.28	0.6	0.22	0.75	-0.32	0.99	0.24	0.83	-0.43	0.44	0.1	0.88	-0.35	0.71	0.03	0.99	-0.99	0.06	0.13	0.82	0.57	0.17	-0.1	0.92	-0.34	0.57	-0.15	0.93	0.13	0.84	-0.68	0.01	-0.62	0.03	-0.29	0.58	0.06
ABCA3	0.07	1	-0.39	0.68	-0.52	0.59	-0.4	1	0.08	1	0.1	1	-0.22	0.83	-0.32	1	-1.03	1	-0.59	1	-0.45	1	-0.79	0.29	-1.04	1	-0.31	1	-0.48	0.86	-1.1	1	-0.53	0.47	-1.01	0.1	-0.06	0.97	-0.54	1	-0.14	0.9	-0.36	0.73	-0.56	1	-0.47	1	-0.1
Abca4	-0.05	1	0.76	0.49	-0.65	1	0.24	1	-0.34	1	0.91	1	-0.2	1	0.02	1	0.42	1	0.03	1	-0.41	0.85	0.91	1	0.22	1	-0.48	1	0	1	-1.05	1	0.89	1	0.09	1	-0.12	1	-0.4	1	1.51	0	-0.78	1	0.66	1	-0.13	1	-0.27
Abca7	0.2	1	0.2	0.82	-0.14	0.88	0.23	0.91	0.2	1	0.56	1	-0.24	0.8	0.55	1	-0.95	0.66	0.37	0.74	-0.69	0.2	0.63	0.23	-0.08	1	0.46	0.73	0.04	0.99	0.35	0.58	0.36	0.64	0.58	0.43	0.47	0.41	0.2	0.91	0.44	0.47	-0.35	0.44	-0.42	1	0.27	1	0.23
Abcb7	-1.24	1	-0.49	0.65	-0.92	1	-0.22	1	-0.79	1	-0.82	1	-1.05	0.07	-0.64	1	-0.78	0.72	-0.75	1	0.32	0.78	-0.66	0.38	-0.54	1	-0.35	1	-0.49	0.86	-1.03	1	-0.77	0.28	-0.78	0.25	-0.81	0.29	-0.35	1	-0.42	0.64	-0.28	0.77	-0.25	1	-0.69	1	-0.65
Abcc1	-0.36	0.61	-0.2	0.77	-0.14	0.85	-0.56	0.47	-0.13	0.84	-0.16	0.83	-0.15	0.85	-0.09	0.9	-0.36	0.92	-0.35	0.77	-0.7	0.05	-0.36	0.41	-0.33	1	-0.18	0.94	-0.09	0.98	0.07	0.9	-0.32	0.57	-0.25	0.66	-0.1	0.92	-0.23	0.87	0.21	0.71	-0.53	0.15	-0.46	0.31	-0.07	0.91	0.01
Abcd3	1.75	2.43e-05	1.02	0.47	1.03	0.13	0.4	0.66	0.62	0.33	1.09	0.43	1.11	0.07	1.02	0.2	1.27	0	0.74	0.35	1.74	0	1.33	0.19	0.75	0.4	1.93	0.13	2.12	0.05	0.32	0.6	0.58	0.33	0.95	0.11	1.49	0.05	1.13	0.07	0.83	0.25	1.69	0.1	1.55	0.06	1.02	0.12	0.97
Abcf1	0.57	0.26	0.54	0.09	0.43	0.39	0.39	0.63	0.44	0.18	0.23	0.72	0.3	0.55	0.54	0.11	0.33	0.88	0.38	0.71	-0.22	0.73	0.5	0.12	0.5	0.34	0.43	0.59	0.33	0.81	0.63	0.11	0.35	0.38	0.83	0.02	0.12	0.86	0.59	0.28	0.2	0.7	0	0.99	0.05	0.92	0.5	0.03	0.01
Abcf2	-0.91	0.05	-0.49	0.41	0.54	0.44	0	1	-0.03	0.97	-0.22	0.73	-0.54	0.24	0.14	0.84	0.03	1	-0.41	0.74	-0.2	0.75	0.08	0.92	-0.07	1	-0.24	0.89	-0.44	0.76	0.21	0.71	0.34	0.61	0.34	0.65	-0.33	0.61	-0.15	0.93	0.19	0.79	-0.46	0.12	-0.47	0.18	-0.37	0.51	-0.04
Abcg2	0.15	0.91	0.07	0.96	-0.14	0.91	-0.01	1	-0.2	1	-0.03	1	0.29	0.77	-0.21	1	0.13	0.99	0.19	0.89	1	0.01	0.17	0.84	0.07	1	-0.1	0.98	0.65	0.58	-0.38	0.61	-0.3	0.7	-0.07	0.94	0.13	0.92	0.03	0.99	0.1	0.91	0.18	0.77	0.43	1	0.44	1	0.54
Abhd11	0.72	0.2	0.42	0.43	0.65	0.22	0.62	0.4	0.76	0.03	0.46	0.38	0.43	0.43	0.39	0.36	0.72	0.6	0.06	0.97	0.67	0.21	0.35	0.4	0.43	1	-0.07	0.99	0.47	0.69	0.56	0.19	0.88	0.05	0.9	0.03	0.17	0.86	0.33	0.79	0.48	0.43	0.33	0.42	0.59	0.02	0.8	0	0.74
Abhd16a	0.71	0.17	0.48	0.28	0.3	0.6	0.67	0.41	0.59	0.12	0.65	0.13	0.45	0.4	0.51	0.21	0.44	0.92	0.13	0.94	0.17	0.8	0.46	0.27	0.58	1	0.02	0.99	0.68	0.34	0.54	0.28	0.87	0.06	0.58	0.34	0.72	0.02	0.37	0.74	0.85	0.08	0.07	0.91	0.15	0.69	0.35	0.45	0.7
Abhd17a	0.05	0.97	0.21	0.84	0.86	0.26	0.86	0.18	0.5	0.34	0.24	0.8	-0.06	0.96	0.49	0.56	-0.16	0.99	0.37	0.8	-0.75	0.11	0.72	0.14	0.35	1	-0.06	0.99	-0.01	1	1.01	0.09	1.07	0.06	0.73	0.34	-0.29	0.72	0.18	0.92	0.91	0.18	0.13	0.85	-0.47	1	-0.08	0.92	0.65
Abhd6	0.31	0.64	0.46	0.5	0.55	0.28	0.09	0.97	0.29	0.46	0.56	0.42	0.52	0.45	0.29	0.62	0.25	0.96	-0.25	0.86	0.33	0.52	-0.11	0.85	0.15	1	0.31	0.8	0.69	0.28	0.18	0.69	0.15	0.75	0.25	0.72	0.58	0.33	0.52	0.54	0.03	0.96	-0.22	0.64	-0.12	0.84	0.56	0.09	0.37
Abhd8	0.71	0.18	0.05	0.95	0.46	0.39	0.41	0.65	0.37	0.41	-0.05	0.95	-0.15	0.88	0.45	0.4	-0.14	0.99	-0.44	0.74	-0.32	0.67	0.61	0.15	0.05	0.97	-0.02	0.99	-0.04	0.99	0.52	0.17	0.83	0.06	0.62	0.21	-0.08	0.94	-0.25	0.85	0.57	0.28	-0.11	0.83	-0.22	0.82	0.2	0.7	0.31
Abi2	0.55	0.28	0.09	0.92	-0.11	0.9	-0.24	0.87	-0.13	0.87	-0.1	0.94	0.34	0.53	0.03	0.97	0.33	0.88	-0.15	0.89	0.9	0.02	-0.09	0.87	0.12	0.9	0.35	0.69	0.46	0.64	-0.4	0.45	-0.21	0.66	-0.07	0.93	0.35	0.61	0.45	0.59	-0.96	0.13	0.16	0.73	0.39	0.21	0.29	0.45	-0.12
Abl2	1.54	0.01	0.8	0.31	0.84	0.19	0.39	0.83	1.01	1	1.06	0.07	0.44	0.71	0.12	1	-0.17	0.99	0.39	0.83	-0.04	0.98	-0.44	0.54	0.31	1	0.27	1	1.16	0.12	0.6	0.24	-0.03	0.96	0.96	0.03	1.13	0.09	0.86	0.43	-0.24	0.78	0.72	0.23	0.56	1	1.15	0.01	0.43
Abo	0.62	1	0.39	0.65	0.16	1	0.79	1	0.24	1	0.37	1	0.75	0.27	0.2	1	0.22	1	0.68	1	0.02	0.99	0.49	0.46	0.41	1	0	1	0.62	0.73	0.53	1	0.53	0.47	0.95	0.11	-0.11	0.95	0.06	1	1.29	0.1	-0.02	0.99	0.18	1	0.98	1	0.78
Abt1	-0.73	0.32	-0.5	0.52	0.04	0.95	-0.16	0.96	-0.26	0.65	-0.27	0.78	-0.6	0.26	-0.24	0.72	-0.82	0.22	-0.42	0.65	-0.87	0.05	-0.07	0.92	-0.41	1	-0.61	0.44	-1.03	0.14	0.05	0.94	-0.06	0.93	-0.23	0.76	-0.72	0.14	-0.6	0.35	-0.03	0.97	-0.69	0.11	-0.8	1	-0.58	0.25	-0.31
Abtb1	-0.54	0.49	-0.23	0.81	0.18	0.84	0.11	0.97	0.25	1	0	1	-0.54	0.27	0.21	0.8	-0.44	0.89	-0.19	0.88	-0.32	0.54	0.35	0.53	-0.15	1	-0.2	0.93	-0.59	0.62	0.27	0.6	0.33	0.55	0.08	0.95	-0.29	0.76	-0.23	0.89	0.27	0.69	-0.35	0.42	-0.86	0	-0.25	0.76	-0.14
Acaa2	0.06	0.95	0.23	0.68	0.38	0.47	0.43	0.69	0.43	0.31	0.48	0.35	0.43	0.39	0.27	0.58	0.58	0.84	0.25	0.82	0.1	0.9	-0.01	0.98	0.23	1	-0.07	0.98	0.06	0.99	0.3	0.5	0.65	0.21	0.68	0.08	-0.09	0.92	-0.05	0.98	0.61	0.31	0.27	0.56	0.51	0.13	0.22	0.64	0.46
Acaca	-0.75	0.35	-0.65	0.48	-0.1	0.93	-0.65	0.6	-0.17	1	-0.65	1	-0.52	0.56	-0.76	1	-0.87	0.71	-0.98	0.41	-0.75	0.46	-0.64	0.19	-1.25	1	-0.39	0.86	-0.54	0.73	-1.01	0.12	-1.02	0.15	-1.02	0.03	-0.45	0.61	-0.52	0.69	-0.67	0.31	-0.81	0.13	-1.1	1	-0.63	1	-0.34
Acad8	0.45	0.53	-0.18	0.89	0.99	0.03	-0.24	0.93	0.18	1	0.41	0.67	0.19	0.86	-0.06	1	0.39	0.96	-0.5	0.78	0.64	0.21	-0.27	0.69	-0.22	1	0.24	1	0.95	0.18	-0.07	0.93	0.53	0.48	0.06	0.96	0.58	0.45	0.54	0.75	-0.11	0.89	-0.14	0.86	0.31	1	0.59	0.16	0.88
Acad9	0.18	0.82	-0.04	0.96	-0.05	0.94	-0.12	0.96	0.06	0.9	0.13	0.85	-0.04	0.96	0.07	0.93	0.18	0.98	-0.17	0.87	0.31	0.48	0.01	0.99	-0.04	1	0	1	0.03	0.99	0.05	0.92	-0.11	0.83	0.09	0.88	0.05	0.95	-0.11	0.95	0.11	0.86	0.09	0.85	0.36	0.09	-0.16	0.77	0.06
Acadl	0.69	0.25	0.39	0.56	-0.25	0.72	0.26	0.87	0.1	0.89	0.34	0.57	0.57	0.26	0.28	0.72	0.47	0.86	0.83	0.4	0.44	0.29	0.39	0.47	0.44	1	0.3	0.87	0.56	0.55	-0.03	0.96	-0.1	0.9	-0.09	0.92	0.3	0.63	0.37	0.73	0.08	0.91	0.74	0.04	0.62	0.01	0.27	0.66	0.03
Acadm	0.14	0.86	0.11	0.89	-0.09	0.91	0	1	-0.28	0.62	-0.11	0.91	0.17	0.82	0.12	0.89	0.58	0.76	0.42	0.69	0.56	0.2	0.07	0.91	0.29	1	0.26	0.86	0.39	0.77	-0.18	0.71	0.03	0.97	0.07	0.93	0.16	0.85	0.34	0.74	-0.31	0.58	0.33	0.39	0.51	0.05	0.18	0.73	0.05
Acadsb	-1.09	0.06	-0.84	0.13	-0.96	0.19	-0.84	0.26	-0.55	1	-0.65	1	-1.08	0.05	-0.32	1	-0.58	0.88	-0.92	0.21	0.22	0.85	-1.16	0.01	-0.68	1	-0.6	1	-0.57	0.59	-0.93	0.05	-0.84	0.16	-0.77	0.09	-0.5	0.48	-0.17	0.93	-1.09	0.11	-0.73	0.18	-0.81	1	-0.21	0.85	-0.49
Acat1	-0.12	0.87	-0.07	0.93	0.26	0.64	-0.05	0.98	0.02	0.97	0.07	0.94	-0.11	0.87	-0.17	0.77	0.42	0.75	-0.12	0.92	0.6	0.05	0.03	0.96	0.33	0.68	0.06	0.99	0.45	0.68	0.02	0.96	0.27	0.52	0.18	0.78	0.02	0.99	0.26	0.84	0.06	0.92	-0.11	0.83	0.48	0.05	0.07	0.88	0.14
Acat2	-0.8	0.12	-0.74	0.12	0.12	0.87	-0.34	0.81	-0.21	0.8	-0.38	0.51	-0.79	0.09	-0.6	1	-0.14	0.99	-0.86	0.33	0.64	0.27	-0.82	0.07	-0.33	1	-0.31	0.86	-0.2	0.93	-0.48	0.32	0.19	0.81	0.39	0.5	-0.47	0.62	-0.37	0.69	-0.7	0.24	-0.9	0	-0.05	0.97	-0.29	0.56	0.11
Acbd4	1.46	0	0.59	0.35	0.79	0.21	0.33	0.81	0.85	1	0.87	0.07	0.62	0.41	0.95	0.05	-0.01	1	0.26	0.85	0.29	0.8	0.62	0.18	0.62	1	0.26	0.91	0.35	0.86	0.91	0.05	0.67	0.14	0.85	0.11	0.75	0.38	0.17	0.91	1.07	0.03	0.3	0.67	0.34	1	0.56	0.15	0.71
Ache	0.28	0.75	-0.17	0.8	0.26	0.77	-0.14	1	0.26	1	0.01	0.99	-0.05	0.98	0.16	0.84	0.18	0.99	0.72	0.66	-0.11	0.88	0.09	0.89	0.06	1	-0.06	0.99	-0.48	0.72	0.26	0.63	0.57	0.36	0.41	0.6	-0.67	0.13	-0.01	1	0.27	0.68	-0.48	0.22	-0.67	0	0.3	0.53	0.48
Acn9	-0.83	1	-0.29	0.9	-0.69	0.85	-0.22	1	-0.24	1	-0.01	1	-0.07	0.45	-0.21	1	-0.46	0.09	-0.15	0.71	-0.34	2.73e-07	-0.2	0.59	-0.27	1	-0.16	1	0.18	0.04	-0.73	1	-0.43	0.53	-0.09	0.72	0.5	0.73	1.5	0.01	-0.76	0.87	-0.13	0.24	-0.58	1	-0.27	1	-0.18
Acot13	0.58	0.32	0.24	0.73	-0.17	0.82	0.19	0.93	0.1	0.88	0.36	0.56	0.23	0.73	-0.06	0.95	0.59	0.72	0.33	0.75	0.55	0.2	0.24	0.64	0.19	1	0.25	0.88	0.44	0.78	-0.01	0.98	-0.1	0.88	0.14	0.85	0.01	0.99	0.28	0.8	-0.15	0.81	0.62	0.04	0.46	0.06	0.07	0.93	-0.08
Acot2	1.79	0	1.04	0.26	0.99	0.16	0.53	0.6	0.84	0.13	0.96	0.3	1.33	0.01	0.9	0.35	0.57	0.9	0.86	0.31	1.16	0.09	0.92	0.17	0.78	1	1.6	0.03	2.04	3.25e-05	0.28	0.67	0.65	0.35	0.62	0.44	1.37	0.08	0.82	0.42	1.12	0.06	1.34	0.2	1.51	0	1.2	0.03	1.22
Acot3	1.11	0.17	0.73	0.38	0.64	0.41	0.03	0.99	0.9	1	0.77	1	1	0.04	1.16	1	0.77	0.72	0.34	0.8	1.07	0.06	0.69	0.32	0.76	1	0.84	1	1	0.22	0.71	0.19	0.69	0.3	0.88	0.09	1.29	0.02	1.03	0.14	0.52	0.46	1.2	0.04	1.11	1	0.61	1	0.75
Acot8	0.23	0.81	0.1	0.89	0.43	0.47	0.27	0.87	0.36	0.36	0.14	0.85	-0.07	0.95	0.37	0.4	-0.05	0.99	-0.07	0.96	-0.11	0.9	0.57	0.14	-0.02	1	0.22	0.9	-0.01	1	0.55	0.2	0.71	0.15	0.4	0.44	0.09	0.93	0.17	0.91	0.81	0.1	0.15	0.79	0.16	1	0.01	0.99	0.34
Acot9	-0.26	0.72	-0.22	0.69	-0.3	0.64	-0.22	0.89	-0.39	0.44	-0.11	0.89	-0.09	0.93	-0.51	0.35	0.14	0.99	-0.27	0.78	0.46	0.31	-0.22	0.67	-0.12	1	-0.09	0.97	-0.01	1	-0.48	0.32	-0.59	0.2	-0.16	0.83	-0.31	0.63	-0.23	0.87	-0.63	0.21	0.2	0.72	0.4	0.06	-0.14	0.75	-0.35
Acpl2	-0.23	0.82	0.03	0.98	1.02	0.08	0.22	1	0.19	1	0.22	1	0.1	0.92	0.16	1	-0.43	0.92	0.15	0.94	-0.68	0.28	-0.56	0.43	-0.11	1	-0.23	1	0.21	0.96	0.29	0.56	0.31	0.63	0.29	0.69	0.26	0.78	-0.08	0.97	0.32	0.63	0.2	0.82	0.01	1	0.04	0.95	0.15
Acsbg1	-0.86	0.03	-0.45	0.44	-0.07	0.93	-0.24	0.87	-0.04	0.95	-0.13	0.88	-0.26	0.72	0.08	0.93	-0.35	0.89	-0.31	0.74	0.1	0.88	-0.13	0.85	-0.33	0.72	-0.32	0.79	-0.73	0.23	-0.11	0.82	-0.02	0.98	-0.05	0.94	-0.29	0.73	-0.41	0.58	-0.02	0.98	-0.29	0.47	-0.02	0.98	-0.4	0.23	-0.14
Acsl4	-0.06	0.95	-0.14	0.81	-0.71	0.29	0.12	0.96	-0.4	0.46	-0.1	0.89	0	1	-0.27	0.54	-0.05	0.99	0.4	0.75	0.28	0.66	-0.25	0.57	-0.09	1	0.27	0.84	0.05	0.99	-0.69	0.16	-0.82	0.08	-0.25	0.67	-0.14	0.83	0.25	0.86	-0.59	0.26	0.67	0.1	0.06	0.91	-0.22	0.47	-0.46
Actl6b	0.63	0.26	0.47	0.2	0.29	0.57	0.63	0.29	0.53	0.1	0.63	0.08	0.38	0.39	0.66	0.05	0.25	0.94	0.13	0.92	-0.36	0.54	0.12	0.81	0.58	1	0.01	0.99	0.3	0.86	0.65	0.09	0.42	0.29	0.47	0.24	0.36	0.44	0.08	0.96	0.7	0.17	0.32	0.43	-0.07	0.93	0.29	0.34	0.48
Actn4	-0.05	0.97	0.2	0.76	0.28	0.73	0.16	0.95	0.49	0.2	-0.34	0.45	0.04	0.97	0.59	0.14	-0.17	0.99	-0.06	0.97	-0.52	0.24	0.27	0.62	0.32	1	0.19	0.93	-0.4	0.83	0.3	0.51	0.82	0.11	0.37	0.6	-0.05	0.96	0.4	0.7	0.43	0.45	-0.65	0.05	-0.61	0.03	0.18	0.76	0.18
Actr1b	0.38	0.51	0.42	0.22	0.44	0.33	0.08	0.97	0.38	0.31	0.47	0.18	0.33	0.42	0.41	0.28	0.37	0.87	-0.19	0.89	0.1	0.86	0.15	0.7	0.32	0.66	0.19	0.9	0.2	0.92	0.5	0.19	0.58	0.22	0.66	0.07	0.26	0.61	0.22	0.85	0.34	0.55	0.05	0.92	-0.01	0.98	0.32	0.23	0.4
Actr2	-1.51	2.65e-05	-0.72	0.33	-0.54	0.4	-1.1	0.03	-0.78	0.19	-0.7	0.21	-0.94	0.12	-0.81	0.29	-0.57	0.79	-1.3	0.02	-0.74	0.18	-0.8	0.07	-0.63	0.46	-0.9	0.15	-1.45	0	-0.48	0.32	-0.55	0.37	-0.44	0.48	-0.86	0.19	-0.6	0.48	-0.92	0.08	-0.9	0.02	-0.85	0.12	-0.64	0.25	-0.83
Actr3	0.3	0.64	0.14	0.86	-0.06	0.94	-0.17	0.93	-0.02	0.98	-0.13	0.89	0.33	0.46	-0.26	0.55	0.28	0.91	0.11	0.92	0.69	0.08	-0.15	0.77	-0.03	0.99	0.06	0.98	0.27	0.89	-0.28	0.61	-0.08	0.89	-0.19	0.78	-0.01	0.99	0.25	0.83	-0.63	0.25	0.08	0.89	0.51	0.07	0.23	0.55	0.02
Actr5	1.3	0.05	0.64	0.33	0.49	0.48	0.62	1	0.98	1	0.58	1	0.31	0.8	0.71	1	0.06	0.99	0.79	1	-0.02	0.99	0.66	0.21	0.61	1	0.19	1	0.68	0.56	0.76	0.14	0.79	0.17	0.94	0.05	0.4	0.63	0.48	0.7	0.87	0.17	0.6	0.26	0.44	1	0.92	1	0.56
Actr6	0.16	0.84	-0.17	0.86	-0.34	0.66	-0.09	0.97	-0.25	0.71	0.06	0.94	0.16	0.81	-0.15	0.82	0.31	0.94	0.25	0.85	0.96	0.01	-0.14	0.8	0.06	1	-0.12	0.96	0.22	0.93	-0.6	0.24	-0.41	0.48	-0.2	0.8	0.03	0.98	-0.14	0.92	-0.42	0.43	0.45	0.26	0.73	0	-0.13	0.84	-0.14
Adam11	-0.45	1	-0.68	0.57	-0.76	1	-2.27	0	-0.77	1	-0.89	1	-1.32	0.08	-0.2	1	-2.22	0.19	-1.62	1	-1.17	1	-1.05	0.2	-1.54	1	-1.48	1	-1.84	0.08	-1.07	1	-1.41	1	-1.52	0.01	-0.56	0.65	-1	1	-1.73	0.02	-2.34	0.01	-1.06	1	-0.56	1	-0.77
Adam23	-0.27	0.78	-0.37	0.53	0.07	0.93	-0.47	0.66	-0.38	1	-0.36	0.49	-0.38	0.52	-0.41	1	-0.75	0.75	-0.62	0.53	0.08	0.92	-0.72	0.05	-0.32	1	-0.17	0.96	0	1	-0.18	0.75	-0.42	0.5	-0.3	0.61	-0.4	0.62	0.23	0.88	-0.38	0.58	-0.47	0.27	-0.13	1	-0.04	0.97	-0.03
Adam32	0.07	1	0.05	1	-0.75	1	-0.2	1	-0.07	1	-0.24	1	0.15	1	-0.16	1	-0.87	1	-0.16	1	-0.85	1	-0.43	1	0.04	1	0.38	1	0.05	1	-1.11	1	-0.91	1	-1.54	0.02	-0.29	1	0.03	1	0.14	1	0.87	1	0.29	1	-0.21	1	-0.39
Adck4	1.32	0	0.86	0.23	1.15	0.08	0.61	0.86	0.91	0.12	1.08	0.11	0.79	0.41	1.06	0.04	0.49	0.93	0.32	0.88	0.16	0.89	0.23	0.77	1	1	0.56	0.66	1.88	0	1.07	0.09	1.03	0.1	1.41	0.01	1.19	0.02	0.78	0.4	1.19	0.03	0.96	0.04	0.01	1	1.16	0.01	0.95
Adck5	0.33	0.69	0.34	0.64	0.61	0.37	0.87	0.32	0.56	0.17	0.37	0.64	0.34	0.67	0.58	0.33	0.42	0.91	0.36	0.83	-0.12	0.89	0.52	0.3	0.44	1	0.37	0.87	0.51	0.71	0.55	0.31	1.02	0.12	0.79	0.19	0.13	0.91	0.32	0.84	1	0.1	0.35	0.42	0.19	1	0.42	0.33	0.52
Adcy1	-0.89	1	-0.84	0.47	-1.95	1	-0.77	0.48	-0.88	1	-0.67	1	-1.31	0.02	-0.9	1	-1.69	0.34	-1.36	1	-1.47	1	-0.57	0.58	-0.63	1	-0.63	1	-0.87	1	-0.2	1	-1.5	1	-1.19	0.06	-0.41	0.67	-0.8	0.46	-0.42	1	-1.15	1	-0.7	1	-0.79	1	-0.89
Adcy7	-0.27	1	-1.31	1	0.5	1	-0.44	1	0.03	1	-0.22	1	-0.7	1	-0.56	1	-1	1	-0.31	1	0.1	1	-1.18	0.05	-1.09	1	-0.11	1	-0.18	0.97	-0.95	1	-0.51	1	-0.07	1	-0.47	0.67	0.29	1	-0.51	1	-1.34	0.05	-0.14	1	0.48	1	-0.17
Adcyap1	0.24	0.76	0	1	0.05	0.96	0.18	0.93	0.08	1	0.19	1	0.03	0.98	0	1	-0.16	0.99	0.62	0.66	0.15	0.84	-1.06	0	0.05	1	-0.26	0.9	0.63	0.42	-0.42	1	-1.2	0.06	0.37	0.68	-0.38	0.48	0.04	0.98	-0.38	0.45	0.18	0.78	-0.03	1	-0.29	1	-0.12
Adhfe1	-0.11	0.9	-0.12	0.85	0.17	0.78	-0.13	0.96	-0.02	0.98	0.14	0.84	0.13	0.86	-0.12	0.84	0.02	1	-0.18	0.86	0.84	0.03	-0.39	0.3	-0.28	1	-0.09	0.97	0.11	0.97	-0.24	0.6	-0.2	0.7	-0.03	0.98	-0.07	0.95	-0.38	0.72	-0.62	0.27	0.03	0.97	0.28	0.5	0.07	0.91	0.05
Adipoq	0.06	1	0.58	1	-0.74	1	0.09	1	-0.08	1	-0.3	1	-0.96	1	0.36	1	0.09	1	-0.06	1	-0.15	0.95	0.35	1	-0.25	1	-0.07	1	0.34	1	-3.12	1	0	1	-0.86	1	-0.09	1	-0.16	1	1.44	0.05	-0.49	1	0.12	1	-1.09	1	-0.36
Adora1	-0.23	0.83	-0.35	0.54	-0.05	0.94	-0.02	0.99	-0.04	1	-0.53	0.44	-0.64	0.12	-0.11	0.92	-0.75	0.71	-0.37	0.73	-0.3	0.65	0.19	0.73	-0.31	1	-0.43	0.71	-0.88	0.25	0.08	0.91	0.05	0.94	-0.36	0.66	-0.32	0.61	-0.27	0.84	0	1	-0.88	0.01	-0.38	0.58	-0.43	0.48	-0.41
Adora2a	0.65	1	0.55	0.21	0.6	0.22	-0.59	1	0.49	1	0.65	1	0.84	1	0.29	1	0.53	1	-0.48	1	-0.38	1	1.6	0	0.75	1	-0.45	1	-0.38	0.85	0.74	0.21	0.74	0.07	-0.11	0.88	0.89	0.46	-0.22	1	0.34	1	0.51	0.63	0.05	1	0.31	1	0.52
Adpgk	0.96	0.03	0.37	0.5	0.04	0.94	0.21	0.89	0.5	0.22	0.19	0.71	0.66	0.22	0.38	0.41	0.13	0.99	0.7	0.55	0.32	0.59	0.26	0.5	0.04	0.97	0.12	0.96	0.75	0.22	0.07	0.87	0.6	0.2	-0.07	0.93	0.43	0.49	0.24	0.88	0.35	0.57	0.11	0.87	0.11	0.74	0.1	0.92	0.57
Adprhl2	0.7	0.25	0.55	0.16	0.51	0.4	0.86	0.13	0.51	0.15	0.6	0.1	0.39	0.49	0.71	0.04	0.34	0.91	0.33	0.78	-0.07	0.94	0.69	0.03	0.74	1	0.78	0.34	0.33	0.84	0.8	0.06	0.71	0.09	0.81	0.05	0.44	0.3	0.21	0.88	0.97	0.05	0.52	0.13	0.21	0.76	0.44	0.15	0.39
Adra1d	0.32	1	1.19	0.07	-0.49	1	0.16	0.95	0.29	1	0.52	0.32	0.56	0.25	-0.45	1	0.02	1	-0.47	0.78	0.06	1	1	0.26	0.09	1	-0.39	1	-0.2	1	0.02	1	-0.07	1	0.39	0.72	0.59	1	0.13	0.95	0.78	1	0.43	0.71	0.07	1	0.19	0.75	0.4
Adra2a	0.51	0.52	0.08	0.93	0.15	0.85	-0.05	1	0.09	0.88	0.18	1	0.14	0.92	0.3	1	0.13	0.99	-0.14	0.91	0.36	0.59	-0.21	0.76	0.06	1	0	1	0.32	0.89	0.45	0.34	-0.23	0.72	0.61	0.22	-0.1	0.94	0.1	0.96	0.28	0.7	0.92	0.02	0.29	1	-0.19	0.79	0.22
Adra2c	0.69	1	0.55	0.51	0.85	1	0.51	1	0.33	1	0.68	1	0.57	0.59	0.51	1	-0.31	1	0.58	1	-0.14	1	0.88	1	0.68	1	0.14	1	-0.69	1	0.84	1	1.27	0.04	0.74	0.26	0.63	1	1.02	1	1.25	1	-0.62	1	-0.3	1	-0.01	1	0.18
Aebp1	-0.31	0.78	0.92	0.1	-0.21	0.81	0.3	0.87	-0.18	0.74	-0.1	0.91	0.14	0.9	0.53	0.23	-0.02	1	-0.1	0.94	-0.81	0.29	1.04	0.06	-0.44	1	-0.59	1	0.05	0.99	0.4	0.42	0.04	0.97	0.09	0.93	0.23	0.84	-0.09	0.97	0.78	0.12	-0.09	0.91	-0.15	1	-0.52	1	0.4
Aes	0.88	0.04	0.85	0.01	0.39	0.48	1.05	0	0.7	0.03	0.56	0.17	0.47	0.23	0.9	0	0.4	0.94	0.75	0.21	-0.42	0.49	0.7	0.02	0.78	0.07	0.51	0.4	0.41	0.72	1.1	0	0.72	0.09	0.96	0.03	0.3	0.46	0.63	0.19	1.02	0.01	0.33	0.27	-0.02	0.98	0.41	0.1	0.32
Afmid	0.26	0.74	0.03	0.98	0.38	0.56	0.28	0.88	0.39	1	0.48	0.35	0.68	0.17	0.53	0.4	0.51	0.86	0.06	0.96	0.57	0.42	0.66	0.16	0.06	1	0.08	0.98	0.46	0.69	0.53	0.24	0.69	0.26	0.28	0.65	0.5	0.52	0.34	0.84	0.85	0.09	0.83	0.07	1.11	0.09	0.16	0.86	0.66
Agap1	-0.31	0.68	-0.13	0.88	-0.16	0.83	-0.05	0.99	-0.08	0.9	-0.52	0.29	-0.18	0.76	0.14	0.86	-0.44	0.85	0.15	0.9	-0.29	0.58	0.02	0.97	-0.17	1	-0.21	0.89	-0.41	0.73	-0.03	0.95	-0.01	0.99	-0.36	0.53	-0.35	0.45	0	1	-0.15	0.79	-0.49	0.13	-0.42	0.1	-0.16	0.79	-0.44
Agap2	0.91	0.14	0.78	0.08	0.03	0.96	0.71	0.17	0.4	0.35	0.34	0.45	0.46	0.36	0.36	0.46	0.01	1	-0.07	0.97	-0.31	0.77	0.49	0.35	0.33	0.75	0.21	0.92	-0.13	0.96	0.88	0.02	0.6	0.17	0.31	0.55	0.25	0.8	0.29	0.79	0.66	0.22	0.65	0.14	0.3	1	0.37	0.26	0.08
Agap3	0.25	0.74	0.31	0.71	-0.05	0.95	0.37	0.74	0.29	0.6	0.27	0.69	-0.07	0.94	0.48	0.34	-0.25	0.99	0.08	0.95	-0.39	0.53	0.4	0.22	0.25	1	0.25	0.86	-0.23	0.91	0.63	0.15	0.55	0.28	0.48	0.49	-0.3	0.62	0.23	0.86	0.47	0.39	-0.01	0.99	-0.46	0.04	-0.01	0.99	-0.06
Agk	0.53	0.47	-0.16	0.87	0.83	0.04	0	1	0.45	0.28	0.29	0.72	0	1	0.23	0.75	0.29	0.95	-0.27	0.88	0.52	0.29	-0.06	0.92	-0.15	1	-0.18	0.93	0.5	0.64	0.02	0.97	0.49	0.33	0.41	0.41	-0.01	1	0.02	0.99	0.21	0.75	-0.12	0.88	0.48	1	0.21	0.7	0.41
Ago1	-1.06	0.06	-0.48	0.57	-0.38	0.66	-0.71	0.43	-0.39	1	-0.75	0.11	-0.71	0.22	-0.34	1	-1.02	0.19	-0.77	0.39	-0.56	0.48	-0.79	0.22	-0.51	1	-0.52	0.76	-1.24	0.03	-0.31	0.59	-0.18	0.84	-0.22	0.84	-0.88	0.11	-0.47	0.64	-0.79	0.16	-0.87	0.05	-1.3	1	-0.36	0.66	-0.43
Agpat1	0.78	0.1	0.47	0.18	0.36	0.49	0.67	0.29	0.6	0.06	0.26	0.64	0.32	0.6	0.59	0.13	0.55	0.76	0.43	0.72	-0.13	0.84	0.38	0.27	0.63	1	0.1	0.97	0.02	1	0.69	0.08	0.94	0.02	0.9	0.01	-0.03	0.98	0.77	0.1	0.68	0.17	0	1	-0.24	0.31	0.49	0.05	0.39
Agpat3	0.83	0.06	0.63	0.1	0.55	0.19	0.67	0.2	0.65	0.05	0.57	0.18	0.54	0.16	0.65	0.03	-0.07	0.99	0.6	0.39	-0.01	0.99	0.46	0.16	0.49	0.45	0.45	0.57	0.8	0.15	0.75	0.03	0.6	0.15	0.84	0.02	0.47	0.31	0.45	0.56	0.62	0.19	0.36	0.34	0.14	0.7	0.54	0.05	0.38
Agpat4	-0.5	0.34	-0.02	0.99	0.31	0.54	0.13	0.96	0	0.99	0.02	0.98	-0.17	0.81	0.31	0.47	0.27	0.95	0.18	0.87	-0.07	0.9	0.18	0.66	-0.07	0.96	0.38	0.74	0.15	0.96	0.46	0.27	0.69	0.09	0.46	0.47	0.16	0.87	0.13	0.93	0.19	0.73	-0.04	0.94	-0.2	0.78	-0.01	1	0.02
Agpat5	1.62	7.14e-05	0.8	0.61	0.93	0.22	0.64	0.32	0.57	0.38	0.86	0.55	0.99	0.12	0.75	0.32	1	0.44	0.48	0.74	1.59	0	0.77	0.52	0.42	0.77	1.16	0.68	1.95	0.06	0.18	0.82	0.98	0.05	0.89	0.21	1.14	0.13	0.78	0.76	0.57	0.36	1.19	0.26	1.8	1.09e-09	0.97	0.11	1.27
Agt	0.53	0.27	0.15	0.8	0.11	0.86	0.59	0.38	0.36	0.31	0.3	0.45	0.27	0.58	0.68	0.03	0.1	0.99	0.81	0.5	-0.2	0.81	0.4	0.18	-0.1	0.93	-0.07	0.98	0.12	0.96	0.11	0.81	0.17	0.71	0.65	0.11	-0.08	0.91	0.09	0.96	0.91	0.03	0.37	0.27	0.41	0.62	0.28	0.42	0.43
Agtrap	-1.01	0.07	-0.46	0.52	-0.1	0.93	-0.33	0.86	-0.21	1	-0.18	0.83	-0.46	0.48	-0.03	0.98	-0.52	0.8	-0.43	0.68	-0.89	0.06	-0.14	0.85	-0.2	1	-0.18	0.94	-0.94	0.14	0.19	0.76	0.38	0.49	0.21	0.82	-0.08	0.96	-0.11	0.96	0	1	-0.64	0.12	-0.43	1	-0.2	0.77	-0.25
Ahcy	0.54	0.31	0.48	0.28	0.81	0.02	0.39	0.67	0.44	0.19	0.51	0.35	0.57	0.22	0.57	0.31	0.35	0.89	0.05	0.97	0.36	0.54	0.43	0.25	0.19	1	0.3	0.86	0.85	0.14	0.39	0.3	0.37	0.41	0.29	0.56	0.79	0.13	0.42	0.71	0.64	0.21	0.66	0.05	0.52	0	0.31	0.6	0.65
Ahdc1	1.33	0.02	0.74	0.17	0.57	0.39	0.83	0.2	0.74	0.09	0.69	0.24	0.54	0.43	0.95	0.08	0.21	0.99	0.28	0.81	0.63	0.45	0.99	0.06	0.43	1	0.74	0.52	1.17	0.05	0.7	0.12	0.6	0.21	0.43	0.36	0.62	0.54	0.67	0.44	1.15	0.01	0.97	0.08	0.64	0.56	0.82	0.01	0.39
Ahsa1	0.52	0.34	0.28	0.54	0.26	0.64	0.38	0.72	0.58	0.1	0.1	0.9	0.23	0.74	0.27	0.53	0.36	0.92	0.19	0.89	0.24	0.71	0.3	0.47	0.37	1	0.33	0.85	-0.04	0.99	0.33	0.43	0.39	0.35	0.48	0.35	-0.13	0.86	0.47	0.65	0.03	0.96	-0.09	0.85	0.05	0.94	0.5	0.12	0.12
Ahsa2	1.47	0	0.71	0.38	0.28	0.72	0.78	0.16	0.44	0.55	1.01	0.11	0.87	0.09	0.61	0.41	0.56	0.76	0.88	0.32	0.51	0.48	0.57	0.34	0.49	1	1.03	0.09	1.43	0	0.23	0.71	0.21	0.71	0.58	0.33	0.97	0.22	0.79	0.37	0.46	0.48	1.03	0.05	0.67	0.4	0.78	0.16	0.6
AI429214	-0.41	1	-0.59	1	-0.86	1	-1.34	1	-0.39	1	-0.2	1	-0.67	1	-0.05	1	-0.35	1	-0.38	1	0.16	1	-1.17	1	-0.43	1	-0.25	1	-0.35	1	-0.06	1	-0.74	1	-1.37	0.08	-0.73	1	-0.62	1	-0.71	1	-0.42	1	-0.47	1	-0.3	1	-0.4
AI462493	-0.76	0.21	-0.45	0.54	-0.41	0.48	-0.31	0.82	-0.08	0.91	-0.29	0.74	-0.64	0.38	-0.36	0.45	-0.22	0.99	-0.11	0.94	-0.02	0.99	-0.08	0.91	-0.42	1	-0.66	0.26	-1.05	0.06	-0.15	0.76	0.06	0.91	-0.6	0.21	-0.72	0.15	-0.5	0.53	-0.33	0.54	-0.52	0.17	-0.31	0.26	-0.65	0.21	-0.25
AI593442	0.87	0.09	0.18	0.8	-0.52	0.46	0.03	0.99	-0.14	0.84	0.08	0.93	0.25	0.65	-0.27	0.53	0.14	0.99	0.09	0.94	0.53	0.11	0.31	0.56	0.05	0.97	0.12	0.96	-0.12	0.97	-0.21	0.74	-0.34	0.51	-0.19	0.77	-0.01	0.99	-0.12	0.94	-0.28	0.6	0.4	0.25	0.38	0.06	0.14	0.77	-0.08
Aif1l	0.24	0.78	0.15	0.89	0.63	0.22	0.07	0.98	0.17	1	0.13	0.89	0.6	0.28	0.15	0.89	0.63	0.71	0.48	0.67	0.55	0.19	0.48	0.34	-0.26	1	0.79	0.37	0.72	0.37	-0.03	0.95	1.28	0.01	-0.06	0.95	0.8	0.12	0.42	0.79	0.62	0.26	0.35	0.6	0.55	0.07	0.09	0.91	0.56
Aifm3	1.03	0.02	0.35	0.57	0.6	0.21	0.53	0.5	0.64	0.08	0.59	0.18	0.47	0.36	0.64	0.1	0.34	0.9	0.38	0.77	0.01	0.99	0.5	0.22	0.32	1	0.05	0.99	0.45	0.68	0.42	0.29	0.4	0.36	0.65	0.15	0.58	0.26	0.28	0.84	0.91	0.04	0.53	0.08	0.45	0	0.58	0.1	0.68
Aimp2	0.96	0.02	0.68	0.15	0.8	0.1	1.14	0.01	0.65	0.12	1.02	0.01	0.55	0.37	0.57	0.2	1.38	0.03	0.27	0.88	0.36	0.67	0.56	0.15	0.71	1	0.72	0.42	1.17	0.01	0.77	0.06	0.71	0.09	0.95	0.03	0.51	0.23	0.45	0.65	1.06	0.01	0.6	0.1	0.57	0.02	0.63	0.1	0.99
Aip	-1.07	0.02	-0.59	0.45	0.38	0.59	0	1	-0.12	0.89	-0.1	0.94	-0.76	0.15	-0.47	0.55	0.07	0.99	-0.5	0.58	-0.38	0.47	-0.08	0.92	-0.06	1	-0.42	0.81	-1.01	0.06	0.2	0.73	0.67	0.34	0.21	0.81	-0.53	0.59	-0.29	0.84	0.39	0.62	-0.53	0.16	-0.52	0.15	-0.57	0.19	-0.06
Ak7	-1.24	1	-0.37	1	-1.05	1	-0.02	1	-0.83	1	-1.3	1	-0.32	1	-0.99	1	-1.03	1	0.31	1	-1.2	0.09	0.36	1	-0.72	1	-0.99	1	-1.14	0.44	-0.87	1	-0.49	1	-2.05	1	-0.61	0.45	-0.07	1	-0.55	0.39	-0.32	1	-0.65	1	-0.79	1	-0.36
Akap10	1.27	0.01	0.39	0.73	0.61	0.37	-0.02	1	0.76	1	0.67	0.43	0.44	0.67	0.73	1	0.05	0.99	0.32	0.81	0.57	0.43	0.13	0.88	0.29	1	0.22	0.94	1.13	0.05	0.07	0.9	-0.09	0.9	0.1	0.89	0.9	0.21	-0.04	0.99	-0.12	0.9	0.41	0.6	0.36	1	0.83	0.12	0.74
Akap11	0.12	0.73	-0.04	0.51	-0.11	0.7	0.05	0.09	-0.08	1	-0.05	0.55	0.19	0.79	-0.18	1	0.21	0.76	0.22	0.33	0.3	0.25	-0.19	0.74	0.19	1	0.42	0.08	0	0.12	-0.09	0.88	-0.14	0.99	0	0.66	-0.2	0.73	0.92	0.17	-0.28	0.65	0.02	0.34	0.06	1	-0.09	0.7	-0.1
Akap14	1.35	0.04	0.25	1	-0.28	1	0.77	1	-0.38	1	-0.55	1	0.3	1	0.34	1	0.2	1	1.05	1	-0.44	1	0.14	1	1.27	1	0.38	1	0.83	0.6	-0.2	1	0.03	1	0.31	1	0.73	0.39	0.02	1	1.05	0.14	1.13	0.13	-0.01	1	-0.05	1	0.09
Akap17a	1.77	0	0.69	0.36	0.12	0.87	1.06	0.07	0.88	0.12	0.16	0.83	0	1	0.57	0.26	-0.76	0.9	0.93	0.3	-0.39	0.65	1.28	0.01	0	1	0.58	0.47	0.93	0.21	0.95	0.03	0.57	0.38	0.74	0.18	-0.14	0.94	0.61	0.57	0.49	0.59	-0.21	0.89	0.15	1	0.56	0.4	0.15
Akirin1	0.63	0.25	0.06	0.96	-0.11	0.88	0.11	0.97	0.09	0.93	-0.15	0.9	0.38	0.56	-0.14	0.91	-0.01	1	0.38	0.75	0.83	0.01	-0.12	0.88	0.23	1	0.18	0.94	0.25	0.9	-0.44	0.47	0.05	0.94	-0.39	0.63	0.01	0.99	0.03	0.99	-0.4	0.56	0.28	0.59	0.59	0	0.16	0.78	0.06
Akr1b1	0.18	0.79	0.1	0.87	0.48	0.27	0.26	0.84	0.25	0.49	0.34	0.44	0.12	0.84	0.03	0.97	0.55	0.65	-0.1	0.94	0.59	0.26	-0.15	0.77	0.09	0.94	-0.34	0.79	0.34	0.81	0.1	0.82	0.53	0.2	0.27	0.59	0.02	0.99	-0.22	0.87	0.26	0.68	0.08	0.85	0.46	0.02	0.12	0.79	0.28
AKR1B10	-0.55	1	-0.93	0.2	-0.17	0.84	-0.91	0.28	-0.48	1	-0.43	1	-1.1	0.09	-0.49	1	-0.65	0.81	-0.79	0.48	0.32	0.82	-0.97	0.05	-0.8	1	-0.79	1	-0.13	0.98	-0.93	1	-0.57	0.45	-0.51	0.49	-0.53	0.55	-0.81	0.34	-0.34	0.67	-0.94	0.06	-0.15	1	-0.22	1	0.11
Akr7a2	-0.26	0.76	0.16	0.88	0.26	0.75	0.28	0.89	0.16	0.82	0.23	0.83	-0.12	0.89	0.24	0.72	-0.56	0.76	-0.2	0.86	-0.8	0.09	0.33	0.6	0	1	-0.18	0.94	-0.55	0.65	0.72	0.23	0.41	0.45	0.4	0.55	-0.32	0.64	-0.11	0.96	0.87	0.14	0.08	0.9	-0.38	1	-0.23	0.65	0.17
Akt1	-0.01	1	-0.53	0.41	0.34	0.75	0.65	0.59	0.49	1	-0.45	0.44	-0.08	0.96	-0.05	1	-0.71	0.9	-0.2	0.92	0.16	0.87	0	1	-0.35	1	-0.11	0.98	-0.74	0.45	-0.03	0.96	1.01	0.12	0.23	0.75	-0.4	0.7	0.17	0.93	-0.16	0.83	-0.79	0.05	-0.52	1	0.28	0.73	0.66
Alad	0.6	0.26	0.35	0.59	0.55	0.29	0.88	0.18	0.55	0.12	0.68	0.08	0.4	0.51	0.48	0.25	0.52	0.75	0.23	0.9	0.45	0.42	0.38	0.38	0.4	1	0.18	0.94	0.82	0.15	0.57	0.25	0.98	0.06	0.49	0.44	0.18	0.81	0.29	0.83	0.87	0.09	0.19	0.79	0.49	0	0.55	0.14	0.84
Alas1	-0.17	0.84	0.11	0.89	0.4	0.44	0.39	0.73	0.07	0.9	0.18	0.74	0.05	0.96	0.12	0.89	0.56	0.74	0.01	0.99	0.04	0.95	-0.02	0.98	0.19	1	0.13	0.96	0.04	0.99	0.44	0.32	0.42	0.43	0.8	0.04	0.16	0.86	0.36	0.77	0.42	0.49	0.03	0.97	0.12	0.81	0.17	0.67	0.18
Aldh16a1	0.5	0.58	0.46	0.45	0.09	0.9	0.49	0.68	0.42	1	0.22	1	0.15	0.89	0.75	1	0.13	0.99	0.14	0.93	-0.67	0.43	0.78	0.05	0.4	1	0.2	0.93	0.26	0.92	0.68	0.13	0.6	0.27	0.46	0.46	0.56	0.23	0.09	0.97	0.92	0.07	0.06	0.94	-0.11	1	0.3	0.56	0.32
Aldh1a1	-1.12	0.06	0.08	0.93	-0.34	0.66	-0.13	0.96	-0.29	1	-0.1	0.89	-0.07	0.95	-0.39	0.43	0.13	0.99	0.83	0.64	0.37	0.49	-0.32	0.46	-0.39	1	0.08	0.98	-0.14	0.97	-0.45	0.37	-0.27	0.65	0.42	0.54	-0.27	0.67	-0.01	0.99	-0.57	0.38	-0.17	0.67	0.04	0.96	0.06	0.92	-0.46
Aldh3b1	-0.8	0.3	-0.12	0.94	0.1	0.93	0.06	0.98	0.08	1	-0.38	0.63	-0.85	0.1	-0.29	1	-0.49	0.8	-0.68	0.55	-1.21	0.04	0	1	-0.21	1	-0.27	0.89	-1.27	0.11	0.44	0.43	0.24	0.73	0.41	0.62	-0.88	0.15	-0.05	0.98	0.24	0.73	-0.56	0.41	-0.37	1	-0.67	0.32	-0.74
Aldh9a1	0.59	0.27	0.23	0.74	0.35	0.49	0.4	0.7	0.36	0.45	0.32	0.57	0.37	0.56	0.17	0.84	0.78	0.49	0.41	0.71	0.65	0.07	0.37	0.42	0.37	1	0.2	0.93	0.72	0.29	0.16	0.75	0.49	0.31	0.17	0.78	0.51	0.21	0.49	0.54	0.16	0.8	0.19	0.72	0.63	0	0.34	0.46	0.28
Aldoa	0.02	0.99	0.13	0.84	0.57	0.18	0.38	0.65	0.36	0.43	0.41	0.27	0.05	0.95	0.36	0.52	0.75	0.45	-0.1	0.94	0.09	0.89	0.18	0.77	0.37	0.65	-0.04	0.99	0.17	0.94	0.52	0.2	0.65	0.16	0.68	0.03	0.04	0.96	0.27	0.78	0.48	0.42	0.1	0.81	0.1	0.92	0.02	0.96	0.36
Alg11	0.23	0.77	-0.05	0.96	-0.11	0.91	-0.22	0.9	-0.22	0.71	0.07	0.94	0.31	0.53	-0.17	0.78	0.18	0.98	-0.1	0.94	0.73	0.08	-0.08	0.9	0.07	1	0.17	0.93	0.31	0.87	-0.37	0.41	-0.1	0.86	-0.16	0.83	-0.07	0.95	0.12	0.95	-0.33	0.58	0.31	0.46	0.58	0.03	-0.12	0.83	0.09
Alg12	0.68	0.36	0.45	0.53	1.1	0.02	0.47	0.75	0.62	1	0.37	1	0.21	0.84	0.36	1	0.33	0.96	0.2	0.92	0.52	0.36	0.12	0.85	0.26	1	-0.27	0.89	0.53	0.68	0.11	0.85	0.87	0.12	0.54	0.37	0.23	0.82	0.07	0.98	0.7	0.28	0.13	0.84	0.45	1	0.5	0.33	0.5
Alg13	-0.9	1	-0.54	0.53	-0.96	0.2	-0.62	1	-0.86	1	-0.77	1	-0.83	0.2	-1.12	1	-0.49	0.93	-0.48	0.72	0.5	0.68	-0.98	0.11	-0.58	1	-0.52	1	-0.96	0.41	-1.13	1	-1.25	0.05	-1.48	0	-0.73	0.47	-0.09	0.98	-1.4	0.1	-0.74	0.32	0.09	1	-0.62	1	-1.06
Alkbh3	0.31	0.68	0.1	0.9	0.33	0.54	0.29	0.82	0.44	0.28	0.38	0.42	0.13	0.89	0.16	0.78	0.36	0.88	0.06	0.97	0.22	0.75	0.38	0.29	0.08	1	0.07	0.98	0.37	0.8	0.35	0.4	0.72	0.06	0.46	0.3	0.5	0.21	0.34	0.76	0.39	0.49	0.05	0.95	0.27	0.23	0.23	0.61	0.55
Alkbh6	1.97	1	0.04	0.99	1.42	0.06	1.03	1	1.13	1	0.37	0.85	0.01	1	-0.28	1	0.56	0.97	0.28	0.9	0.36	0.76	1.62	0.02	0.05	1	0.96	1	1.12	0.35	0.88	0.26	0.84	0.31	0.22	0.85	-0.11	0.96	0.6	0.75	0.43	0.79	-0.32	0.87	0.23	1	1.1	1	0.53
ALKBH6	1.67	1	0.07	0.98	1.88	0.03	0.28	1	1.79	1	0.15	1	0.04	0.99	-0.74	1	-0.08	0.99	0.73	1	0.18	1	1.09	0.56	-0.02	1	0.47	1	1.34	0.37	0.49	1	1.14	0.21	1.14	0.19	-0.42	0.82	0.92	0.55	0.4	0.72	-0.9	0.57	0.33	1	1.12	1	0.57
Alkbh8	-0.73	0.33	-0.38	0.61	-0.99	0.27	-0.81	0.29	-0.51	1	-0.72	1	-0.36	0.65	-0.47	1	-0.06	0.99	-0.36	0.8	-0.18	0.9	-0.5	0.39	-0.81	1	-0.24	1	-0.24	0.92	-1.24	0.05	-1.31	0.03	-0.78	0.16	-1.01	0.25	-0.22	0.89	-1.04	0.51	-0.31	0.7	0.4	1	-0.41	1	-0.57
Aloxe3	1.2	0.02	0.06	0.96	0.56	0.4	-0.05	0.99	0.34	0.5	0.25	1	-0.03	0.98	0.19	1	-0.08	0.99	0.25	0.89	0.17	0.87	-0.53	0.28	0.11	1	0.3	0.91	0.49	0.74	-0.13	0.86	-0.22	0.78	0.07	0.96	0.6	0.4	0.53	0.72	0.36	0.6	0.4	0.46	-0.11	1	0.41	0.49	0.69
Alyref	0.9	0.27	0.26	0.78	0.04	0.96	0.81	0.32	0.6	1	0.1	1	0.22	0.85	0.71	1	-0.13	0.99	0.66	0.5	0.53	0.44	1.04	0.01	0.34	1	0.6	0.59	0.47	0.79	0.5	0.31	0.44	0.47	0.45	0.53	-0.1	0.95	0.85	0.14	0.91	0.14	0.66	0.14	0.41	1	0.57	0.19	0
Amfr	-0.61	0.37	-0.48	0.47	0.76	0.34	0.09	0.97	0.16	1	-0.19	0.85	-0.4	0.52	-0.13	0.9	-0.13	0.99	-0.27	0.88	0.23	0.81	-0.33	0.56	-0.34	1	-0.01	1	-0.37	0.89	0.03	0.97	0.88	0.15	0.26	0.71	-0.3	0.77	0.18	0.92	-0.2	0.78	-0.74	0.08	-0.4	1	-0.19	0.78	0.04
Amhr2	-0.87	1	-0.03	1	-0.61	1	0.28	1	-0.32	1	-1.47	1	-0.13	1	0.26	1	-0.34	1	-0.45	1	-1.07	0.05	0.16	0.9	-0.55	1	-0.04	1	-0.77	1	0.17	1	0.57	1	0.02	1	0.6	0.42	-0.52	1	0.62	0.5	-0.19	0.83	0.27	1	-0.36	1	-0.36
Amigo1	0.31	0.66	0.29	0.58	0.38	0.5	0.19	0.91	0.35	0.47	0.33	0.48	0.23	0.68	0.39	0.33	-0.07	0.99	0.04	0.97	0.06	0.94	0.08	0.89	0.2	1	0.28	0.84	0.15	0.96	0.49	0.27	0.22	0.67	0.78	0.03	0.45	0.4	0.16	0.9	0.33	0.6	0.11	0.83	0.17	0.59	0.21	0.56	0.07
Amph	-1.77	0	-1.34	0.02	-0.43	0.68	-0.86	0.15	-0.46	1	-1.28	0.01	-1.39	0.03	-0.69	1	-1.44	0.35	-1.33	0.21	-0.39	0.71	-0.46	0.54	-1.27	1	-0.55	0.73	-1.81	0	-0.92	0.09	-0.71	0.26	-0.57	0.33	-1.1	0.03	-0.64	0.47	-1.04	0.13	-1.55	0	-0.79	1	-0.92	0.2	-0.82
Anapc13	0.59	0.26	0.39	0.49	-0.13	0.85	0.34	0.77	0.04	0.96	0.45	0.32	0.2	0.76	0.35	0.57	1.2	0.2	0.59	0.57	0.32	0.62	0.44	0.26	0.42	1	0.14	0.96	0.21	0.92	0.28	0.52	0.12	0.85	-0.07	0.92	0.13	0.88	0.21	0.88	0.3	0.58	0.68	0.01	0.42	0.3	0.23	0.65	-0.07
Anapc5	0.5	0.32	0.39	0.27	0.64	0.14	0.37	0.71	0.74	0.03	0.42	0.29	0.28	0.57	0.4	0.26	0.37	0.74	0.16	0.9	-0.18	0.77	0.3	0.38	0.33	0.66	0.33	0.75	0.44	0.65	0.57	0.14	0.78	0.06	0.71	0.1	0.24	0.65	0.25	0.84	0.39	0.42	0.03	0.96	-0.05	0.93	0.49	0.02	0.46
Anapc7	-1.07	0.07	-0.38	0.66	-0.09	0.93	-0.36	0.79	-0.2	0.82	-0.44	0.64	-0.82	0.12	-0.08	0.96	-0.98	0.16	-0.61	0.48	-1.03	0.02	-0.46	0.37	-0.75	1	-0.05	0.99	-1.23	0.03	-0.07	0.93	-0.35	0.59	-0.45	0.6	-0.57	0.26	-0.53	0.58	0.23	0.75	-0.43	0.46	-0.32	1	-0.47	0.49	-0.62
Angptl6	2.29	1.02e-06	1.55	0.07	1.65	0.01	1.08	0.17	0.99	0.14	1.19	0.41	1.68	0	1.69	1	1.48	0.13	0.86	0.64	1.29	0.11	1.47	0.02	1.11	1	2.18	0	2.44	4.48e-08	1.48	0	1.06	0.05	1.91	0	2.31	0	1.53	0.01	1.92	0	2.28	2.4e-05	1.8	1	1.75	0.01	1.33
Ank1	-0.44	1	-0.66	0.47	-0.8	1	-0.06	1	0.13	1	-0.46	1	-0.41	0.7	-0.14	1	-1.48	1	-0.16	1	-1.17	0.02	-0.89	0.18	-0.53	1	-0.61	1	-0.58	0.79	-0.31	1	-1.33	1	-0.27	0.78	-0.14	0.91	-0.82	1	-0.58	0.46	-1.51	0	-1.13	1	-0.38	1	0.01
Ankfy1	-0.7	0.33	-0.75	0.27	-0.29	0.68	-0.73	0.36	-0.43	1	-0.69	1	-0.79	0.27	-0.86	1	-1	0.52	-0.96	0.37	-1.01	0.08	-0.95	0.03	-0.44	1	-0.56	0.81	-0.14	0.97	-0.47	0.4	-0.82	0.13	-0.93	0.04	-0.14	0.91	-0.49	0.72	-0.48	0.46	-0.95	0.08	-0.96	1	-0.46	0.39	-0.08
ANKRD10	1.42	4.18e-05	0.55	0.64	0.77	0.25	0.38	0.84	0.61	0.36	0.86	0.36	0.71	0.44	0.49	0.58	0.07	0.99	0.53	0.71	0.82	0.16	-0.03	0.97	0.33	0.83	0.44	0.86	1.56	3.94e-05	0.08	0.92	0.09	0.89	0.54	0.47	0.86	0.22	0.12	0.96	0.33	0.67	0.8	0.12	0.6	0.08	0.6	0.49	0.96
Ankrd12	0.36	0.53	0.33	0.41	-0.42	0.58	0.2	0.89	-0.57	0.43	-0.2	0.78	0.22	0.67	0.17	0.75	0.13	0.99	0.57	0.54	0.16	0.75	0.31	0.44	0.45	0.63	0.76	0.09	0.45	0.63	-0.25	0.67	-0.67	0.3	-0.09	0.9	0.35	0.47	0.78	0.09	-0.12	0.88	0.84	0.01	0.25	0.49	0.34	0.37	-0.49
Ankrd13a	0.12	0.91	0.45	0.49	0.14	0.85	0.39	0.79	0.4	1	-0.11	0.87	0.27	0.66	0.43	0.34	-0.25	0.97	0.67	0.45	-0.21	0.76	0.27	0.54	0.24	1	0.14	0.96	-0.21	0.93	0.31	0.54	0.76	0.07	0.29	0.7	-0.13	0.87	0.2	0.9	0.05	0.94	-0.28	0.48	-0.22	0.64	0.04	0.95	-0.09
Ankrd13d	0.72	0.16	0.25	0.71	0.48	0.4	0.47	0.62	0.58	0.16	0.56	0.27	0.31	0.67	0.55	0.12	-0.11	0.99	0.2	0.9	0.24	0.66	0.22	0.65	0.49	1	0.15	0.94	0.26	0.9	0.52	0.2	0.48	0.39	0.53	0.31	0.28	0.6	0.07	0.97	0.68	0.2	0.29	0.53	0.1	0.82	0.51	0.08	0.68
Ankrd24	0.76	0.2	0.57	0.28	0.65	0.31	0.74	0.29	0.57	0.13	0.75	0.1	0.49	0.35	0.29	0.73	0.48	0.85	0.58	0.64	0.17	0.84	0.41	0.49	0.58	1	0.27	0.88	1.02	0.1	0.62	0.19	0.6	0.29	0.65	0.24	0.61	0.24	0.41	0.7	0.76	0.15	0.43	0.41	0.24	1	0.36	0.55	0.71
Ankrd28	-0.96	0.16	-0.87	0.13	-0.61	0.28	-0.98	0.14	-0.53	1	-0.77	0.17	-0.7	0.11	-0.96	1	-1.15	0.23	-0.63	0.56	-0.69	0.24	-1.1	0.02	-0.87	1	-0.74	0.55	-0.84	0.25	-0.84	0.06	-0.8	0.1	-0.94	0.02	-0.51	0.45	-0.46	0.74	-0.71	0.27	-0.81	0.09	-0.99	1	-0.42	0.51	-0.17
Ankrd32	0.81	0.13	0.49	0.6	-0.4	0.72	0.33	0.8	-0.07	0.95	0.46	0.58	0.57	0.35	0.21	0.85	0.66	0.7	0.74	0.38	0.71	0.07	0.44	0.37	0.31	1	1.17	0.01	1.09	0.03	-0.39	0.59	-0.86	0.23	0.15	0.9	0.77	0.36	0.87	0.16	-0.21	0.81	1.17	0	0.6	0.09	0.58	0.09	0.03
Ankrd42	1.11	0.04	0.43	0.66	-0.48	0.66	0.19	0.94	0.12	1	0.24	1	0.81	0.13	0.36	1	0.6	0.75	0.84	0.23	0.59	0.24	0.29	0.67	0.49	1	0.67	0.42	1.01	0.11	-0.02	0.98	-0.08	0.93	0.25	0.77	0.76	0.17	0.71	0.35	-0.14	0.88	0.74	0.08	0.54	1	0.64	0.24	0.21
Ankrd45	-0.7	1	-0.92	0.19	-0.26	0.77	-0.8	1	-0.35	1	-0.35	1	-1.14	0.04	-0.49	1	-0.13	1	-0.67	1	-0.44	1	-0.48	0.55	-0.68	1	-0.57	1	-0.92	0.45	-0.55	1	-0.88	0.22	-0.83	0.15	-0.85	0.48	-0.62	0.63	-0.58	0.45	-0.4	0.66	-0.2	1	-0.34	1	-0.5
Ankrd46	-0.69	0.13	-0.41	0.38	0.4	0.5	-0.37	0.66	-0.07	0.93	-0.2	0.72	-0.43	0.42	-0.6	0.09	0.29	0.93	-0.62	0.54	0.46	0.26	-0.53	0.12	-0.41	0.62	-0.23	0.87	-0.29	0.87	-0.27	0.46	0.23	0.7	0.25	0.61	-0.04	0.97	-0.2	0.87	-0.34	0.54	-0.36	0.23	0.09	0.92	-0.23	0.58	-0.08
Ankrd52	-1.01	1	-1.08	0.19	-0.9	0.36	-0.6	1	-0.33	1	-0.34	1	-0.33	0.76	-0.64	1	-1.31	0.72	-1.04	0.31	-1.12	0.24	-0.92	0.17	-1.13	1	-0.84	1	-1.58	0.06	-0.62	1	-0.9	0.27	-0.94	0.16	-1.34	0.16	-0.91	0.41	-0.75	0.39	-1.62	0.17	-1.06	1	-0.78	1	-0.61
Ankrd54	-0.37	0.69	-0.08	0.95	0.11	0.91	0.1	1	0.24	1	0.37	1	-0.3	0.68	-0.01	1	-1.19	0.1	-0.02	0.99	-0.96	0.09	-0.04	0.96	-0.13	1	-0.33	1	-0.74	0.42	0.14	0.85	0.06	0.95	0.05	0.98	-0.34	0.65	-0.39	0.83	0.35	0.61	-0.1	0.9	-0.33	1	-0.06	1	-0.32
Anks3	-0.54	0.48	-0.55	0.42	0.39	0.69	-0.12	0.96	0.23	1	-0.47	0.44	-0.97	0.08	-0.22	0.8	-0.48	0.93	-0.39	0.74	-0.61	0.2	-0.26	0.73	-0.74	1	0.05	0.99	-0.89	0.22	-0.04	0.96	0.1	0.91	0.03	0.98	-0.53	0.46	-0.36	0.8	0.15	0.86	-0.66	0.15	-0.8	1	-0.27	0.68	-0.3
Ankub1	-0.21	1	-0.26	1	-0.57	0.57	-0.7	1	0.05	1	-0.6	1	0.23	1	-0.89	1	-0.43	1	0.35	1	-0.83	1	-0.98	1	-0.3	1	-0.5	1	-0.14	1	-0.39	1	0.09	1	-1.73	0.03	0.27	0.89	-0.41	1	-0.39	0.67	-0.78	1	-0.54	1	0.08	1	-0.57
Anlnl1	-0.57	1	-0.77	0.51	-0.22	0.81	-0.29	1	-0.02	1	-0.83	1	-0.28	0.79	-0.77	1	0.39	1	-0.26	1	1.32	0.08	-0.48	0.55	-0.71	1	0.44	1	-0.27	0.95	-0.81	1	0.4	0.68	-1.56	0.02	-0.2	0.91	0.25	1	-0.86	0.3	-0.27	0.74	0.08	1	-0.06	1	-0.15
Ano10	-1.41	0.07	-0.73	0.49	-0.1	0.93	-0.1	1	-0.34	1	-0.22	1	-0.93	0.33	-0.37	1	-0.8	0.87	-0.74	0.44	-0.49	0.5	-0.48	0.58	-0.63	1	-0.47	0.84	-1.13	0.21	-0.26	0.7	0.16	0.88	-0.19	0.87	-0.41	0.72	-0.72	0.43	-0.21	0.8	-1.36	0	-0.07	1	-0.48	1	-0.1
Ano3	-0.61	1	-0.39	0.57	-0.35	0.67	-0.37	0.73	-0.37	0.52	-0.4	0.44	-0.66	0.12	-0.93	1	-0.37	0.91	-1.13	0.34	0.11	0.93	-0.33	0.71	-0.15	1	-0.43	1	-0.93	0.28	-0.73	0.24	-1.02	0.01	-0.51	0.21	-0.16	0.92	-0.42	0.66	-0.32	0.67	-0.17	0.83	-0.16	1	-0.56	0.16	-0.42
Ano4	-0.37	0.7	-0.38	0.5	-0.19	0.79	0.04	0.99	-0.41	1	-0.53	0.27	-0.23	0.77	-0.14	0.83	-0.38	0.89	0.38	0.72	0.2	0.74	0.05	0.95	-0.41	1	-0.14	0.94	-0.06	0.99	-0.55	0.29	0	1	-0.85	0.05	-0.45	0.35	-0.25	0.89	-0.54	0.43	-0.09	0.85	-0.05	0.94	-0.58	0.15	-0.34
Ano6	0.42	0.6	0.23	0.78	0.23	0.79	0.22	0.93	-0.03	1	0.46	1	0.29	0.64	0.33	0.71	0.67	0.73	0.62	0.5	0.1	0.94	0.64	0.25	0.31	1	0.26	0.9	0.97	0.1	0.34	0.49	-0.01	0.99	0.3	0.72	0.38	0.75	0.31	0.87	0.82	0.13	0.32	0.62	0.78	1	0.32	0.59	0.13
Anp32a	-0.29	0.75	0.26	0.77	-0.15	0.82	-0.12	0.96	0.25	0.74	-0.16	0.85	-0.6	0.27	0	1	-0.86	0.42	-0.52	0.64	-0.26	0.66	0.59	0.27	0.03	1	0.04	0.99	-0.46	0.77	-0.31	0.52	-0.44	0.43	-0.52	0.32	0.11	0.92	0.7	0.32	-0.18	0.81	-0.13	0.85	0.37	1	0.05	0.95	-0.89
Anp32b	0.73	0.14	0.86	0.04	0.22	0.69	0.51	0.43	0.32	0.45	0.52	0.27	0.48	0.43	0.78	0.11	-0.25	0.99	0.94	0.28	-5.64e-05	1	0.91	0.01	0.6	0.56	0.95	0.03	0.7	0.28	0.75	0.03	0.33	0.57	0.58	0.16	0.63	0.23	0.86	0.07	0.66	0.22	0.78	0.01	0.36	0.58	0.61	0.01	-0.09
Antxr1	-0.8	1	-0.45	1	-0.77	1	-0.69	1	-1.02	1	-0.62	1	0.05	1	-0.74	1	-0.91	1	-0.38	1	-0.65	1	-0.69	1	-0.22	1	-0.47	1	-0.46	0.9	-1.14	1	-0.2	1	-1.29	0.08	-0.02	1	-0.06	1	-0.02	1	-0.64	1	-0.26	1	-0.52	1	-0.13
AOX4	0.68	1	1.52	1	0.44	1	-0.13	1	0.1	1	1.1	1	1.74	1	0.5	1	1.37	1	-0.03	1	1.54	1	0.52	1	-1.22	1	1.08	1	2.06	0	-0.44	1	-0.27	1	1.07	1	1.43	1	0.73	1	1.27	1	1.04	1	0.39	1	0.78	1	0.45
Ap1ar	0.7	0.17	0.33	0.52	0.01	0.99	0.21	0.89	0.07	0.92	0.33	0.59	0.36	0.45	0.08	0.93	0.36	0.87	0.32	0.72	0.31	0.49	-0.16	0.8	0.26	1	0.28	0.83	0.41	0.73	-0.04	0.94	-0.09	0.87	0.24	0.68	0.24	0.77	0.29	0.79	-0.36	0.55	0.55	0.11	0.43	0.03	0.27	0.61	-0.01
Ap1m1	-1.16	0.01	-0.46	0.59	0.01	0.99	-0.1	0.97	-0.12	0.9	-0.48	0.55	-0.8	0.16	-0.24	0.8	-0.54	0.75	-0.79	0.26	-0.48	0.27	-0.15	0.85	-0.15	1	-0.07	0.99	-1.13	0.03	0.32	0.63	0.41	0.55	0.11	0.91	-0.42	0.65	-0.26	0.87	0.45	0.5	-0.59	0.1	-0.66	0.12	-0.53	0.43	-0.45
Ap1s1	0.02	0.98	0.09	0.91	0.64	0.3	0.69	0.18	0.37	0.39	0.18	0.8	-0.07	0.95	0.43	0.39	-0.02	1	-0.06	0.97	-0.26	0.66	0.42	0.21	0.23	0.83	-0.18	0.93	-0.25	0.9	0.55	0.21	0.79	0.07	0.47	0.41	-0.25	0.73	-0.11	0.95	0.64	0.23	-0.3	0.37	-0.41	0.05	0.14	0.76	0.36
Ap1s2	0.36	0.57	0.05	0.96	-0.58	0.47	0.16	0.96	-0.19	0.82	0.02	0.99	0.25	0.7	-0.01	0.99	0.34	0.95	0.85	0.59	0.58	0.15	-0.24	0.53	0.44	1	0.68	0.41	0.25	0.9	-0.79	0.19	-0.5	0.38	-0.25	0.71	0.18	0.8	0.31	0.84	-0.45	0.44	0.77	0.04	0.33	0.06	0.09	0.89	-0.5
Ap2a1	-1.04	0.05	-0.43	0.64	-0.16	0.86	-0.3	0.87	-0.3	0.62	-0.06	0.96	-0.72	0.21	-0.19	0.89	-0.92	0.78	-0.85	0.33	-0.52	0.46	-0.5	0.41	-0.32	1	-0.27	0.91	-1.39	0.01	0.06	0.93	-0.31	0.67	-0.3	0.69	-0.79	0.18	-0.73	0.3	-0.02	0.98	-1.3	0	-0.96	0.15	-0.56	0.38	-0.32
Ap2m1	-0.21	0.75	-0.02	0.98	0.66	0.12	-0.19	0.89	0.31	0.61	0.25	0.59	-0.06	0.94	0.03	0.97	0.64	0.43	-0.66	0.56	0.39	0.25	-0.2	0.64	0.33	0.72	0.31	0.9	0.15	0.96	0.29	0.42	0.83	0.09	0.71	0.04	0.04	0.98	0.18	0.88	0.38	0.5	-0.17	0.67	0.23	0.74	0.05	0.9	0.37
Ap2s1	0.71	0.26	0.22	0.79	0.09	0.92	0.76	0.29	0.75	0.05	0.28	0.64	0.19	0.89	0.51	0.2	-0.29	0.99	0.23	0.87	-0.22	0.82	0.8	0.03	0.17	1	-0.07	0.99	0.02	1	0.74	0.07	0.47	0.44	0.31	0.63	-0.28	0.82	0.26	0.85	0.24	0.79	-0.55	0.66	0.15	1	0.34	0.56	0.18
Ap3b2	0.36	0.54	0.22	0.65	0.41	0.4	0.1	0.96	0.35	0.36	0.51	0.18	0.24	0.64	0.44	0.33	-0.05	0.99	-0.13	0.93	-0.2	0.7	0.12	0.8	0.15	0.88	-0.03	0.99	0.42	0.69	0.51	0.19	0.16	0.76	0.7	0.06	0.25	0.65	0.19	0.89	0.39	0.49	0.1	0.82	-0.01	0.99	0.18	0.59	0.29
Ap3d1	0.76	0.07	0.54	0.13	0.57	0.16	0.82	0.15	0.56	0.07	0.56	0.17	0.52	0.26	0.72	0.01	0.12	0.99	0.24	0.86	-0.08	0.91	0.35	0.31	0.51	0.49	0.26	0.83	0.69	0.24	0.88	0.01	0.54	0.2	0.98	0.01	0.5	0.28	0.38	0.69	0.71	0.11	0.34	0.33	0.22	0.48	0.42	0.15	0.54
Ap3m2	-0.79	0.07	-0.44	0.41	0.14	0.87	-0.48	0.6	-0.12	0.89	-0.27	0.64	-0.36	0.66	-0.26	0.62	-0.19	0.99	-0.74	0.33	-0.15	0.85	-0.67	0.15	-0.33	1	-0.51	0.55	-0.73	0.24	-0.19	0.74	-0.12	0.87	0.2	0.8	-0.27	0.77	-0.36	0.78	-0.27	0.7	-0.41	0.32	-0.26	0.74	-0.14	0.87	-0.16
Ap3s1	0.51	0.46	0.13	0.89	-0.55	0.39	0.12	0.96	-0.51	0.46	0.12	0.87	0.25	0.7	-0.32	0.7	0.2	0.99	0.48	0.66	0.44	0.38	-0.02	0.98	-0.1	1	0.26	0.88	-0.04	0.99	-0.57	0.33	-0.57	0.35	-0.32	0.67	0.1	0.91	-0.02	0.99	-0.38	0.5	0.86	0.05	0.38	0.16	-0.18	0.74	-0.28
Ap3s2	0.49	0.35	0.44	0.27	0.81	0.02	0.65	0.29	0.64	0.07	0.69	0.04	0.38	0.34	0.5	0.16	0.66	0.44	0.12	0.94	0.44	0.44	0.3	0.46	0.58	1	0.58	0.48	0.83	0.16	0.69	0.07	0.99	0.02	0.93	0	0.49	0.28	0.32	0.74	0.61	0.25	0.48	0.19	0.62	5.58e-06	0.42	0.17	0.61
Ap4m1	1.14	0.09	0.63	0.35	0.86	0.27	0.1	1	0.36	1	0.96	1	0.81	0.32	0.14	1	-0.06	0.99	0	1	0.12	0.92	0.32	0.72	-0.23	1	0.63	1	1.17	0.1	0.19	1	0.28	0.7	0.28	0.69	0.72	0.5	0.37	0.87	0.09	0.92	0.24	0.79	0.46	1	0.55	1	0.43
Ap5m1	-1.5	0.02	-0.7	0.3	-1.06	0.1	-0.98	0.15	-0.52	1	-0.64	1	-0.46	0.6	-1.17	1	-0.35	0.97	-0.45	0.71	-0.35	0.74	-0.9	0.07	-0.28	1	-0.85	1	-0.61	0.6	-0.67	0.21	-0.22	0.75	-0.82	0.1	-0.36	0.77	-0.18	0.93	-0.5	0.49	-0.73	0.24	-0.6	1	-0.54	1	-0.38
Apba1	-1.11	0.17	-1.03	0.02	-0.22	0.81	-0.45	0.76	-0.54	1	-0.62	1	-0.75	0.27	-0.15	1	-1.02	0.69	-0.86	0.41	-0.32	0.77	-0.59	0.25	-0.65	1	-0.19	0.94	-1.26	0.09	-0.22	0.77	-0.73	0.26	-0.56	0.44	-0.74	0.35	-0.25	0.9	-0.8	0.23	-0.93	0.04	-0.76	1	-0.27	0.78	-0.63
Apba2	-0.77	0.19	-0.51	0.47	-0.12	0.91	-0.06	0.98	0.05	0.95	-0.44	0.42	-0.79	0.14	0.05	0.97	-0.59	0.86	-0.55	0.69	-0.53	0.25	-0.16	0.82	-0.36	1	0.28	0.9	-1.24	0.01	0	1	0.14	0.85	0.35	0.65	-0.57	0.42	0.14	0.94	-0.23	0.76	-0.78	0.02	-0.75	0.02	-0.31	0.72	-0.51
Apbb1	0.77	0.08	0.19	0.82	0.9	0.06	0.93	0.16	0.74	0.1	0.41	0.55	0.34	0.68	0.44	0.43	0.46	0.86	0.05	0.98	0.52	0.11	0.5	0.18	0.21	0.9	-0.09	0.98	0.61	0.4	0.52	0.31	1.25	0.01	0.8	0.14	0.32	0.59	0.26	0.87	0.87	0.08	0.01	0.99	0.21	0.75	0.6	0.09	1
APEG3	-0.94	0.02	-0.7	0.3	-0.61	0.17	-0.37	0.76	-0.45	0.34	-0.61	0.2	-0.48	0.53	-0.63	0.32	-0.37	0.91	0.23	0.9	-0.27	0.77	-1.04	0	-0.21	1	-0.34	0.79	-0.9	0.08	-0.74	0.06	-0.83	0.08	-0.25	0.67	-1.02	0	0.04	0.99	-1.09	0.01	-0.74	0.03	-0.56	0.13	-0.57	0.26	-0.72
Apex1	-0.99	0.02	-0.2	0.83	0.18	0.81	-0.22	0.9	0	1	-0.09	0.94	-0.58	0.28	-0.37	0.58	-0.11	0.99	-0.54	0.5	-0.19	0.74	-0.21	0.79	-0.13	1	-0.54	0.56	-0.47	0.67	0.18	0.76	0.03	0.97	0.05	0.95	-0.59	0.28	-0.37	0.69	-0.16	0.84	-0.61	0.05	-0.33	0.31	-0.4	0.38	-0.18
APLP1	0.69	0.14	0.65	0.06	0.43	0.37	0.86	0.05	0.55	0.15	0.53	0.16	0.55	0.22	0.63	0.04	0.9	0.66	0.52	0.58	0.34	0.55	0.79	0.01	0.83	0.05	0.33	0.85	0.7	0.22	0.8	0.02	1.09	0.01	0.62	0.13	0.21	0.7	0.69	0.37	0.98	0.01	0.27	0.63	0.39	0.35	0.08	0.93	0.59
Apoc1	0.76	0.17	0.58	0.26	0.01	0.99	0.75	0.38	0.19	0.72	0.81	0.04	0.51	0.41	0.52	0.26	0.76	0.48	0.93	0.42	-0.17	0.86	0.67	0.05	0.45	1	0.47	0.63	0.16	0.96	0.37	0.35	0.78	0.11	0.07	0.93	0.11	0.89	0.29	0.84	0.83	0.12	1	0.01	0.27	1	0.6	0.05	0.31
Apod	-0.88	0.02	-0.17	0.86	-0.18	0.81	-0.42	0.65	-0.26	0.73	-0.14	0.86	-0.23	0.76	-0.21	0.79	0.6	0.7	0.06	0.98	0.58	0.36	-0.22	0.69	-0.24	0.87	-0.78	0.08	-0.4	0.77	-0.42	0.33	0.95	0.02	-0.63	0.31	-0.64	0.32	-0.04	0.98	-0.23	0.74	-0.72	0.03	0.46	0.71	-0.48	0.1	0.31
Apoe	0.49	0.4	0.38	0.5	0.02	0.97	0.58	0.38	0.46	0.21	0.36	0.61	0.26	0.71	0.62	0.02	0.27	0.99	0.12	0.93	-0.24	0.78	0.59	0.03	0.52	0.5	-0.31	0.83	-0.12	0.96	0.59	0.18	0.72	0.11	0.14	0.82	-0.12	0.89	0.1	0.95	0.8	0.07	0.25	0.53	0.49	0.67	0.13	0.77	0.3
Apool	0.09	0.94	-0.03	0.98	-0.68	0.45	-0.11	0.97	-0.27	1	-0.03	1	0.17	0.83	-0.11	1	0.22	0.99	0.26	0.84	0.9	0.04	-0.08	0.93	0.1	1	0.35	0.86	0.19	0.96	-0.44	0.49	-0.62	0.43	-0.68	0.32	0.08	0.95	0	1	-0.34	0.62	0.71	0.17	0.71	1	0.13	1	-0.17
Appbp2	-0.51	0.36	-0.29	0.52	-0.41	0.45	-0.41	0.64	-0.34	0.38	-0.4	0.33	-0.15	0.86	-0.14	0.86	-0.1	0.99	0.03	0.98	-0.07	0.93	-0.48	0.19	-0.21	1	-0.1	0.96	-0.45	0.68	-0.62	0.1	-0.47	0.31	-0.33	0.54	-0.05	0.96	-0.11	0.96	-0.74	0.11	-0.08	0.9	-0.18	0.79	-0.28	0.44	-0.4
Aprt	-0.97	0.02	-0.32	0.7	-0.07	0.94	0.17	0.95	-0.14	0.83	-0.18	0.85	-0.58	0.3	-0.06	0.93	-0.04	0.99	-0.32	0.77	-0.54	0.14	0.14	0.88	-0.27	1	-0.33	0.79	-1.1	0.02	0.06	0.93	0.27	0.59	0.08	0.94	-0.65	0.31	-0.44	0.64	0.39	0.48	-0.39	0.38	-0.61	0.01	-0.48	0.43	-0.23
Aqp1	-0.66	1	-0.13	0.94	-0.28	1	-0.01	1	-0.83	1	-0.21	1	-0.16	1	-0.46	1	0.16	1	-0.91	1	-1.33	0.4	0.61	1	-0.37	1	-1.7	1	0.17	1	-0.42	1	0.23	1	-1.06	1	0.9	1	-0.47	1	1.24	0.08	-1.48	1	0.18	1	-0.55	1	-1.25
Aqpep	-0.18	1	-0.27	1	0.12	1	0.39	1	0.44	1	0.5	1	0.35	1	-0.16	1	-0.04	1	0.18	1	0.49	1	-0.47	1	-0.27	1	0.18	1	0.06	1	0.29	1	-0.99	1	-0.74	1	-0.34	1	0.01	1	-1.28	0.1	-0.16	1	-0.06	1	0.25	1	0.6
Araf	0.09	0.91	-0.02	0.98	0.07	0.93	-0.21	0.9	0.08	0.88	-0.03	0.97	0.11	0.86	0.03	0.97	0.35	0.83	-0.27	0.81	0.51	0.14	-0.51	0.09	0.04	0.98	0.01	1	0.3	0.85	-0.31	0.55	0.17	0.71	0.08	0.92	0.11	0.91	0.19	0.89	-0.5	0.28	-0.12	0.81	0.09	0.87	0.32	0.22	0.13
Arap2	0.57	0.27	0.14	0.91	-0.25	0.79	-0.01	1	-0.17	0.85	0.16	0.89	0.74	0.07	-0.01	0.99	0.25	0.95	0.3	0.74	0.87	0.07	0.11	0.84	0.24	1	0.88	0.06	0.52	0.54	-0.69	0.2	-0.31	0.67	-0.38	0.47	0.4	0.53	0.27	0.79	-0.43	0.45	0.83	0.01	0.49	0.07	0.37	0.47	0.21
Arf1	-0.89	0.03	-0.62	0.26	0.14	0.87	-0.46	0.53	0.08	0.92	-0.4	0.5	-0.6	0.25	-0.22	0.62	-0.5	0.88	-0.82	0.41	0.03	0.98	-0.23	0.73	-0.47	0.62	-0.44	0.55	-1.06	0.02	-0.23	0.59	0.43	0.47	-0.11	0.9	-0.51	0.45	-0.75	0.2	-0.04	0.96	-0.72	0	-0.28	0.69	-0.5	0.26	-0.07
Arf4	0.45	0.42	0.14	0.86	0.1	0.9	0.03	0.99	0.13	0.83	0.24	0.67	0.24	0.66	0	1	0.27	0.92	0.07	0.95	0.47	0.22	-0.12	0.81	0.17	1	0.24	0.87	0.55	0.51	-0.15	0.77	-0.02	0.97	-0.13	0.86	0.15	0.85	0.27	0.83	-0.17	0.78	0.19	0.69	0.44	0	0.15	0.78	0.06
Arf5	0.11	0.9	0.28	0.71	0.41	0.54	0.82	0.07	0.16	0.76	0.43	0.52	-0.14	0.85	0.39	0.38	-0.39	0.91	0.22	0.86	-0.73	0.08	0.69	0.03	0.27	0.81	-0.08	0.97	-0.07	0.99	0.82	0.06	0.62	0.26	0.58	0.35	0.09	0.89	-0.06	0.97	0.88	0.1	0.28	0.43	-0.35	0.5	-0.12	0.83	0.23
Arfgap3	0.79	0.13	0.47	0.38	0.72	0.11	0.58	0.54	0.64	0.08	0.47	0.48	0.44	0.52	0.3	0.72	0.51	0.78	0.45	0.7	0.44	0.48	0.36	0.47	0.38	1	0.4	0.75	1.17	0.02	0.26	0.59	0.36	0.46	0.48	0.31	0.61	0.31	0.52	0.61	0.64	0.22	0.52	0.21	0.4	0.5	0.33	0.66	0.45
Arglu1	0.78	0.07	0.3	0.75	-0.03	0.97	0.26	0.86	-0.11	0.9	0.36	0.7	0.42	0.48	0.38	0.55	0.07	0.99	0.45	0.58	0.22	0.77	0.34	0.55	0.17	0.9	0.47	0.73	0.66	0.37	-0.09	0.88	-0.2	0.71	0.19	0.8	0.55	0.36	-0.13	0.95	0.14	0.84	1.01	0	0.61	0	0.42	0.52	0.35
Arhgap12	0.17	0.83	0.11	0.92	-0.25	0.78	0.11	0.96	-0.22	0.81	0.04	0.97	0.94	0.02	0.01	0.99	0.76	0.61	0.82	0.33	0.64	0.13	0.2	0.74	0.31	1	0.74	0.13	0.58	0.51	-0.53	0.39	-0.47	0.5	-0.22	0.78	0.25	0.74	0.38	0.7	-0.1	0.89	0.66	0.08	0.55	0.05	0.46	0.33	-0.15
Arhgap15	-0.08	1	-0.11	0.91	-0.44	1	-0.41	0.75	-0.19	1	0.15	1	-0.48	0.48	-0.63	1	0.48	0.91	-0.24	0.85	0.5	1	-0.18	0.86	-0.36	1	0.18	1	0.07	0.99	-0.28	1	-1	0.1	0.13	0.89	-0.01	1	0.24	0.89	0.14	1	-0.16	0.9	0.16	1	-0.1	1	-0.5
Arhgap22	1.06	1	0.74	0.45	0.25	0.8	0.97	1	0.59	1	-0.17	1	0.79	0.38	0.82	1	0.96	1	0.49	1	0.38	0.7	0.73	0.19	0.12	1	0.57	1	0.37	0.91	-0.06	1	0.58	1	1.34	0.02	0.01	0.99	0.51	1	0.96	0.11	0.35	0.62	0.02	1	0.62	1	0.56
Arhgap26	-0.89	0.3	-0.68	0.23	-0.06	0.96	-0.75	0.4	-0.45	1	-0.46	1	-0.88	0.16	0.06	1	-1.23	0.04	-0.28	0.84	-0.95	0.13	-0.3	0.72	-0.27	1	-0.32	1	-1.04	0.25	0.24	0.73	-0.88	0.17	-0.5	0.5	-0.34	0.72	-0.58	0.53	0.02	0.98	-0.33	0.67	-0.85	1	-0.54	1	-0.53
Arhgap32	-0.69	0.29	0	1	-0.06	0.94	0.09	0.97	-0.03	0.96	-0.57	0.35	-0.22	0.8	-0.02	0.99	-0.52	0.64	-0.53	0.64	-0.96	0.02	-0.13	0.81	0.04	1	-0.05	0.99	-0.95	0.13	0.08	0.9	0.01	0.99	-0.02	0.99	-0.45	0.53	0.03	0.99	-0.26	0.67	-0.49	0.25	-0.79	1	-0.02	0.99	-0.25
Arhgap33	-0.82	1	-0.42	0.71	-0.44	0.66	-0.31	0.89	-0.46	0.49	-0.68	1	-0.72	0.44	-1.47	1	-0.35	0.99	-1.08	0.35	-0.43	1	0.54	0.55	-0.82	1	-0.59	1	-1.94	0.04	-0.11	1	-0.6	0.39	-1.13	0.09	-1.06	0.37	-0.48	0.75	-0.45	1	-0.74	0.53	-0.12	1	-0.25	0.83	-0.68
Arhgap36	-1.44	0	-1	1	0.73	0.47	-0.27	1	-0.43	1	-0.77	1	-0.26	1	-0.04	1	-0.76	1	0.72	1	-0.02	0.99	-1.18	0.14	-1.5	1	-0.97	1	-1.04	0.12	-1.03	1	0.17	1	-0.93	0.34	-1.64	0.01	-0.37	1	-0.34	1	-1.2	0	-0.49	1	-0.34	1	-0.42
Arhgap39	0.98	0.08	0.46	0.58	0.5	0.35	0.27	0.86	0.17	0.8	0.5	0.54	0.33	0.53	0.44	0.53	-0.06	0.99	0.04	0.98	0.01	0.99	0.49	0.25	0.36	1	0.98	0.37	0.27	0.9	0.18	0.76	0.3	0.57	0.33	0.63	0.16	0.89	-0.34	0.82	0.91	0.06	0.41	0.34	0.37	1	0.84	0.02	0.82
Arhgdia	0.74	0.17	0.46	0.18	0.82	0.04	0.87	0.13	0.69	0.03	0.3	0.48	0.17	0.85	1.09	0	0.56	0.81	0.15	0.93	0.51	0.5	1.11	0.01	0.44	0.62	0.52	0.57	0.96	0.05	0.98	0	1.27	3.92e-05	0.68	0.24	0.31	0.6	1.06	0.08	1.24	0	0.41	0.49	0.65	0.28	0.47	0.17	0.51
Arhgdig	1.2	0	0.9	0.01	0.5	0.41	1.31	0	0.85	0.01	0.95	0.01	0.79	0.07	0.89	0	0.22	0.98	0.87	0.23	0.04	0.97	0.77	0.04	0.76	1	0.37	0.79	0.77	0.21	0.94	0.01	0.56	0.28	1.06	0.01	0.3	0.53	0.34	0.74	1.29	0	0.89	0	0.44	0.39	0.35	0.42	0.86
Arhgef11	-0.56	0.52	-0.55	0.45	0.02	0.98	-0.22	0.94	-0.03	1	-0.43	1	-0.36	0.66	0.04	1	-0.56	0.89	-0.76	0.39	-0.59	0.36	-0.64	0.32	-0.45	1	-0.08	0.99	-0.46	0.82	0.02	0.97	-0.48	0.45	-0.11	0.9	-0.12	0.92	-0.2	0.91	-0.27	0.72	-0.85	0.06	-1.08	1	-0.16	0.86	-0.22
Arhgef12	-0.87	0.15	-0.69	0.2	-0.56	0.38	-0.32	0.84	-0.21	1	-0.41	0.59	-0.47	0.41	-0.38	0.59	-0.88	0.31	-0.57	0.55	-0.72	0.15	-0.42	0.36	-0.55	1	-0.43	0.76	-0.68	0.42	-0.32	0.51	-0.18	0.8	-0.42	0.54	-0.18	0.84	-0.13	0.95	-0.53	0.32	-0.88	0.02	-0.44	1	-0.29	0.68	-0.59
Arhgef25	0.45	0.54	0.33	0.61	0.4	0.54	0.68	0.25	0.5	0.26	0.19	0.79	-0.04	0.96	0.4	0.31	-0.18	0.99	0.47	0.61	-0.3	0.65	0.25	0.61	0.31	1	0.36	0.74	-0.06	0.99	0.87	0.05	0.4	0.43	0.96	0.02	-0.11	0.89	0.43	0.64	0.53	0.28	0.15	0.76	-0.35	0.32	0.18	0.69	-0.15
Arid1b	0.37	0.58	0.27	0.67	-0.15	0.83	0.13	0.96	-0.33	0.64	0.18	0.83	0.38	0.34	0.22	0.72	0.01	1	0.37	0.66	0.1	0.9	0.21	0.69	0.17	1	0.45	0.55	0.3	0.86	-0.3	0.6	-0.27	0.59	-0.08	0.91	0.52	0.35	0.22	0.86	-0.13	0.84	0.61	0.05	0.41	0.05	0.38	0.18	0.12
Arid4b	0.28	0.67	0.02	0.39	-0.65	0.59	0.06	0.93	-0.44	1	-0.18	0.83	0.16	0.95	-0.25	0.99	0.03	0.92	0.69	0.54	0.4	0.98	0.09	0.33	0.14	1	0.39	0.2	0.3	0.69	-0.56	0.81	-0.7	0.41	-0.36	0.88	0.34	0.67	0.81	0.1	-0.28	0.7	0.59	0.07	0.23	0.64	0.09	0.45	-0.42
Arl16	-0.74	0.29	-0.4	0.53	-0.02	0.98	0.17	0.96	0.09	0.89	-0.05	0.96	-0.47	0.41	-0.4	0.64	0.14	0.99	-0.27	0.78	0.04	0.96	-0.22	0.78	-0.21	1	-0.59	0.43	-0.91	0.2	0.16	0.78	0.22	0.71	0.15	0.83	-0.88	0.06	-0.2	0.9	-0.2	0.78	-0.36	0.37	0.11	1	-0.26	0.63	-0.03
Arl2	0.76	0.09	0.21	0.73	0.74	0.16	0.61	0.42	0.62	0.04	0.27	0.64	0.11	0.92	0.52	0.15	0.21	0.97	0.21	0.89	0.41	0.46	0.39	0.48	0.27	0.83	0.34	0.79	0.1	0.98	0.48	0.23	1.43	1.71e-05	0.77	0.15	-0.21	0.8	0.25	0.87	1.01	0.04	0.12	0.8	0.17	0.81	0.63	0.06	0.86
Arl3	0.89	0.03	0.53	0.34	0.48	0.35	0.76	0.18	0.69	0.08	0.41	0.55	0.46	0.5	0.58	0.23	0.45	0.81	0.81	0.32	0.46	0.44	0.58	0.13	0.67	0.22	0.64	0.41	0.57	0.41	0.47	0.25	0.84	0.05	0.71	0.04	0.09	0.92	0.56	0.45	0.87	0.14	0.45	0.27	0.41	0.53	0.56	0.05	0.54
Arl4a	0.49	0.44	0.33	0.61	0.37	0.63	0.21	0.91	0.13	0.82	0.47	0.42	0.37	0.55	0.2	0.85	0.44	0.78	0.47	0.56	0.13	0.9	0.55	0.15	0.45	1	0.18	0.95	0.68	0.36	0.43	0.34	0.62	0.14	0.07	0.93	0.62	0.17	-0.02	0.99	0.82	0.07	0.62	0.12	0.6	1	-0.03	0.98	0.33
ARL6	-0.67	0.23	-0.73	0.1	-0.72	0.31	-0.86	0.17	-0.93	0.07	-0.53	0.36	-0.7	0.06	-1.15	1	-0.09	0.99	-0.36	0.71	0.87	0.38	-0.97	0	-0.41	1	-0.02	0.99	-0.37	0.81	-1.4	0.04	-0.89	0.09	-1.2	0.06	-0.3	0.75	0.05	0.99	-1.44	0.01	-0.26	0.69	0.22	1	-0.25	0.68	-0.42
Armc6	-1.11	1	-1	1	0.64	0.64	-0.01	1	0.07	1	-0.55	1	-1.62	0.04	-0.68	1	-0.33	1	-0.93	1	0.06	1	0.14	0.93	-0.79	1	-1.2	1	-1.28	1	-0.44	1	0.03	1	-0.75	0.57	-0.73	0.62	-0.62	1	-0.37	0.75	-1.11	0.12	-0.63	1	-0.3	1	0.22
Arpc1b	-0.54	0.45	0.05	0.96	0.75	0.37	0.59	0.6	0.16	1	-0.21	0.8	0.01	1	0.19	0.75	0.16	0.99	0.28	0.86	-0.39	0.44	0.52	0.33	0.15	1	0.45	0.7	-0.14	0.97	0.57	0.34	1.1	0.08	0.68	0.36	0.09	0.94	0.68	0.47	0.59	0.37	-0.36	0.44	-0.52	1	0.13	0.89	-0.06
Arpc4	0.7	0.22	0.62	0.48	0.96	0.02	0.22	0.89	0.67	0.27	0.71	0.42	0.46	0.53	0.88	0.14	0.34	0.9	-0.07	0.97	0.69	0.43	0.99	0.07	0.61	0.46	1.41	0.05	0.6	0.54	0.63	0.09	1.1	0.01	1.15	0.03	0.87	0.3	0.2	0.89	1.37	0	0.88	0.41	0.99	0.17	0.56	0.14	0.9
Arpc5l	0.89	0.05	0.39	0.47	-0.17	0.79	0.17	0.93	0.23	0.67	0.4	0.38	0.48	0.26	0.14	0.87	-0.07	0.99	0.52	0.54	0.14	0.84	0.34	0.46	0.25	1	0.29	0.86	0.4	0.73	0.18	0.69	-0.13	0.82	0.13	0.84	0.13	0.89	0.28	0.77	-0.11	0.88	0.51	0.09	0.25	0.57	0.27	0.63	0.07
Arpp19	0.2	1	0.07	0.59	-0.42	0.63	-0.05	0.9	-0.26	1	-0.01	1	-0.03	0.81	0.28	1	0.64	0.73	0.11	0.86	0.39	0.69	0.42	0.05	0.4	1	0.54	0.69	-0.11	0.99	-0.26	0.92	-0.13	0.81	-0.56	0.7	-0.06	0.98	0.13	0.96	-0.07	0.67	0.48	0.17	0.31	1	-0.03	1	-0.55
Arpp21	0.7	0.01	-0.14	0.65	0.22	0.07	-0.12	0.99	-0.01	0.52	0.05	0.71	0.02	0.34	-0.22	0.96	-0.33	0.1	-0.37	0.98	0.24	0.01	-0.11	7.04e-06	-0.08	0.41	-0.32	0.89	-0.15	0	-0.18	0.94	-0.31	0.08	0.15	0.76	0.09	0.02	0.82	0.3	-0.19	0.45	0.38	0.21	-0.5	0.93	0.04	0.1	0.17
Arrb1	-1.06	1	-0.71	0.42	0.23	0.85	-0.47	1	-0.65	1	-0.39	1	-0.94	0.21	0.1	1	-1.72	0.2	-1.16	1	-0.95	1	-0.54	0.5	-0.74	1	-0.36	1	-0.6	0.83	-0.22	1	-0.59	1	-1.21	0.06	-0.38	0.79	-0.43	1	0.01	0.99	-0.99	0.18	-0.72	1	-0.11	1	-0.65
Arrdc2	0.31	1	0.71	0.27	0.01	0.99	-0.03	1	0.34	1	0.12	1	0.19	0.83	0.75	1	-0.53	0.93	0.62	1	0.28	0.82	0.71	0.15	0.39	1	0.49	1	-0.64	0.73	0.81	0.18	1.02	0.06	0.32	0.73	0.08	0.95	0.33	1	0.41	0.55	-0.01	0.99	0.11	1	0.39	1	0.21
Arrdc3	-1.17	1	-0.77	1	-1.25	0.08	-1.34	1	-1.08	1	-0.65	1	-0.78	0.43	-0.53	1	-1.66	1	-1.24	1	0.02	1	-1.2	0.13	-1.08	1	-0.29	1	-1.58	0.15	-1.23	1	-0.82	0.3	-2.16	8.03e-05	-1.05	0.34	-1.05	1	-1.11	1	-1.67	0	-1.65	1	-0.88	1	-0.31
Art3	-0.2	1	-0.23	0.74	-0.43	0.66	-0.56	0.6	-0.39	1	-0.05	1	-0.31	0.77	0.11	1	0.16	0.99	-0.37	0.74	0.7	0.3	-0.33	0.74	0.03	1	-0.41	1	-0.01	1	0.3	0.63	-0.19	0.76	-0.96	0.02	-0.62	0.55	-0.5	0.6	-0.31	1	0.02	0.99	0.35	1	-0.25	1	0.14
Arvcf	0.4	0.71	0.37	0.58	0.15	0.84	0.69	0.5	0.57	1	-0.16	1	-0.23	0.86	0.67	1	-0.32	0.99	0.27	0.86	-0.59	0.44	0.85	0.1	0.04	1	0.21	0.94	0.08	0.99	0.8	0.16	0.7	0.25	0.49	0.46	-0.3	0.77	0.53	0.68	0.48	0.45	-0.28	0.69	0.03	1	0.46	1	0.04
Asah2	-1.43	1	-1.27	1	-0.86	1	-1.03	1	-0.67	1	-1.01	1	-0.85	1	-0.61	1	-1.01	1	-0.97	1	0.6	0.53	-0.87	0.13	-0.43	1	-0.52	1	-0.77	0.73	-1.08	1	-1.13	1	-1.55	0.03	-1.14	0.17	-0.92	1	-1.12	1	-1.26	0.03	-0.75	1	-1.64	1	-0.99
Asb2	0.63	1	0.49	0.53	0.29	1	0.71	1	0.34	1	-0.21	1	0.08	1	0.03	1	0.06	1	-0.33	1	-0.16	1	0.59	1	0.59	1	0.36	1	-0.07	0.99	0.73	1	1.16	0.06	0.01	0.99	0.06	0.97	-0.21	1	0.9	1	-0.37	0.71	0.27	1	0.69	1	0.63
Asb4	-1.7	0	-1.69	1	0.4	1	-0.5	1	-0.37	1	-0.52	1	0.08	1	-0.77	1	-0.08	1	0.52	1	0.8	1	-1.84	0.01	-0.83	1	-1.02	1	-0.4	0.86	-1.25	1	-0.57	1	-0.69	1	-0.46	1	-0.01	1	-1.81	1	-0.48	0.66	-0.04	1	-0.1	1	-0.12
Asf1a	0.73	0.28	0.33	0.64	-0.24	0.79	0.26	0.88	-0.06	1	0.27	0.74	0.56	0.41	-0.05	1	0.41	0.9	0.63	0.63	0.62	0.3	0.26	0.73	0.26	1	0.51	0.63	0.69	0.46	-0.32	0.57	-0.34	0.63	-0.35	0.62	0.63	0.42	0.32	0.79	0.29	0.65	0.73	0.09	0.59	1	0.19	0.81	0
Ash2l	0.87	0.08	0.31	0.68	0.13	0.84	0.38	0.77	0.53	0.27	0.37	0.59	0.43	0.46	0.41	0.55	0.26	0.95	0.42	0.72	0.18	0.77	0.26	0.6	0.36	1	0.32	0.79	0.9	0.1	0.15	0.78	0.3	0.55	0.38	0.44	0.6	0.39	0.48	0.59	0.33	0.57	0.4	0.34	0.35	0.55	0.44	0.29	0.57
Asic2	0.22	0.8	0.06	0.95	0.45	0.46	0.15	0.96	0.16	0.77	0.25	0.65	0.16	0.84	0.15	1	0.41	0.91	-0.29	0.82	0.24	0.74	-0.22	0.66	0.52	1	0.34	0.85	0.31	0.87	0.39	0.49	0.3	0.65	0.9	0.04	0.27	0.7	0.81	0.2	0.22	0.75	-0.09	0.88	-0.08	1	0.25	0.56	0.46
Asl	0.55	0.36	0.39	0.5	0.33	0.54	0.94	0.16	0.37	0.36	0.66	0.1	0.16	0.85	0.41	0.32	0.54	0.81	0.4	0.77	0.12	0.9	0.19	0.78	0.47	1	0.63	0.62	0.61	0.47	0.67	0.12	0.52	0.38	0.68	0.15	0.15	0.83	0.24	0.88	0.76	0.16	0.33	0.5	0.28	0.6	0.36	0.44	0.67
Asmtl	1.5	0.04	0.65	0.31	0.29	0.74	0.89	0.26	0.62	0.36	0.56	0.25	0.25	0.92	0.88	0.05	0.35	0.99	0.81	0.35	-0.24	0.84	1.2	0.01	0.46	1	0.54	0.58	0.03	1	0.93	0.07	0.76	0.24	0.74	0.23	0.23	0.86	0.61	0.59	1.03	0.12	0.01	0.99	0.57	0.64	0.45	0.48	0.31
Asna1	-1.58	0	-0.69	0.47	-0.28	0.74	-0.54	0.6	-0.35	0.67	-0.41	0.73	-0.75	0.37	-0.37	0.7	-0.52	0.88	-0.96	0.21	-0.52	0.36	-0.44	0.56	-0.4	1	-1.09	0.06	-1.79	2.27e-05	-0.13	0.84	-0.24	0.7	-0.43	0.52	-0.72	0.49	-0.99	0.06	-0.13	0.89	-0.89	0.04	-0.76	0.16	-0.87	0.12	-0.43
Aspa	-0.49	0.45	-0.27	0.61	-0.41	0.5	-0.38	0.74	-0.36	1	-0.46	0.33	-0.05	0.97	-0.27	0.58	0.1	0.99	0.25	0.88	0.58	0.31	-0.11	0.84	-0.43	1	-0.31	0.81	-0.09	0.98	-0.74	0.08	0.08	0.92	-0.81	0.06	-0.72	0.07	-0.43	0.73	-0.52	0.31	-0.16	0.71	0.14	0.8	-0.36	0.48	-0.09
Asphd1	0.43	0.63	0.47	0.35	0.03	0.97	0.41	0.7	0.24	0.59	0.19	0.81	0.12	0.88	0.73	0.06	-0.12	0.99	0.06	0.96	-0.32	0.68	0.28	0.55	0.13	1	0.23	0.89	-0.13	0.97	0.75	0.15	0.02	0.97	0.42	0.39	0.23	0.75	0.44	0.61	0.38	0.5	0.04	0.94	-0.05	0.96	0.06	0.93	0.08
Asphd2	0.93	0.07	0.66	0.04	0.48	0.41	0.91	0.1	0.67	0.04	0.74	0.01	0.46	0.27	0.6	0.2	0.06	0.99	0.21	0.89	-0.39	0.59	0.21	0.67	0.35	1	0.27	0.86	0.3	0.88	0.88	0.03	0.54	0.24	0.88	0.03	0.13	0.86	0.38	0.72	0.81	0.12	0.35	0.43	0.14	0.88	0.63	0.01	0.44
Asun	1.35	0	0.93	0.3	0.56	0.57	0.61	0.61	0.62	0.44	0.92	0.52	0.98	0.19	0.86	0.2	0.59	0.9	0.66	0.66	1.1	0.03	0.73	0.16	0.69	1	1.18	0.16	1.98	5.29e-08	0.32	0.67	0.07	0.94	0.44	0.63	1.26	0.08	1.05	0.56	0.44	0.57	1.02	0	0.92	0	1.14	0.02	0.89
Atad1	-0.55	0.29	-0.42	0.32	-0.5	0.39	-0.61	0.29	-0.75	0.08	-0.35	0.53	-0.14	0.87	-0.36	0.45	0.1	0.99	-0.23	0.82	0.48	0.35	-0.57	0.12	-0.41	1	0.2	0.9	-0.19	0.94	-0.7	0.11	-0.72	0.11	-0.58	0.24	-0.13	0.86	-0.23	0.88	-0.94	0.05	0.12	0.81	0.08	0.92	-0.15	0.75	-0.36
Atad2b	0.27	1	0.17	0.89	-0.53	1	0.08	1	0.05	1	0.2	1	-0.06	0.97	-0.04	1	-0.09	1	0.92	1	-0.47	0.58	0.23	0.77	-0.11	1	0.69	1	-0.1	0.99	-0.15	1	-1.47	0.02	-0.24	0.82	0.68	0.4	0.42	1	-0.16	0.88	0.53	0.41	-0.39	1	0.31	1	-0.29
Atf5	0.55	0.36	0.75	0.12	0.2	0.74	0.45	0.63	0.33	0.43	0.49	0.32	0.36	0.52	0.62	0.12	0.2	0.99	0.77	0.42	-0.37	0.61	0.61	0.04	0.45	1	0.36	0.75	0.04	0.99	0.85	0.06	0.56	0.25	0.29	0.66	0.38	0.44	0.42	0.64	1.03	0.03	0.36	0.37	-0.1	0.82	0.14	0.74	0.11
Atf6	-0.84	0.12	-0.4	0.53	-0.13	0.85	-0.12	0.96	-0.33	0.55	-0.45	0.35	-0.52	0.32	-0.12	0.91	-0.24	0.96	-0.34	0.73	-0.55	0.16	-0.22	0.65	-0.16	1	-0.16	0.93	-0.54	0.55	0.03	0.96	-0.09	0.87	-0.12	0.85	-0.29	0.59	-0.19	0.88	-0.29	0.61	-0.7	0.03	-0.42	0.47	-0.33	0.48	-0.28
Atg2a	0.61	0.33	0.56	0.18	0.45	0.39	0.87	0.29	0.38	0.46	0.65	0.13	0.39	0.46	0.55	0.19	0.55	0.9	0.31	0.82	-0.46	0.44	0.44	0.35	0.72	1	0.51	0.61	0.6	0.53	1.01	0.04	0.71	0.24	0.79	0.13	0.52	0.28	0.4	0.75	0.95	0.08	0.33	0.45	-0.02	0.98	0.55	0.04	0.32
Atg3	0.36	0.61	0.02	0.99	-0.41	0.57	0.11	0.96	-0.29	0.67	0.17	0.83	0.28	0.59	0.06	0.94	0.12	0.99	0.53	0.6	0.46	0.27	0.16	0.78	0.01	1	0.38	0.74	0.4	0.77	-0.39	0.48	-0.27	0.68	-0.51	0.37	0.29	0.7	0.27	0.83	-0.24	0.72	0.63	0.04	0.3	0.26	0.12	0.82	-0.17
Atg4b	0.39	0.53	0.25	0.63	0.64	0.18	0.42	0.63	0.5	0.23	0.47	0.29	0.16	0.8	0.54	0.11	0.36	0.85	0.02	0.99	0.06	0.93	0.16	0.73	0.17	1	0.27	0.84	0.28	0.87	0.36	0.33	0.71	0.13	0.7	0.05	0.29	0.65	0.16	0.91	0.47	0.37	0.32	0.35	0.2	0.55	0.35	0.2	0.54
Atg4c	0.22	0.8	-0.22	0.82	0.26	0.73	-0.42	0.72	-0.19	0.72	-0.19	0.88	-0.1	0.92	0.07	0.93	-0.12	0.99	-0.72	0.49	1.38	0.02	-0.32	0.52	-0.46	1	0.2	0.93	0.5	0.68	-0.79	0.23	-0.07	0.92	-0.6	0.31	0.4	0.58	0.02	0.99	-1.05	0.15	0.11	0.86	0.48	0.21	0.2	0.71	0.09
Atg5	0.43	0.6	0.09	0.92	0.31	0.65	0.18	0.96	0.37	1	0.19	0.78	0.16	0.82	-0.1	1	0.33	0.95	0.4	0.71	0.2	0.77	-0.03	0.96	0.21	1	-0.08	0.98	0.06	0.99	0.16	0.76	0.36	0.49	0.74	0.1	0.03	0.98	0.15	0.94	-1.93e-05	1	0	0.99	0.12	1	0.31	0.53	0.22
Atg7	0.34	0.77	-0.01	0.99	0.96	0.11	0.25	0.91	0.17	1	0.07	1	-0.05	0.98	0.61	1	0.21	0.99	-0.4	0.82	0.13	0.89	0.24	0.73	0.03	1	0.15	0.97	0.68	0.62	0.41	0.46	0.76	0.23	0.55	0.38	0.62	0.48	0.4	0.78	0.95	0.09	-0.46	0.43	0.19	1	0.71	0.09	0.53
ATN1	-1.33	0.1	-0.58	0.62	-0.22	0.84	-0.15	0.96	-0.85	1	-0.5	1	-0.7	0.41	-0.48	1	-0.31	0.99	-0.72	0.46	-0.74	0.43	-0.62	0.38	-0.48	1	-0.41	0.84	-1.13	0.27	-0.08	0.93	-0.23	0.74	-0.78	0.37	-1.09	0.13	-0.24	0.91	-0.51	0.56	-0.92	0.15	-0.98	1	-0.71	0.33	-0.53
Atox1	1.21	0.02	0.49	0.5	0.87	0.05	1.13	0.03	0.59	0.27	0.2	0.88	0.22	0.84	0.35	0.65	0.67	0.64	0.32	0.86	-0.12	0.89	0.73	0.05	0.29	0.85	0.04	0.99	1	0.06	0.75	0.14	1.06	0.01	1.25	0	-0.03	0.98	0.05	0.98	1.15	0.01	0.24	0.69	0.12	0.92	0.57	0.32	0.81
Atp11a	-0.46	0.57	-0.73	0.23	0.13	0.9	-0.05	0.99	-0.23	1	-0.5	0.49	-0.16	0.88	-0.4	1	-0.64	0.9	-0.17	0.9	-0.43	0.58	-0.71	0.12	-0.25	1	-0.26	0.9	-0.51	0.73	-0.04	0.94	0.25	0.71	-0.63	0.24	-0.31	0.77	-0.14	0.94	-0.38	0.58	-1.14	0	-0.47	1	-0.37	0.45	-0.04
Atp13a2	0.67	0.18	0.36	0.39	0.29	0.59	0.58	0.43	0.61	0.05	0.49	0.18	0.26	0.64	0.76	0.1	0	1	0.24	0.86	-0.28	0.66	0.5	0.16	0.42	1	0.49	0.44	0.2	0.92	0.84	0.05	0.7	0.13	0.85	0.06	0.01	0.99	0.12	0.94	0.84	0.09	0.18	0.65	-0.19	0.75	0.45	0.18	0.36
Atp1a1	-1.39	0	-0.65	0.41	-0.31	0.68	-0.64	0.39	-0.42	0.54	-0.53	0.49	-0.73	0.27	-0.63	0.16	-1.3	7.75e-06	-1.09	0.26	-0.84	0.01	-0.55	0.32	-0.65	0.26	-0.94	0.08	-1.51	0	-0.25	0.65	-0.18	0.78	-0.33	0.57	-0.32	0.66	-0.97	0.09	0.02	0.98	-0.66	0.07	-0.56	0.29	-0.76	0.08	-0.35
Atp1a3	0.37	0.53	0.1	0.91	0.4	0.48	0.38	0.67	0.22	0.64	0.21	0.77	0.3	0.63	0.32	0.7	0.62	0.65	0.02	0.99	-0.08	0.9	-0.03	0.98	0.35	0.72	-0.31	0.79	0.13	0.96	0.47	0.23	0.55	0.37	0.91	0.01	-0.14	0.91	0.18	0.91	0.48	0.47	-0.19	0.71	0.11	0.93	0.46	0.18	0.73
Atp1b3	0.52	0.35	0.27	0.68	-0.22	0.74	0.02	0.99	-0.07	0.91	0.23	0.72	0.39	0.47	0.11	0.91	0.08	0.99	0.58	0.62	0.35	0.45	0.27	0.56	0.26	0.8	0.27	0.87	0.35	0.8	-0.11	0.83	9.82e-05	1	-0.07	0.93	0.22	0.76	0.18	0.89	0.07	0.92	0.49	0.19	0.47	0.05	0.08	0.91	-0.01
Atp5d	0.41	0.52	-0.08	0.93	0.13	0.88	0.34	0.8	0.32	0.5	-0.12	0.91	-0.56	0.49	0.27	0.64	-0.23	0.99	-0.25	0.81	-0.37	0.54	0.78	0.03	-0.13	0.93	-0.02	0.99	-0.86	0.1	0.41	0.35	0.66	0.15	0.25	0.71	-0.53	0.42	-0.3	0.75	0.59	0.31	-0.63	0.12	-0.14	0.92	-0.21	0.57	0.1
Atp5e	0.23	0.72	-0.02	0.99	-0.27	0.61	0.56	0.47	-0.24	0.59	0.36	0.58	-0.09	0.93	0.22	0.68	0.41	0.85	0.09	0.94	-0.25	0.69	0.42	0.23	-0.01	1	-0.46	0.62	-0.24	0.89	0.32	0.39	0.14	0.83	-0.15	0.83	-0.32	0.5	-0.65	0.34	0.79	0.09	0.38	0.24	0.05	0.94	-0.42	0.37	0.26
Atp5f1	0.3	0.67	-0.01	1	-0.18	0.84	0.33	0.72	-0.43	0.48	0.2	0.81	0.15	0.82	0	1	0.69	0.25	0.31	0.72	0.97	0	0.14	0.81	0.24	0.8	0.42	0.61	0.53	0.62	-0.41	0.43	-0.41	0.47	-0.21	0.82	0.26	0.76	0.33	0.71	-0.37	0.51	0.63	0.03	0.75	0.02	0.12	0.84	-0.07
ATP5F1	-0.16	0.84	-0.33	0.47	-0.33	0.68	0.12	0.96	-0.54	0.36	-0.33	0.51	-0.15	0.83	-0.26	0.67	0.56	0.7	-0.01	0.99	0.92	0.03	-0.49	0.32	0.11	1	0.22	0.88	0.09	0.98	-0.68	0.19	-0.22	0.7	-0.57	0.47	0.09	0.9	0.48	0.44	-0.79	0.1	0.24	0.54	0.85	0.02	-0.03	0.96	-0.2
Atp5g1	0.59	0.24	0.53	0.14	0.4	0.47	0.28	0.83	0.38	0.42	0.76	0.07	0.34	0.45	0.49	0.11	0.74	0.2	0.15	0.88	0.2	0.82	0.13	0.81	0.48	0.56	0.04	0.99	0.44	0.72	0.65	0.06	0.38	0.5	0.61	0.2	0.4	0.3	-0.03	0.99	0.39	0.59	0.56	0.13	0.38	0.54	0.17	0.75	0.51
Atp5g2	-0.64	0.16	0.03	0.98	-0.3	0.67	-0.2	0.94	-0.07	0.94	0	1	-0.43	0.57	0.08	0.93	0.4	0.96	-0.44	0.71	-0.62	0.07	-0.17	0.84	-0.06	0.97	-0.43	0.62	-0.8	0.15	0.08	0.92	-0.07	0.93	-0.2	0.82	-0.27	0.7	-0.55	0.45	0.21	0.81	-0.28	0.55	-0.38	0.4	-0.45	0.23	-0.12
Atp5h	1.12	0.08	-0.28	0.75	-0.42	0.48	0.44	0.72	0.23	0.73	0.08	0.94	0.26	0.81	-0.05	0.96	1.45	0.43	-0.01	0.99	-0.16	0.84	-0.19	0.72	-0.19	1	-1.08	0.07	0.14	0.97	0.06	0.92	-0.06	0.93	-0.38	0.53	-0.26	0.78	-0.21	0.89	0.22	0.73	-0.14	0.81	0.2	1	-0.56	0.33	0.29
Atp5i	1.47	0	0.68	0.3	0.12	0.88	0.93	0.09	0.31	0.67	0.82	0.07	0.58	0.41	0.77	0.21	0.91	0.18	0.85	0.31	0.27	0.82	0.89	0.06	0.54	0.45	0.15	0.96	0.96	0.05	0.61	0.18	0.43	0.48	0.39	0.46	0.38	0.69	0.38	0.78	1.03	0.02	1.05	0	1.05	0.16	0.26	0.74	0.37
Atp5j	0.79	0.08	0.5	0.31	0.01	0.99	0.4	0.67	0.19	0.76	0.42	0.41	0.34	0.54	0.42	0.35	1.07	0.2	0.6	0.51	0.56	0.26	0.43	0.3	0.67	0.26	0.09	0.98	0.45	0.69	0.22	0.63	0.04	0.95	0.14	0.84	0.19	0.79	0.21	0.88	0.22	0.71	0.52	0.14	0.83	0.21	0.18	0.75	0.16
Atp5j2	1.33	0	0.69	0.25	-0.24	0.8	0.61	0.34	0.22	0.77	0.62	0.32	0.64	0.23	0.53	0.45	1.28	0.01	0.97	0.22	0.91	0.09	0.81	0.09	0.71	0.19	0.91	0.15	0.95	0.12	0.09	0.89	-0.15	0.85	0.22	0.78	0.59	0.38	0.97	0.03	0.14	0.86	1.3	1.23e-05	1.26	0.03	0.41	0.46	-0.09
Atp5sl	0.56	0.32	0.32	0.51	0.38	0.44	0.52	0.51	0.48	0.17	0.49	0.21	0.27	0.59	0.44	0.24	0.46	0.87	0.06	0.97	0.16	0.78	0.34	0.38	0.28	1	0.25	0.88	0.55	0.5	0.6	0.1	0.46	0.28	0.61	0.13	0.38	0.45	0.11	0.96	0.54	0.27	0.18	0.71	0.29	0.2	0.1	0.89	0.36
Atp6ap2	-0.68	0.13	-0.56	0.09	-0.5	0.35	-0.67	0.18	-0.79	0.02	-0.38	0.39	-0.33	0.59	-0.61	0.04	-0.2	0.98	-0.4	0.68	0.39	0.45	-0.55	0.14	-0.43	0.57	-0.21	0.88	-0.43	0.72	-0.85	0.05	-0.93	0.01	-0.58	0.28	-0.3	0.63	-0.37	0.77	-0.92	0.02	0.06	0.92	0.14	0.87	-0.38	0.15	-0.41
Atp6v0b	0.12	0.88	0.25	0.58	0.38	0.42	0.42	0.65	0.16	0.74	0.68	0.05	0.11	0.86	0.16	0.77	0.52	0.58	-0.1	0.94	0.16	0.8	0.17	0.71	0.24	0.76	-0.03	0.99	0.19	0.93	0.41	0.27	0.38	0.39	0.56	0.23	0.08	0.93	-0.23	0.84	0.62	0.3	0.22	0.57	0.26	0.65	-0.02	0.97	0.5
Atp6v0e1	0.35	0.58	0.45	0.28	0.26	0.65	0.14	0.96	0.26	0.54	0.37	0.46	0.33	0.53	0.33	0.54	0.41	0.92	0.19	0.86	0.36	0.55	0.21	0.67	0.34	1	0.01	1	0.49	0.63	0.11	0.81	0.48	0.32	-0.06	0.94	0.16	0.82	0.08	0.97	0.55	0.28	0.24	0.64	0.46	0.08	0.19	0.72	0.37
Atp6v1c1	0.12	0.87	0.07	0.91	-0.07	0.93	0.01	1	-0.09	0.88	0.02	0.98	0.09	0.9	-0.14	0.75	0.37	0.85	0.08	0.94	0.57	0.07	-0.13	0.77	0.19	0.86	0.45	0.63	0.21	0.92	-0.23	0.61	-0.31	0.48	0.23	0.7	0.04	0.96	0.37	0.72	-0.56	0.27	0.18	0.59	0.39	0.26	0.21	0.54	-0.2
Atp8a2	-0.24	1	0.32	0.47	-0.23	1	0.03	1	0.22	1	-0.38	1	0.34	0.95	-0.34	1	0.65	1	0.53	1	0.27	0.59	0.03	0.96	-0.29	1	0.11	1	-0.11	0.82	-0.08	1	0.21	1	-0.68	0.96	-0.04	0.85	-0.35	0.86	0.67	1	1.05	0.07	0.31	1	0.24	1	0.37
Atp8b3	1.36	0.01	0.8	0.41	1.31	0.06	0.2	1	0.77	1	1.27	1	0.45	0.7	0.61	1	0.78	0.9	0.35	0.88	1.31	0	0.55	0.39	0.18	1	0.54	0.83	1.93	3.22e-05	0.74	1	0.56	1	0.97	0.26	0.99	0.12	0.66	0.84	0.77	0.35	0.32	0.67	0.58	1	1.16	1	1.17
Atpif1	0.58	0.28	0.36	0.54	0.49	0.49	0.84	0.04	0.54	0.24	0.38	0.48	-0.13	0.93	0.62	0.11	0.81	0.59	0.71	0.25	0.15	0.86	0.96	0	0.64	0.43	0.31	0.84	0.33	0.81	0.73	0.11	1.01	0.05	0.79	0.06	-0.28	0.79	0.47	0.68	0.69	0.33	0.26	0.67	0.33	0.7	-0.1	0.83	0.32
Atr	0.25	0.77	0.15	0.87	-0.53	0.47	-0.11	0.97	-0.04	1	0.29	1	-0.13	0.92	-0.63	1	-0.22	0.99	0.61	0.67	0.37	0.57	-0.11	0.89	0	1	0.52	0.62	0.34	0.85	-0.72	0.16	-1.41	0.06	-0.58	0.39	0.25	0.8	-0.14	0.95	-0.33	0.65	0.72	0.23	0.45	1	0.45	1	0.09
Atraid	0.4	0.53	0.32	0.68	0.15	0.83	0.1	0.97	0.28	0.55	0.58	0.27	0.48	0.4	0.24	0.72	0.46	0.76	0.05	0.96	0.26	0.7	0.23	0.67	-0.02	1	-0.17	0.95	0.49	0.68	0	1	0.06	0.93	-0.06	0.95	0.34	0.65	-0.34	0.81	0.19	0.77	0.09	0.9	0.46	0.19	0.14	0.87	0.61
Atrx	0.3	0.62	0.33	0.55	-0.5	0.52	0.2	0.89	-0.52	0.48	-0.21	0.75	0.18	0.76	0.12	0.86	0.08	0.99	0.6	0.45	-0.04	0.95	0.27	0.51	0.54	0.56	0.81	0.09	0.5	0.55	-0.2	0.72	-0.87	0.17	0.01	0.99	0.56	0.13	0.94	0.03	-0.22	0.78	0.93	0.01	0.24	0.58	0.47	0.18	-0.68
Atxn2l	-0.71	0.35	-0.29	0.75	-0.6	0.39	-0.51	0.56	-0.31	1	-0.52	0.54	-0.86	0.09	-0.09	0.94	-0.97	0.78	-0.48	0.64	-0.61	0.25	-0.37	0.4	-0.55	1	-0.79	0.34	-1.35	0.03	-0.29	0.59	-0.39	0.47	-0.84	0.12	-0.59	0.3	-0.43	0.72	-0.3	0.67	-0.74	0.09	-0.54	1	-0.5	0.54	-0.51
ATXN7L2	0.75	1	0.35	0.64	0.17	0.85	0.47	0.77	0.38	1	0.43	1	0.3	0.69	0.45	1	0.18	0.99	-0.01	1	-0.6	0.41	0.43	0.56	0.59	1	0.23	1	0.27	0.93	0.49	1	0.68	0.31	0.57	0.38	0.58	0.39	0	1	1.19	0.09	-0.05	0.96	-0.38	1	0.3	1	0.25
Atxn7l3	0.4	1	0.32	0.73	-0.04	0.96	0.65	0.48	0.12	1	0.33	1	0.17	0.85	0.22	1	0.11	0.99	-0.13	0.93	-0.42	0.57	0.86	0.03	0.23	1	0.61	0.41	-0.25	0.94	0.87	0.1	0.24	0.72	0.63	0.27	0.01	0.99	0.35	0.8	0.42	0.53	0.39	0.43	0.18	1	0.02	0.98	-0.04
AUH	1.3	0	0.52	0.43	0.33	0.5	0.71	0.36	0.69	0.18	0.46	0.51	0.6	0.38	0.29	0.73	0.24	0.97	0.91	0.37	0.77	0.07	0.64	0.18	0.84	1	0.33	0.87	0.42	0.73	0.16	0.76	0.66	0.14	0.77	0.14	0.26	0.73	0.46	0.65	0.34	0.59	0.38	0.51	0.7	0.02	0.58	0.14	0.65
Aurkb	0.21	0.79	0.39	0.81	-1.39	0.03	0.13	1	-0.47	1	-1.15	1	-0.75	1	-0.15	1	-0.67	1	0.19	1	-0.73	0.31	0.57	1	-0.26	1	-0.77	1	0.13	0.97	-0.85	0.1	-0.14	1	-0.98	0.27	0.08	0.95	0.14	1	0.1	0.88	0.03	0.98	0.3	1	-0.68	1	-0.77
Auts2	-0.04	0.83	-1.37	0.78	-0.68	0.92	0.05	0.93	-0.58	0.67	-0.76	0.58	-0.48	0.54	-0.79	1	-0.39	0.99	0.33	0.74	-0.79	0.01	-0.14	0.97	-1.36	1	-0.11	0.98	-0.93	0.19	-1.26	0.92	0	0.87	0.8	0.64	0.01	0.4	-0.62	1	-0.06	0.72	-0.92	0.06	-0.06	1	-0.31	0.85	-0.86
Aven	0.46	0.62	0.59	0.21	0.03	0.97	0.45	0.74	0.63	1	0.74	1	0.37	0.59	0.66	1	0.28	0.97	0.66	0.42	0.03	0.98	0.54	0.19	0.71	1	0.57	0.55	0.29	0.9	0.71	0.2	0.56	0.36	0.75	0.15	0.38	0.59	0.3	0.83	0.18	0.81	0.84	0.03	0.34	1	0.24	0.72	0.31
Avl9	-1.05	1	-0.75	0.39	-0.5	1	-0.68	1	-0.14	1	-0.4	1	-0.48	0.62	-1.35	1	-1.48	0.28	-0.22	1	-0.38	1	-0.65	0.45	-0.49	1	-0.41	1	-0.72	0.66	-0.45	1	-0.87	0.18	-1.36	0.01	-1.04	0.33	-0.34	1	-0.89	0.29	-0.22	0.84	-0.36	1	-0.45	1	-0.61
Avp	2.82	0	1.2	0.18	2.59	0.08	0.15	1	2.84	1.29e-23	0.2	1	0.27	1	1.38	1	0.99	1	1.17	1	0	1	1.23	0.22	1.07	1	-1.2	1	0.41	0.84	1.35	1	0.77	1	1.73	1	0.08	0.98	1.18	1	2.61	0	-0.27	0.84	0.95	1	2.9	1	1.37
Azi2	0.62	0.31	0.1	0.92	-0.11	0.89	0.11	0.96	0.2	0.74	0.16	0.85	0.41	0.39	-0.11	0.93	0.12	0.99	0.4	0.66	0.38	0.41	0.16	0.77	0.41	1	0.36	0.78	0.24	0.91	-0.19	0.72	0.17	0.73	0.02	0.98	0.28	0.68	0.09	0.96	-0.3	0.66	0.42	0.25	0.6	0.02	0.2	0.73	0.14
B230118H07Rik	0.55	0.33	0.19	0.83	-0.37	0.67	0.16	0.94	-0.36	0.61	0.17	0.88	0.5	0.27	0.04	0.97	1.05	0.43	0.59	0.55	0.73	0.04	0.18	0.75	0.13	1	0.62	0.38	0.65	0.42	-0.31	0.57	-0.41	0.53	-0.14	0.88	0.11	0.92	0.56	0.44	-0.3	0.65	0.98	0	0.52	0.01	0.31	0.48	-0.33
B3galt1	-0.94	0.2	-0.76	0.08	-1.01	0.04	-0.79	0.29	-0.99	1	-1.04	0.01	-0.58	0.44	-0.8	1	-0.76	0.66	-0.31	0.85	0.05	0.98	-1	0.02	-0.57	1	-0.83	0.36	-1.28	0.02	-0.83	0.09	-0.58	0.32	-0.64	0.26	-1.15	0.06	-0.27	0.9	-1.58	0	-0.61	0.23	-1.09	1	-0.7	0.12	-0.72
B3galt2	-0.07	0.96	-0.39	0.5	-0.53	0.39	-0.21	0.91	-0.82	0.13	-0.19	0.76	-0.33	0.49	-0.48	0.43	0.05	0.99	-0.25	0.8	0.58	0.33	-0.42	0.36	-0.29	1	-0.2	0.91	-0.25	0.91	-0.72	0.27	-1.11	0.03	-0.44	0.6	0.09	0.93	-0.29	0.8	-0.52	0.38	0.25	0.72	0.19	1	-0.36	0.21	-0.3
B3galt5	-0.39	0.65	-0.38	0.47	0.07	0.93	-0.34	0.86	-0.2	1	-0.32	0.54	-0.12	0.91	0.01	0.99	-0.03	1	0.05	0.98	0.29	0.71	-0.51	0.19	-0.18	1	-0.1	0.97	-0.28	0.89	-0.27	0.56	-0.11	0.86	-0.38	0.51	-0.43	0.65	0.07	0.98	-0.7	0.22	-0.8	0.01	-0.1	0.92	0.16	0.81	-0.11
B3gat1	-0.2	0.87	-0.48	0.49	0.32	0.67	0.04	0.99	0.1	1	-0.25	0.77	-0.4	0.48	-0.41	0.57	-0.26	0.99	-0.59	0.76	-0.22	0.88	-0.85	0.11	-0.25	1	-0.57	0.73	-0.67	0.52	-0.04	0.95	0.2	0.79	0.07	0.94	-0.21	0.9	0.05	0.98	-0.4	0.5	-1.05	0.04	-0.65	1	0.37	0.55	0.27
B3gat3	0.01	0.99	0.03	0.97	0.11	0.87	-0.15	0.96	-0.03	0.96	0.31	0.52	-0.34	0.56	0.39	0.46	-0.41	0.92	-0.28	0.77	-0.48	0.22	0.38	0.39	-0.13	1	0.04	0.99	-0.52	0.53	0.3	0.54	-0.01	0.99	0.45	0.35	-0.27	0.63	-0.53	0.59	0.41	0.46	-0.19	0.59	-0.56	0.01	-0.08	0.86	0.29
B4galt6	2.31	3.06e-09	0.85	0.57	0.74	0.45	1.07	0.1	0.73	0.41	0.9	0.58	1.14	0.35	0.55	0.59	0.95	0.51	0.62	0.68	1.57	5.42e-05	0.44	0.55	0.58	0.65	1.12	0.62	1.86	1.63e-05	0.24	0.76	0.4	0.59	0.83	0.35	1.15	0.16	1.32	0.06	-0.01	0.99	1.29	0.16	1.55	0	1.04	0.1	0.8
B630005N14Rik	0.61	0.34	0.24	0.8	-0.15	0.89	0.11	0.96	0	1	0	1	0.53	0.48	0.2	1	-0.04	0.99	0.41	0.69	1.23	0.08	-0.32	0.58	0.3	1	0.55	0.51	0.59	0.55	-0.88	0.25	-0.35	0.59	-0.01	0.99	0.5	0.49	0.66	0.34	-0.91	0.22	0.39	0.5	0.37	1	0.47	0.37	-0.19
B9d2	0.68	0.38	0.24	0.68	0.33	0.56	0.86	0.2	0.76	0.06	0.01	0.99	0.07	0.96	0.31	0.59	-0.17	0.99	0.13	0.93	-0.5	0.46	0.56	0.22	0.09	1	-0.07	0.98	0.36	0.84	0.54	0.2	0.9	0.03	0.42	0.5	-0.2	0.79	0	1	0.71	0.16	-0.19	0.78	-0.24	1	0.02	0.98	0.24
Babam1	-0.49	0.53	-0.37	0.71	0.37	0.59	0.45	0.64	0.02	0.98	-0.11	0.94	-0.69	0.21	0.31	0.74	0.02	1	-0.27	0.82	-0.7	0.14	0.03	0.97	-0.27	1	-0.47	0.73	-0.34	0.88	0.54	0.33	0.47	0.46	0.45	0.61	-0.52	0.49	-0.11	0.96	0.33	0.67	-0.32	0.51	-0.94	0	-0.35	0.56	0.24
Bace1	-0.38	0.61	-0.28	0.64	-0.04	0.96	-0.36	0.76	-0.38	0.43	-0.28	0.6	-0.15	0.87	-0.1	1	-0.92	0.47	-0.65	0.38	-0.48	0.4	-0.6	0.17	-0.13	1	-0.13	0.96	-0.35	0.84	-0.31	0.49	-0.26	0.6	-0.26	0.67	-0.16	0.86	-0.16	0.92	-0.54	0.34	-0.73	0.05	-0.58	1	-0.02	0.98	-0.35
Bag1	0.99	0.04	0.74	0.13	0.25	0.66	0.58	0.52	0.63	0.07	0.54	0.26	0.46	0.33	0.66	0.16	0.13	0.99	1.01	0.25	0.01	0.99	0.65	0.07	0.55	1	0.33	0.81	0.53	0.55	0.55	0.24	0.39	0.46	0.69	0.14	0.31	0.63	0.22	0.87	0.45	0.4	0.56	0.16	0.21	0.71	0.31	0.55	0.2
Bag5	0.86	0.07	0.25	0.77	0.29	0.69	0.34	0.79	0.2	0.78	0.28	0.69	0.5	0.39	0.22	0.76	0.59	0.7	0.38	0.74	0.64	0.1	0.3	0.6	0.45	1	0.28	0.86	0.77	0.22	0.11	0.85	0.43	0.4	0.36	0.54	0.35	0.58	0.36	0.73	0.01	0.99	0.27	0.62	0.58	0	0.24	0.71	0.2
Bai1	-0.54	1	-0.51	0.52	-1.38	0.09	-0.72	0.6	-0.61	1	0.12	1	-0.76	0.31	-0.03	1	-0.76	0.95	-0.73	0.61	-0.79	1	-0.32	0.69	-0.98	1	-0.49	1	-1.06	0.35	-0.28	1	-1	0.16	-1.35	0.03	-0.4	0.66	-0.84	0.42	-0.45	0.65	-0.71	0.34	-0.16	1	-0.57	1	-0.62
Bai3	-0.47	0.46	-0.73	0.09	-0.16	0.8	-0.5	0.47	-0.43	0.23	-0.59	0.18	-0.43	0.31	-0.69	0.16	-0.3	0.9	-0.73	0.4	0.13	0.91	-0.68	0.02	-0.37	1	-0.18	0.93	-0.19	0.93	-0.43	0.3	-0.45	0.35	-0.66	0.1	-0.32	0.57	-0.14	0.93	-0.77	0.15	-0.35	0.4	0.02	1	-0.19	0.68	-0.21
Banf1	-0.7	0.15	-0.09	0.95	-0.04	0.96	-0.13	0.96	0.06	0.94	-0.11	0.92	-0.54	0.34	-0.15	0.78	0.02	1	-0.48	0.64	-0.33	0.45	0.02	0.98	-0.43	0.61	-0.61	0.51	-0.9	0.08	0.02	0.98	0.1	0.85	-0.18	0.83	-0.42	0.5	-0.29	0.83	-0.12	0.87	-0.24	0.59	-0.31	0.05	-0.46	0.22	-0.17
Bap1	0.44	0.43	0.29	0.47	0.46	0.28	0.11	0.96	0.43	0.24	0.53	0.1	0.3	0.45	0.29	0.5	0.4	0.89	-0.18	0.89	0.16	0.77	0.23	0.56	0.35	0.64	0.1	0.97	0.28	0.86	0.54	0.13	0.5	0.23	0.45	0.25	0.32	0.5	0.03	0.99	0.54	0.28	0.19	0.62	0.26	0.43	0.29	0.39	0.44
Bax	0.47	0.45	0.57	0.12	0.38	0.44	0.57	0.38	0.38	0.31	0.65	0.1	0.12	0.9	0.29	0.51	0.46	0.85	0.23	0.87	-0.03	0.98	0.5	0.16	0.44	1	0.45	0.66	0.49	0.63	0.72	0.08	0.66	0.15	0.82	0.04	0.32	0.55	0.35	0.8	0.53	0.27	0.41	0.25	0.09	0.92	0.38	0.25	0.41
Baz2a	-0.93	0.21	-0.61	0.45	-0.31	0.77	-0.67	0.49	-0.32	1	-0.28	1	-0.85	0.16	-0.22	1	-1.58	0.03	-0.45	0.74	-1.24	0	-0.11	0.92	-0.73	1	-0.54	0.76	-1.19	0.14	-0.39	0.57	-0.37	0.61	-0.43	0.63	-0.61	0.23	-0.3	0.88	-0.37	0.59	-0.85	0.07	-1.33	1	-0.4	0.65	-0.27
Bbs7	-0.24	0.77	-0.1	0.89	-0.63	0.37	-0.21	0.91	-0.38	1	-0.02	0.98	0.07	0.95	-0.16	0.83	0.09	0.99	0.15	0.9	-0.01	0.99	-0.3	0.52	-0.05	1	0.25	0.9	0.15	0.96	-0.6	0.24	-0.87	0.09	-0.22	0.74	-0.06	0.95	-0.16	0.91	-0.09	0.89	0.19	0.77	-0.11	1	-0.21	0.69	-0.11
BC005561	0.24	0.77	0.21	0.75	-0.76	0.18	-0.1	0.97	-0.28	0.76	-0.1	0.9	0	1	0.11	0.91	-0.09	0.99	0.7	0.55	0	1	0.09	0.9	0.21	1	0.72	0.22	0.2	0.92	-0.43	0.41	-1.12	0.08	-0.32	0.6	0.48	0.31	0.74	0.2	-0.22	0.79	0.43	0.36	-0.11	0.88	0.17	0.74	-0.53
Bcan	0.3	0.64	0.26	0.6	0.39	0.47	0.44	0.6	0.36	0.34	0.24	0.6	0.05	0.96	0.62	0.1	-0.01	1	0.18	0.89	-0.09	0.91	0.66	0.05	0.16	0.87	-0.05	0.99	0	1	0.59	0.17	0.91	0.01	0.35	0.57	-0.01	0.99	0.14	0.92	0.63	0.19	0.01	0.98	-0.21	0.66	0.23	0.47	0.44
Bcap29	0.25	0.75	0.04	0.97	-0.36	0.65	0.14	0.96	-0.48	0.48	0.06	0.95	0.22	0.71	-0.36	0.58	0.2	0.98	0.4	0.72	0.82	0.01	-0.05	0.94	0.17	1	0.22	0.88	0.2	0.93	-0.54	0.35	-0.71	0.26	-0.29	0.72	0.04	0.96	0.03	0.99	-0.43	0.42	0.82	0.01	0.47	0.05	0.05	0.94	-0.18
Bcap31	0.12	0.88	0.12	0.85	0.25	0.66	-0.18	0.91	0.03	0.96	0.13	0.85	0.05	0.95	-0.04	0.96	0.55	0.7	0.03	0.98	0.65	0.03	-0.17	0.72	0.08	0.96	-0.16	0.94	0.39	0.77	-0.12	0.77	0.13	0.82	0.07	0.92	-0.05	0.94	0.1	0.95	-0.12	0.84	-0.04	0.95	0.52	0.12	0.16	0.64	0.24
Bccip	0.69	0.18	0.04	0.98	0.12	0.9	0.01	1	0.01	0.99	0.01	0.99	0.28	0.65	0.23	0.69	0.55	0.75	0.2	0.85	1.32	1.92e-05	0.2	0.73	0.2	1	0.32	0.83	0.88	0.18	-0.21	0.75	0.36	0.51	-0.09	0.94	0.3	0.72	0.18	0.91	-0.07	0.93	0.42	0.36	1.01	1.22e-12	0.45	0.34	0.3
Bckdha	-1.64	0	-0.33	0.76	0.43	0.68	0.13	0.96	-0.25	0.74	-0.49	0.59	-0.71	0.32	-0.15	0.9	-0.77	0.82	-0.45	0.66	-0.96	0.11	0.01	0.99	-0.57	1	-0.87	0.29	-1.43	0.05	0.17	0.81	0.5	0.48	-0.04	0.98	-0.84	0.22	-0.67	0.4	0.04	0.96	-0.84	0.1	-1.4	0.01	-0.35	0.76	0.09
Bckdhb	0.46	0.51	0.48	0.35	0.31	0.61	0.36	0.79	0.38	0.36	0.53	0.29	0.41	0.48	0.28	0.66	0.41	0.87	0.53	0.53	-0.15	0.87	0.44	0.22	0.45	1	0.49	0.67	0.16	0.96	0.34	0.46	0.43	0.38	0.46	0.32	0.29	0.62	0.2	0.88	0.46	0.42	0.71	0.04	0.23	0.66	0.25	0.62	0.08
Bckdk	0.4	0.55	0.42	0.3	0.6	0.17	0.84	0.25	0.52	0.17	0.53	0.18	0.46	0.29	0.61	0.08	0.62	0.62	0.25	0.88	0.01	0.99	0.45	0.28	0.88	1	0.58	0.55	0.64	0.4	0.76	0.1	0.77	0.15	0.86	0.09	0.6	0.17	0.24	0.85	1.19	0.02	0.19	0.74	0.16	0.52	0.44	0.12	0.54
Bcl2l1	-1.24	0.28	-1.2	0.88	-0.47	0.95	-1.3	0.96	-0.71	0.84	-1.34	0.52	-0.74	0.22	-1.42	0.68	-1.17	0.65	-0.88	0.96	-1.09	0.01	-1.88	0.6	-1.13	1	-1.05	0.99	-0.36	0.13	-1.43	0.46	-1.26	0.15	-1.77	0.52	-1.24	0.25	-1.62	1	-1.2	0.51	-1.66	0.01	-1.65	2.87e-10	-0.59	0.5	-0.48
Bcl7a	-0.93	1	-0.11	0.94	-0.41	0.68	-0.23	0.92	-0.08	1	-0.53	0.55	-0.63	0.3	-0.04	1	-0.75	0.43	-0.25	0.83	-1	0.04	-0.02	0.98	-0.27	1	-0.35	0.84	-1.13	0.11	0.04	0.96	-0.21	0.75	-0.14	0.89	-0.42	0.51	-0.06	0.98	-0.16	0.81	-1.01	0.02	-1.07	1	-0.41	0.62	-0.7
BCL7B	-0.29	1	-0.06	0.97	-0.07	0.95	-0.14	1	0.06	1	-0.19	1	-0.68	0.27	0.18	1	-0.82	0.75	0.23	1	-0.61	0.34	0.05	0.96	-0.12	1	-0.2	1	-1.37	0.1	0.28	1	0.56	0.41	0.39	0.67	-0.22	0.86	0.13	0.96	0.26	0.74	-0.67	0.21	-0.72	1	-0.37	1	-0.16
Bcl7c	1.31	1	0.79	0.42	0.22	1	0.77	1	0.46	1	0.1	1	0.69	0.57	1.01	1	-0.13	1	0.75	1	0.16	0.92	0.99	0.13	0.08	1	0.38	1	0.03	1	0.5	1	0.67	0.36	0.6	0.47	0.38	0.77	0.41	1	1.53	0.01	0.38	0.63	0.05	1	0.52	1	0.04
Bcl9	-0.66	1	-0.76	0.27	-0.25	0.81	-0.08	1	-0.52	1	-0.69	1	-0.53	0.45	-0.25	1	-0.61	0.9	-0.74	0.61	-0.53	0.64	-0.78	0.25	-0.72	1	-0.68	1	-0.62	0.72	-0.23	1	-0.26	0.76	-0.41	0.59	-0.53	0.61	0.13	0.96	-0.09	0.93	-1.19	0.05	-0.75	1	-0.43	1	-0.26
Bclaf1	-0.21	0.76	0.06	0.94	-0.32	0.64	-0.2	0.9	-0.37	0.52	-0.17	0.82	0.09	0.91	-0.22	0.67	0.17	0.99	0.18	0.88	0.02	0.98	-0.15	0.72	0.22	1	0.34	0.79	0.28	0.87	-0.35	0.39	-0.69	0.09	-0.19	0.73	0.26	0.71	0.58	0.37	-0.65	0.32	0.13	0.8	-0.01	0.98	0.15	0.76	-0.42
Bcr	-1.39	0.02	-0.61	0.38	0.2	0.82	0.05	0.99	-0.14	0.87	-0.51	0.43	-0.69	0.23	-0.06	1	-0.54	0.91	-0.74	0.56	-1.12	0.08	-0.15	0.9	0.16	1	0.03	0.99	-1.5	0.01	0.12	0.87	0.56	0.45	0.02	0.99	-0.73	0.33	-0.21	0.91	-0.06	0.95	-0.95	0.05	-0.79	1	-0.22	0.85	-0.05
Bcs1l	0.95	0.06	0.46	0.53	0.91	0.05	0.22	0.9	0.62	0.09	0.86	0.08	0.63	0.3	0.52	0.29	0.77	0.66	-0.08	0.96	0.74	0.2	0.05	0.95	0.36	1	0	1	1.19	0.01	0.39	0.33	0.37	0.46	0.47	0.36	0.74	0.16	0.16	0.95	0.56	0.35	0.6	0.16	0.45	0.31	0.28	0.74	0.7
Bdnf	0.13	0.89	0.03	0.97	-0.14	0.89	0.08	0.97	-0.37	0.46	0.17	0.84	0.12	0.84	-0.54	1	-0.07	0.99	0.03	0.98	0.13	0.87	-0.51	0.31	-0.28	1	0.02	0.99	0.4	0.79	-0.09	0.89	-1.01	0.05	0.48	0.59	-0.1	0.91	0.03	0.99	-0.3	0.66	0.46	0.32	0.07	1	0.05	0.93	-0.18
Bdp1	0.46	1	0.38	0.62	0	1	0.14	0.96	0.07	1	-0.3	1	0.37	0.59	0.04	1	-0.01	1	0.56	0.64	0.22	0.85	0.53	0.43	0.4	1	0.39	1	0.36	0.89	0.49	1	-0.34	0.64	0.18	0.84	0.27	0.83	1.05	0.08	-0.31	0.78	0.21	0.81	0.42	1	0.29	1	-0.08
Bex1	0.89	0.06	0.54	0.31	0.37	0.54	0.72	0.23	0.57	0.17	0.56	0.27	0.48	0.41	0.39	0.47	0.53	0.77	0.54	0.56	0.15	0.88	0.72	0.17	0.62	0.24	0.44	0.81	1.19	0.01	0.6	0.12	0.47	0.32	0.54	0.25	0.51	0.58	0.58	0.64	0.68	0.2	0.71	0.13	0.55	0.4	0.12	0.85	0.31
Bex2	1.38	0	0.77	0.17	0.4	0.54	1.04	0.04	0.72	0.1	0.7	0.18	0.73	0.21	0.63	0.32	0.38	0.92	0.97	0.17	0.18	0.84	0.69	0.22	0.81	0.08	0.38	0.83	1.17	0	0.64	0.15	0.61	0.27	0.72	0.17	0.41	0.64	0.5	0.61	0.7	0.28	0.53	0.38	0.71	0.19	0.34	0.65	0.47
Bgn	-2.17	0	-0.75	0.34	-0.45	0.66	-1.15	0.09	-1.19	1	-1.23	0.03	-0.98	0.07	-0.66	1	-0.99	0.61	-1.3	0.1	-0.79	0.29	-0.78	0.25	-0.86	1	-0.95	1	-1.95	7.24e-06	-0.52	0.45	-0.03	0.98	-1.24	0.01	-0.13	0.94	-0.98	0.3	-0.83	0.28	-1.44	0	-0.61	1	-0.64	1	-0.35
Bicd1	-0.13	0.89	-0.22	0.74	-0.52	0.39	-0.36	0.75	-0.25	0.62	-0.42	0.39	-0.28	0.63	-0.25	0.75	0.1	0.99	0.28	0.83	-0.09	0.93	-0.45	0.31	0.36	1	0.13	0.96	0.04	0.99	-0.32	0.49	-0.73	0.1	-0.12	0.86	-0.04	0.97	0.4	0.67	-0.72	0.26	0.06	0.94	0.02	0.98	0.01	0.99	-0.69
Bid	0.49	0.48	0	1	-0.01	0.99	0.07	0.97	0.31	0.57	0.42	0.47	0.18	0.84	0.11	0.92	0.11	0.99	0.06	0.96	0.39	0.6	0.3	0.6	-0.14	1	0.22	0.9	0.37	0.8	0.16	0.74	0.19	0.74	0.12	0.89	0.19	0.86	0.21	0.88	0.18	0.78	0.77	0.02	0.65	0.3	0.12	0.89	0.18
Birc2	0.76	0.13	0.5	0.48	0.56	0.37	0.25	0.88	0.3	0.58	0.39	0.64	0.66	0.16	0.16	0.9	0.46	0.9	0.31	0.77	0.8	0.09	0.4	0.48	0.38	1	0.64	0.49	1.3	0.01	-0.12	0.86	0.33	0.51	0.42	0.44	1.04	0.09	0.59	0.51	0.01	0.99	0.7	0.1	0.57	0.16	0.32	0.63	0.49
Birc6	-0.73	0.14	-0.42	0.5	-0.49	0.4	-0.58	0.4	-0.14	0.84	-0.49	0.41	-0.34	0.64	-0.46	0.5	-0.6	0.7	-0.31	0.8	-0.68	0.24	-0.69	0.09	-0.32	1	-0.41	0.72	-0.8	0.17	-0.39	0.41	-0.64	0.24	-0.34	0.6	-0.3	0.51	-0.39	0.69	-0.47	0.34	-0.66	0.05	-0.55	0.37	-0.54	0.11	-0.33
Birc7	-0.47	1	0.15	1	0.65	0.45	0.74	1	-0.03	1	0.36	1	0.45	0.67	0.29	1	0.05	1	0.74	1	-0.51	1	0.94	0.12	0.17	1	0.52	1	0.12	0.99	0.62	1	1.24	0.09	-0.17	0.89	0.08	1	0.12	1	1.15	0.17	0.5	0.52	-0.31	1	-0.03	1	0.28
Bloc1s1	-0.05	0.95	0.19	0.76	0.31	0.59	0.68	0.21	0.32	0.46	0.26	0.67	-0.37	0.59	0.45	0.26	0.12	0.99	0.16	0.89	-0.29	0.6	0.56	0.06	0.24	1	-0.2	0.9	-0.07	0.99	0.66	0.11	0.81	0.07	0.49	0.41	-0.32	0.59	0.14	0.91	0.69	0.2	-0.17	0.75	-0.22	0.58	-0.17	0.7	0.28
BLVRB	-0.49	0.53	-0.09	0.92	0.01	0.99	0.14	0.96	0.1	0.88	0.1	0.92	-0.39	0.48	0.01	1	-0.41	0.92	-0.27	0.82	-0.16	0.82	0.16	0.81	-0.29	1	-0.13	0.96	-0.27	0.9	0.14	0.8	0.15	0.8	0.06	0.94	-0.27	0.74	-0.02	0.99	0.18	0.8	-0.6	0.09	-0.15	1	-0.39	0.26	0.04
Bmp4	0.36	0.76	0.8	0.14	0.61	0.33	0.56	1	0.48	1	0.31	1	0.28	0.81	0.62	1	0.58	0.89	0.87	0.36	-0.33	0.72	0.37	0.57	0.74	1	0.49	0.76	0.46	0.78	0.65	0.19	1.33	0.02	0.64	0.2	0.33	0.72	0.78	0.41	0.24	0.77	0.17	0.82	-0.01	1	0.47	1	0.62
Bmpr1a	-1.1	0.05	-0.88	0.06	-0.81	0.13	-0.84	0.29	-0.71	1	-1.15	1	-0.76	0.17	-0.41	1	-0.99	0.4	-0.51	0.71	0.26	0.84	-0.68	0.15	-0.44	1	-0.52	0.69	-0.67	0.5	-1	0.02	-0.51	0.35	-1.26	0.01	-0.53	0.52	-0.85	0.3	-1.07	0.04	-0.74	0.11	-0.31	1	-0.27	0.77	-0.54
Bmyc	0.6	0.46	0.37	0.55	0.81	0.18	0.69	0.41	0.53	0.21	0.03	0.98	0.01	1	0.85	0.16	0.25	0.99	0.42	0.76	-0.19	0.79	0.78	0.12	0.67	1	0.19	0.93	0.62	0.64	1.07	0.1	1.06	0.04	0.71	0.19	0.03	0.99	0.43	0.7	0.23	0.79	-0.38	0.66	-0.3	0.72	0.29	0.74	0.41
Bnip1	-1.01	0.21	-0.68	0.41	-0.13	0.9	-0.58	0.63	-0.46	1	-0.57	1	-0.87	0.18	-0.42	1	-0.75	0.79	-0.65	0.48	-0.48	0.52	-0.39	0.56	-0.43	1	-0.79	0.41	-1.31	0.04	-0.35	0.54	0.02	0.99	-0.2	0.81	-0.56	0.53	-0.71	0.36	-0.32	0.66	-1.02	0.01	-0.81	1	-0.7	0.16	-0.06
Bnip3	0.38	0.51	0	1	0.1	0.91	0	1	0.11	0.86	0.13	0.89	0.13	0.83	-0.17	0.78	0.34	0.88	0.11	0.93	1.15	0	-0.01	0.99	0.05	0.97	0	1	0.54	0.55	-0.44	0.39	0.18	0.75	-0.07	0.93	0.14	0.8	-0.13	0.93	-0.19	0.73	0.37	0.41	0.94	0	-0.06	0.92	0.01
Bod1l	0.64	0.18	0.55	0.21	-0.09	0.92	0.34	0.72	-0.21	0.81	0.06	0.96	0.46	0.34	0.34	0.59	0.24	0.96	0.74	0.39	0.36	0.35	0.42	0.32	0.76	0.23	0.94	0.01	0.91	0.06	0.01	0.98	-0.64	0.33	0.22	0.71	0.75	0.21	0.96	0.02	-0.07	0.94	0.86	0	0.5	0.19	0.55	0.02	-0.25
Bola1	1.23	0.04	-0.13	0.91	0.45	0.45	0.75	0.41	0.38	0.49	-0.67	0.47	-0.37	0.77	-0.14	0.91	0.29	0.99	0.25	0.88	-0.8	0.21	0.96	0.06	-0.24	1	0	1	0.49	0.74	0.74	0.14	0.96	0.08	0.65	0.17	-0.46	0.65	0	1	0.37	0.62	-0.51	0.75	-0.27	1	0	1	0.37
Bola2	0.48	0.68	-0.07	0.94	0.29	0.77	1.31	0.04	0.02	0.98	0.06	0.96	-0.49	0.68	0.2	1	1	0.33	0.29	0.84	-0.3	0.77	0.87	0.15	-0.11	1	-0.27	0.91	-0.08	0.99	0.69	0.35	0.82	0.24	0.59	0.44	-0.71	0.31	0.44	0.79	0.64	0.7	0.09	0.92	0.2	1	-0.5	0.23	0.58
Bola3	1.06	0.05	0.13	0.91	0.17	0.82	0.53	0.65	0.19	0.79	0.09	0.93	0.1	0.95	0.06	0.96	0.25	0.99	0.43	0.71	0.57	0.14	0.63	0.13	-0.09	1	-0.26	0.9	0.64	0.42	0	1	0.28	0.58	0.07	0.95	-0.29	0.74	0	1	0.27	0.72	-0.35	0.6	0.03	0.97	0.09	0.91	0.22
Bpnt1	-0.53	0.3	-0.56	0.21	-0.13	0.82	-0.23	0.89	-0.06	0.91	-0.24	0.68	-0.45	0.48	-0.56	0.09	-0.02	1	-0.25	0.84	-0.17	0.8	-0.46	0.2	-0.42	0.54	-0.56	0.33	-0.41	0.71	-0.33	0.38	-0.22	0.68	-0.13	0.83	-0.45	0.53	-0.45	0.51	-0.4	0.42	-0.47	0.2	-0.24	0.73	-0.39	0.27	-0.21
Brca2	0.52	0.48	0.25	0.78	-0.05	0.96	0.24	0.9	0.32	1	0.2	1	0.54	0.37	0.21	1	0.36	0.93	0.64	0.58	0.3	0.64	0.07	0.93	0.72	1	0.38	0.84	0.56	0.61	0.13	0.83	-0.29	0.65	0.05	0.95	0.95	0.05	0.61	0.47	0.03	0.98	0.27	0.63	0.35	1	0.48	0.27	-0.02
Brd2	-0.3	0.68	-0.02	0.98	-0.21	0.78	0.12	0.96	0.07	0.9	0	1	-0.13	0.85	0.13	0.82	-0.12	0.99	0.04	0.97	-0.55	0.17	0.04	0.95	-0.15	1	-0.1	0.97	-0.6	0.43	0.22	0.66	0.05	0.92	0.21	0.77	-0.1	0.9	-0.08	0.96	0.14	0.82	0	0.99	-0.47	0.1	-0.13	0.81	-0.21
BRD2	-0.36	0.64	0.04	0.97	-0.25	0.72	-0.03	0.99	-0.09	0.88	-0.02	0.98	-0.09	0.93	0.05	0.96	-0.21	0.97	-0.31	0.75	-0.8	0.03	-0.17	0.73	-0.07	1	-0.25	0.88	-0.55	0.55	0.3	0.55	-0.11	0.84	0.14	0.85	-0.15	0.84	0	1	0.29	0.66	-0.19	0.73	-0.59	0.1	-0.16	0.74	-0.35
Brd3	-0.71	0.24	-0.3	0.76	-0.17	0.87	0.18	0.94	0.02	0.98	-0.47	0.49	-0.58	0.31	0.18	0.86	-0.8	0.2	-0.09	0.94	-1.01	0	-0.05	0.96	-0.14	1	-0.11	0.98	-1	0.1	0.32	0.63	0.18	0.79	0.34	0.7	-0.56	0.33	0.03	0.99	0.29	0.69	-0.51	0.21	-1	1	-0.3	0.7	-0.34
Brf1	0.54	0.48	0.69	0.09	0.43	0.48	0.62	0.41	0.52	0.25	0.45	0.35	0.44	0.53	0.49	0.26	0.02	1	0.46	0.67	0.08	0.94	0.53	0.19	0.36	1	0.47	0.65	0.43	0.81	0.75	0.08	0.58	0.18	0.63	0.21	0.37	0.52	0.37	0.74	0.73	0.16	0.35	0.41	0.04	1	0.3	0.54	0.44
Bri3	0.67	0.31	0.56	0.2	0.26	0.67	0.77	0.26	0.51	0.18	0.35	0.51	0.29	0.61	0.49	0.34	-0.28	0.96	0.83	0.27	-0.36	0.68	0.45	0.25	0.41	1	0.26	0.89	0.08	0.99	0.78	0.05	0.59	0.2	0.58	0.3	0.2	0.79	0.27	0.85	0.92	0.04	0.5	0.17	-0.16	1	0.49	0.17	0.17
Brix1	0.3	0.69	0.04	0.97	-0.24	0.8	0	1	-0.45	0.55	0.06	0.95	0.25	0.64	-0.08	0.93	0.29	0.92	0.25	0.8	0.91	0.02	0.07	0.92	0.28	1	0.6	0.32	0.44	0.72	-0.51	0.38	-0.61	0.38	-0.37	0.63	0.33	0.63	0.53	0.47	-0.48	0.48	0.91	0.02	0.52	0.12	0.19	0.66	-0.22
Brk1	-0.99	0.01	-0.49	0.47	-0.31	0.61	-0.75	0.25	-0.52	0.43	-0.06	0.95	-0.46	0.55	-0.59	0.17	0.11	0.99	-0.74	0.32	-0.21	0.68	-0.53	0.32	-0.36	0.69	-0.92	0.05	-0.95	0.05	-0.29	0.54	-0.29	0.6	-0.47	0.26	-0.34	0.69	-0.91	0.04	-0.24	0.73	-0.44	0.3	-0.34	0.55	-0.59	0.02	-0.15
Brms1l	0.49	0.45	0.05	0.97	-0.28	0.71	-0.16	0.95	-0.09	0.92	-0.12	0.91	0.35	0.54	-0.35	0.65	0.12	0.99	0.21	0.82	0.36	0.53	0.01	0.99	-0.05	1	0.17	0.93	0.15	0.96	-0.38	0.5	-0.32	0.56	-0.18	0.82	0.25	0.69	0.24	0.85	-0.88	0.08	0.07	0.9	0.28	0.36	0.19	0.71	-0.03
Brpf1	1.22	0.01	0.64	0.28	0.78	0.09	0.69	0.36	0.68	0.07	0.88	0.04	0.65	0.26	0.58	0.21	0.11	0.99	0.37	0.79	-0.1	0.93	0.67	0.16	0.75	1	0.42	0.77	1.06	0.05	0.71	0.13	0.6	0.21	0.61	0.25	0.98	0.08	0.48	0.72	0.65	0.24	0.44	0.42	0.42	1	0.38	0.6	0.61
Brpf3	-1.14	1	-0.99	1	-0.87	1	-0.94	1	-0.19	1	-0.37	1	-1.08	0.32	-0.84	1	-1.98	0.19	-1.64	1	-0.83	1	0.49	1	-1.64	1	-0.19	1	-2.13	1	0.1	1	-0.72	1	-1.32	0.07	-0.22	1	-0.68	1	-0.72	1	-0.83	1	-0.8	1	-0.48	1	-0.52
Brsk1	-0.13	1	-0.17	0.86	-0.13	0.9	0.09	0.97	0.09	1	-0.14	0.92	-0.23	0.79	0.14	1	-1.15	0.69	-0.43	0.73	-0.74	0.14	-0.37	0.52	-0.24	1	0.02	0.99	-0.52	0.78	0.35	0.53	-0.09	0.9	-0.17	0.85	-0.42	0.62	-0.02	0.99	0.19	0.81	-0.75	0.21	-0.97	0.09	0.19	0.78	-0.15
Bspry	-0.31	0.75	0.16	0.86	0.04	0.95	0.03	0.99	0.51	1	0.31	0.59	0.09	0.93	0.4	0.55	-0.13	0.99	0.47	0.73	-0.32	0.66	0.25	0.59	0.07	1	0.19	0.92	-0.15	0.97	0.36	0.51	1.07	0.02	0.05	0.97	0.04	0.98	0.04	0.98	0.13	0.86	0	0.99	-0.03	0.97	0.13	0.79	0.2
Btbd1	0.65	0.18	0.28	0.63	-0.28	0.71	0.36	0.73	-0.21	0.8	0.24	0.72	0.4	0.44	-0.08	0.94	0.32	0.88	0.57	0.49	0.47	0.18	0.08	0.91	0.12	0.93	0.54	0.47	0.46	0.66	-0.26	0.61	-0.42	0.47	-0.07	0.94	0.34	0.56	0.38	0.65	-0.29	0.64	1.03	0	0.4	0.07	0.24	0.58	-0.23
Btbd17	0.95	0.2	0.57	0.29	-0.26	0.72	0.85	0.33	0.41	1	0.6	0.23	0.29	0.63	0.65	0.1	-0.15	0.99	0.36	0.74	-0.17	0.85	0.54	0.25	0.3	1	0.21	0.93	-0.21	0.95	0.56	0.25	0.05	0.95	0.33	0.57	0.13	0.87	0.05	0.98	0.67	0.22	0.44	0.3	-0.07	1	0.32	0.6	0.1
Btbd19	-0.42	1	-0.83	0.21	-0.17	0.86	-0.9	1	-0.43	1	-0.24	1	-0.88	0.41	-0.49	1	-1.37	1	-1.15	1	-0.19	1	-0.53	1	-1.16	1	-0.28	1	-0.63	0.79	-0.79	1	-0.61	0.42	-1.09	0.05	-0.93	1	-0.51	1	-0.09	1	-1.12	1	-0.2	1	-0.45	1	-0.57
Btbd2	-1	1	-0.56	0.58	-0.36	0.75	-0.14	1	-0.36	1	-0.52	1	-0.67	0.53	-0.53	1	-1.25	0.76	-0.55	1	-0.07	1	-0.43	0.74	-0.89	1	-0.3	1	-1.72	0.14	-0.17	1	-0.7	0.42	-1.66	0.03	-0.63	0.64	-0.82	0.48	-0.41	0.68	-2.06	0	-0.34	1	-0.34	1	-0.59
Btbd3	-1.38	0.02	-0.54	0.53	-0.75	0.14	-0.45	0.73	-0.47	0.51	-0.61	0.35	-0.94	0.1	-0.71	0.42	-0.55	0.85	-1.02	0.19	-1.11	0.03	-0.58	0.3	-1.03	1	-0.75	0.24	-1.64	0	-0.75	0.09	-0.62	0.22	-0.53	0.28	-0.53	0.39	-0.87	0.2	-0.58	0.31	-0.98	0	-0.95	1	-0.6	0.3	-0.62
Btbd6	0.64	0.21	0.37	0.51	0.37	0.51	0.31	0.82	0.42	0.3	0.68	0.1	0.46	0.34	0.58	0.1	0.25	0.94	0.15	0.88	-0.15	0.86	0.36	0.37	0.43	1	0.16	0.94	0.29	0.88	0.54	0.24	0.45	0.35	0.59	0.21	0.28	0.65	0.05	0.98	0.69	0.22	0.59	0.09	0.23	0.52	0.18	0.73	0.4
Btg3	0.98	0.09	0.14	0.91	-0.12	0.9	0.18	0.93	0.07	0.94	0.48	0.46	0.36	0.65	0.14	0.91	-0.05	0.99	0.3	0.78	0.31	0.65	0.19	0.83	0.12	1	0.26	0.91	0.48	0.69	-0.11	0.86	0.14	0.84	-0.41	0.58	0.11	0.93	-0.09	0.97	0.38	0.59	0.64	0.25	0.99	1	0.14	0.89	0.13
BUB3	0.51	0.39	0.12	0.87	0.54	0.25	0.36	0.76	0.49	0.17	0.35	0.48	0.25	0.73	0.15	0.82	0.53	0.78	-0.12	0.94	0.95	0.04	0	1	0.03	1	-0.25	0.89	0.33	0.86	0.06	0.91	0.95	0.03	0.14	0.83	0.19	0.79	-0.24	0.87	0.11	0.88	0.31	0.5	0.73	0	0.13	0.82	0.65
Bud31	0.68	0.23	0.54	0.36	0.08	0.93	0.2	0.89	0.05	0.95	0.47	0.51	0.59	0.19	0.06	0.96	1.1	0.44	0.38	0.68	1	0.02	0.4	0.31	0.54	1	0.57	0.39	1.03	0.06	0.07	0.91	-0.41	0.51	0.06	0.96	0.7	0.29	0.61	0.35	-0.14	0.85	0.69	0.05	0.72	0.02	0.45	0.39	0.21
Bysl	-0.1	0.93	0.47	0.39	0.18	0.79	0.3	0.86	0.22	0.71	0.54	0.32	0.39	0.43	0.23	0.69	0.21	0.99	0.2	0.88	-0.2	0.82	0.31	0.53	0.56	1	0.4	0.8	0.13	0.97	0.78	0.08	0.31	0.55	0.65	0.15	0.07	0.95	0.18	0.9	0.64	0.28	0.03	0.97	0.11	1	0.06	0.95	0.36
Bzw1	-0.97	0.03	-0.7	0.08	-0.12	0.88	-0.8	0.12	-0.82	0.03	-0.84	0.09	-0.5	0.33	-0.9	0.03	-0.49	0.73	-1.09	0.23	0.32	0.71	-0.73	0.07	-0.57	1	-0.05	0.99	-0.35	0.82	-0.88	0.05	-0.65	0.14	-0.53	0.27	-0.24	0.8	-0.54	0.61	-1.08	0.02	-0.57	0.11	-0.24	0.73	-0.16	0.81	-0.34
C1d	0.22	0.75	-0.16	0.84	-0.44	0.55	-0.11	0.96	-0.3	0.59	0.11	0.89	0.04	0.97	-0.2	0.73	0.47	0.88	0.36	0.77	0.64	0.08	-0.24	0.57	-0.03	1	0.05	0.99	0.34	0.82	-0.59	0.25	-0.53	0.29	-0.38	0.55	-0.05	0.95	-0.07	0.97	-0.5	0.35	0.59	0.06	0.55	0	-0.06	0.93	-0.28
C1galt1	-0.42	1	-0.27	0.79	-0.81	1	-0.44	1	-0.77	1	-1.13	1	0.13	0.93	-1.35	1	-0.44	1	-0.24	1	-0.16	1	-0.11	1	0.07	1	-0.53	1	-0.91	0.59	-0.93	1	-0.32	1	-1.15	0.09	0.17	1	0.11	0.97	-0.66	1	0.65	1	0.09	1	-0.21	1	-0.97
C1galt1c1	0.12	0.88	-0.13	0.9	-0.42	0.61	-0.14	0.96	-0.63	0.34	0.05	0.96	-0.04	0.97	-0.31	0.68	0.44	0.89	0.13	0.92	1.02	0	-0.09	0.9	-0.08	1	0.2	0.91	0.41	0.78	-0.75	0.22	-0.58	0.33	-0.5	0.52	0.1	0.89	0.04	0.98	-0.8	0.2	0.59	0.09	0.8	0	0.18	0.68	-0.3
C1qa	0.24	0.77	0.3	0.67	0.29	0.59	0.69	0.25	0.37	0.33	0.21	0.79	0.38	0.49	0.48	0.17	0.11	0.99	0.39	0.69	-0.39	0.57	0.66	0.03	0.35	1	0.16	0.93	0.33	0.84	0.74	0.09	0.78	0.09	0.43	0.46	0.04	0.96	0.13	0.94	0.88	0.05	0.3	0.48	-0.07	0.93	0.15	0.73	0.27
C1qb	-1.15	0.01	-0.28	0.79	-0.01	0.99	0.06	0.99	0.07	0.94	-0.14	0.92	-0.45	0.4	0.19	0.77	-0.29	0.92	-0.39	0.71	-0.37	0.57	0.18	0.78	-0.27	1	-0.4	0.73	-0.65	0.42	0.45	0.49	0.44	0.38	-0.06	0.95	-0.35	0.64	-0.19	0.89	0.52	0.38	-0.32	0.43	-0.47	1	-0.3	0.66	-0.21
C1qbp	1	0.03	0.57	0.27	0.13	0.85	0.24	0.88	0.43	0.38	0.51	0.37	0.51	0.32	0.41	0.43	0.37	0.9	0.56	0.54	0.66	0.1	0.4	0.45	0.59	1	0.21	0.92	0.55	0.55	0.22	0.64	0.3	0.6	0.17	0.82	0.31	0.64	0.34	0.76	0.31	0.59	0.61	0.14	0.89	3.25e-06	0.37	0.47	0.22
C1ql1	-0.02	1	0.23	0.84	0.49	0.58	0.66	1	0.43	1	0.17	1	-0.47	0.49	0.39	1	-0.76	0.84	0.6	1	-1.46	0.02	0.46	0.45	0.01	1	-0.02	1	-0.52	0.83	0.84	0.16	0.18	0.84	0.5	0.59	-0.77	0.28	0.27	1	0.65	0.35	0.1	0.88	0	1	0.01	1	0.15
C1ql3	-0.41	1	-0.41	0.5	-0.67	0.54	-0.13	0.96	0	0.99	-0.18	0.84	-0.22	0.71	-0.99	1	-0.56	0.76	-0.71	0.55	-1.07	0.05	-0.5	0.45	-0.2	1	-0.85	0.1	-1.71	0.04	-0.06	0.93	-1.25	0.01	0.4	0.49	-0.6	0.59	-0.32	0.77	-0.03	0.96	-0.25	0.73	0.01	1	-0.27	0.57	-0.41
C1qtnf1	-0.15	1	0.1	0.92	-0.08	1	0.02	1	0.14	1	0.27	1	0.14	0.89	0.29	0.7	0.57	0.83	-0.71	1	-0.14	0.91	0.17	0.89	0.14	1	0.15	1	-0.18	0.97	0.71	1	0.24	0.77	1.02	0.02	-0.25	0.85	-0.11	0.97	-0.02	0.98	0.25	0.7	-0.15	1	0.05	1	0.21
C1qtnf4	2.82	7.4e-06	0.36	0.73	0.89	0.2	1.19	0.05	0.65	0.25	0.45	0.46	-0.07	0.98	0.42	0.67	-0.5	0.99	0.25	0.88	-0.5	0.62	1.71	7.04e-06	0.16	0.94	1.21	0.01	1.22	0.06	1.07	0.05	0.84	0.26	0.66	0.42	0.25	0.85	0.73	0.43	1.01	0.15	0.05	0.98	0.06	0.97	0.5	0.41	0.27
C1qtnf5	0.42	0.66	0.5	0.41	0.15	0.84	0.49	1	0.48	1	0.26	0.72	0.43	0.52	0.53	0.22	0.18	0.99	0.79	0.41	-0.66	0.37	0.54	0.2	0.24	1	0.07	0.99	-0.2	0.95	0.25	0.6	0.79	0.19	0.4	0.5	-0.04	0.97	0.37	0.8	0.92	0.07	0.36	0.45	0.17	1	0.42	0.4	0.09
C1r	-0.59	0.4	0.08	0.95	-0.08	0.93	0.08	1	-0.18	1	-0.26	1	-0.07	0.94	0.34	1	0.17	0.99	-0.17	0.9	-0.18	0.86	0.06	0.96	-0.35	1	-0.09	1	0.5	0.72	-0.39	0.48	-0.08	0.93	0.2	0.86	0.89	0.09	-0.04	0.99	0.55	0.36	-0.19	0.85	0.28	1	-0.46	1	0.11
C2cd2l	1	0.03	0.34	0.64	0.64	0.12	0.77	0.16	0.53	0.33	0.32	0.66	0.48	0.44	0.17	0.79	0.23	0.98	0.14	0.94	0.1	0.89	0.37	0.31	0.21	0.87	-0.11	0.97	0.28	0.88	0.42	0.31	0.66	0.09	0.44	0.37	0.08	0.91	0.22	0.88	0.45	0.38	0.05	0.94	0.3	0.51	0.61	0.11	0.7
C330018D20Rik	0.07	0.94	0.05	0.96	-0.25	0.73	-0.05	0.99	-0.22	0.72	0.19	0.81	-0.02	0.98	-0.28	0.74	0.47	0.9	0.09	0.94	0.65	0.09	0.04	0.96	-0.15	1	0.11	0.97	0.28	0.9	-0.28	0.54	-0.32	0.57	-0.41	0.59	0.28	0.7	-0.17	0.91	-0.23	0.72	0.35	0.45	0.59	0.15	0.05	0.94	0.08
Cables1	0.74	0.25	0.27	0.69	0.46	0.41	0.36	0.74	0.49	0.21	0.49	0.31	0.54	0.27	0.3	0.56	0.48	0.81	0.03	0.98	0.08	0.93	0.33	0.54	0.32	1	0.08	0.98	0.21	0.92	0.65	0.12	0.18	0.72	1.08	0	0.54	0.25	0.17	0.91	0.33	0.57	0.2	0.73	0.24	0.7	0.25	0.73	0.35
Cabp4	1.45	0.01	0.72	0.58	1.16	0.14	0.09	0.98	0.83	1	0.75	1	0.71	0.57	0.1	1	-0.18	0.99	0.06	0.98	2.36	1.66e-05	-0.44	0.7	-0.17	1	0.33	1	1.59	0.01	0.16	1	0.47	0.57	0.76	0.39	1.38	0.05	1.26	0.2	0.04	0.98	1.64	0.01	1.37	1	1.46	1	1.13
Cacfd1	0.83	0.36	0.85	0.13	0.4	0.67	0.84	1	0.64	1	0.53	1	0.56	0.46	0.73	1	0.25	0.99	0.47	1	-0.16	0.91	0.38	0.56	0.76	1	0.27	1	0.13	0.98	0.93	0.09	0.58	0.37	0.56	0.39	0.28	0.79	0.32	0.85	1.06	0.09	0.71	0.23	0.1	1	0.29	1	0.64
Cacna1h	-0.22	1	-0.12	0.94	-0.32	0.81	-0.61	1	0.21	1	-0.42	1	-1.04	0.08	-0.19	1	-1.12	0.76	-0.42	1	-0.39	1	0	1	-0.58	1	-0.84	1	-0.91	0.46	-0.49	1	0.11	0.9	-0.89	0.1	-1.23	0.3	0.03	0.99	-0.28	1	-1.73	0.06	-0.04	1	-0.32	1	-0.71
Cacna1i	-1.31	1	-0.58	0.64	-1.47	1	-1.07	1	-1.15	1	-0.87	1	-1.71	0.04	-0.34	1	-2.31	1	-1.4	1	-2.34	1	-0.62	1	-0.87	1	-0.51	1	-1.66	1	-0.72	1	-1.21	0.09	-1.8	0	-0.74	0.59	-1.65	1	-1.12	1	-1.22	1	-1.27	1	-1.05	1	-1.27
Cacna2d3	-0.21	0.82	-0.24	0.66	-0.07	0.92	-0.25	0.88	-0.17	0.76	0.07	0.93	0.01	0.99	-0.6	1	-0.03	0.99	-0.55	0.61	0.88	0.08	-0.16	0.77	-0.02	1	0.2	0.93	-0.33	0.84	-0.45	0.33	0.15	0.78	-0.2	0.78	-0.17	0.86	-0.11	0.96	-0.42	0.54	-0.29	0.58	0.59	0.25	-0.09	0.85	-0.21
Cacnb1	-0.59	0.44	-0.29	0.76	0.16	0.87	0.15	0.96	0.04	0.96	-0.2	0.81	-0.44	0.49	0.01	0.99	-0.18	0.99	-0.18	0.9	-0.83	0.06	0.21	0.8	0.2	1	-0.19	0.94	-0.76	0.39	0.63	0.23	0.58	0.32	0.42	0.58	-0.69	0.29	0.05	0.98	0.61	0.34	-0.47	0.34	-0.8	1	-0.46	0.47	-0.29
Cacnb3	-0.85	0.15	-0.21	0.86	-0.31	0.74	-0.32	0.84	0.17	0.85	-0.34	0.74	-0.63	0.28	-0.23	0.74	-0.76	0.71	-0.91	0.32	-1.13	0.01	-0.15	0.84	-0.4	1	-0.62	0.57	-1.53	0	-0.08	0.92	0.1	0.89	-0.1	0.92	-0.43	0.56	-0.46	0.69	-0.41	0.53	-0.42	0.39	-0.76	1	-0.5	0.43	-0.32
Cacnb4	-0.61	0.27	-0.35	0.57	-0.84	0.06	-0.49	0.49	-0.61	0.08	-0.64	0.08	-0.46	0.41	-0.7	0.17	-0.35	0.9	-0.49	0.66	-0.55	0.39	-0.55	0.12	-0.57	1	-0.37	0.78	-1.02	0.04	-0.67	0.07	-0.92	0.01	-0.56	0.16	0.04	0.95	-0.24	0.84	-0.78	0.1	-0.31	0.52	-0.53	0.25	-0.5	0.13	-0.65
Cacng2	1.11	1	0.16	0.89	0.47	1	1.22	0.05	0.15	1	-0.03	1	0.36	0.72	0.4	1	-0.3	0.99	0.48	0.74	-0.26	0.75	0.69	0.26	0.4	1	0.42	0.81	0.41	0.89	0.04	1	0.57	0.42	0.31	0.71	-0.01	1	0.33	0.84	-0.05	0.97	-0.3	0.72	-0.43	1	0.48	1	-0.01
Cacng3	-0.31	0.79	-0.57	0.42	0.52	0.4	-0.7	0.26	-0.45	0.51	-0.62	0.12	-0.28	0.8	-0.37	1	0.07	0.99	-1.17	0.31	-0.26	0.83	-0.68	0.28	-0.41	1	-0.84	0.1	-1.02	0.1	-0.17	0.77	-0.3	0.67	0.01	0.99	-0.36	0.81	-0.41	0.76	-0.16	0.87	-0.4	0.56	-0.04	1	-0.29	0.66	0.04
Cacybp	0.55	0.26	0.04	0.97	-0.33	0.72	0.29	0.8	-0.34	0.63	0.14	0.85	0.11	0.88	0.09	0.91	0.16	0.99	0.44	0.66	0.56	0.16	0.19	0.71	0.05	0.97	0.28	0.84	0.56	0.47	-0.35	0.57	-0.47	0.46	-0.25	0.78	0.15	0.8	0.03	0.99	-0.03	0.97	0.59	0.03	0.66	0	0.09	0.9	-0.02
Cadm1	0.59	0.25	0.13	0.88	0.3	0.57	0.15	0.96	0.22	0.67	0.07	0.95	0.45	0.29	0.17	0.76	0.66	0.51	0.21	0.85	0.26	0.63	-0.08	0.88	0.59	1	0.37	0.79	0.47	0.61	0.22	0.63	0.29	0.51	0.27	0.6	0.21	0.75	0.93	0.06	-0.13	0.84	-0.16	0.78	0.01	0.99	0.37	0.17	0.34
Cadps	-0.27	0.73	-0.46	0.26	-0.11	0.86	-0.2	0.91	-0.39	0.32	-0.14	0.81	-0.29	0.63	-0.34	0.53	-0.84	0.49	-0.5	0.64	0.08	0.92	-0.68	0.1	-0.23	1	-0.41	0.67	-0.2	0.93	-0.25	0.57	-0.89	0.04	0.22	0.7	-0.32	0.53	-0.31	0.77	-0.39	0.54	-0.3	0.55	-0.22	0.72	-0.24	0.62	-0.12
Calb1	0.45	0.42	0.01	0.99	-0.26	0.74	0.01	1	-0.14	0.87	-0.05	0.95	0.27	0.61	-0.14	0.87	0.06	0.99	0.34	0.74	-0.6	0.49	0.04	0.97	-0.05	1	0.3	0.82	0.3	0.86	-0.59	0.2	-0.04	0.96	-0.68	0.15	0.69	0.28	0.13	0.93	-0.47	0.42	1.05	0.03	0.51	0.36	0.15	0.81	-0.19
CALCOCO1	-0.09	1	-0.48	0.57	0.59	0.42	-0.01	1	-0.09	1	-0.34	1	-0.7	0.36	-0.35	1	-0.58	0.92	-0.86	0.64	0.57	0.55	-0.54	0.44	-0.39	1	-0.52	1	-0.01	1	0.04	0.96	0.38	0.6	-0.18	0.83	-0.58	0.46	-0.01	1	-0.38	0.62	-1.25	0.03	-0.31	1	-0.03	1	0.3
Calcrl	-1.55	1	-1.4	0.03	-0.68	1	-1.18	1	-0.63	1	-0.85	1	-0.97	0.26	-1.96	1	-0.78	1	-0.64	1	-0.06	1	-1.27	0.07	-1.41	1	-0.69	1	-0.9	0.64	-1.1	1	-1.04	1	-1.12	0.16	-0.67	1	-1.17	1	-1.01	1	-1.06	0.21	-0.9	1	-1.53	1	-0.73
Cald1	-0.54	0.44	0.22	0.77	-0.36	0.62	-0.04	0.99	-0.47	1	-0.54	1	-0.38	0.66	-0.09	0.91	-0.54	0.68	0.06	0.96	-0.89	0.01	-0.1	0.89	-0.45	1	-0.16	0.95	-0.34	0.85	-0.2	0.7	-0.5	0.32	0.14	0.84	-0.14	0.88	0.21	0.9	-0.15	0.81	-0.54	0.22	-0.68	1	0.05	0.97	-0.31
Calm1	0.86	0.03	0.29	0.65	0.39	0.53	0.52	0.5	0.5	0.16	0.12	0.89	0.1	0.93	0.2	0.74	0.74	0.65	0.29	0.84	0.55	0.24	0.5	0.09	0.5	0.6	0.24	0.86	0.59	0.36	0.41	0.44	0.71	0.09	0.77	0.05	-0.05	0.96	0.46	0.59	0.09	0.9	0.06	0.94	0.73	0.38	0.36	0.46	-0.05
Calm2	0.66	0.13	0.31	0.67	0.32	0.64	0.01	1	0.29	0.55	0.61	0.23	0.24	0.74	-0.09	0.9	0.83	0.04	-0.23	0.86	0.93	0	0.19	0.73	0.41	0.62	-0.09	0.98	0.8	0.15	0.11	0.85	0.32	0.45	0.14	0.88	0.34	0.54	0.04	0.98	0.18	0.73	0.27	0.64	0.86	0.02	0.13	0.87	0.5
Calm3	1.08	0.01	0.59	0.22	0.42	0.39	0.53	0.52	0.46	0.24	0.73	0.04	0.4	0.57	0.7	0.11	0.21	0.98	0.21	0.87	0.52	0.5	0.89	0.03	0.42	0.54	0.34	0.85	0.91	0.05	0.65	0.09	0.58	0.21	0.53	0.16	0.39	0.62	0.3	0.84	0.88	0.04	0.53	0.34	0.89	0.23	0.35	0.46	0.59
Calml4	0.37	0.63	0.55	0.68	-0.7	0.36	-0.09	1	-0.06	1	0.73	1	0.14	0.85	-0.52	0.81	0.62	0.81	0.84	1	-0.71	0.67	0.06	1	-0.02	1	-1.18	1	0.55	0.76	-0.61	0.31	-0.55	1	1.22	0.16	0.31	0.66	-0.03	0.99	1.03	0.01	0.77	0.21	1.26	1	0.09	0.9	0.19
Calr	0.87	0.03	0.57	0.2	0.45	0.3	0.69	0.18	0.49	0.25	0.52	0.27	0.55	0.26	0.4	0.33	0.21	0.99	0.47	0.68	-0.07	0.94	0.44	0.18	0.26	0.81	0.03	0.99	0.72	0.2	0.51	0.18	0.61	0.11	0.79	0.01	0.25	0.59	0.34	0.75	0.82	0.05	0.35	0.37	0.29	0.41	0.45	0.27	0.59
Caly	-1.01	0.04	-0.11	0.94	0.79	0.26	0.53	0.5	0.17	0.86	-0.03	0.99	-0.43	0.6	0.24	0.83	0.21	0.99	-0.1	0.95	-0.81	0.05	-0.11	0.9	0.25	0.87	-0.44	0.78	-0.2	0.95	0.51	0.39	0.97	0.19	0.83	0.33	-0.49	0.6	0.01	0.99	0.46	0.54	-0.49	0.18	-0.8	0.12	0.03	0.98	0.47
Camk1	-0.54	0.38	-0.12	0.9	0.53	0.46	0.3	0.82	0.27	0.66	0.12	0.91	-0.53	0.25	0.3	0.64	-0.12	0.99	-0.26	0.8	-0.62	0.19	0.4	0.41	0.28	1	-0.16	0.94	-0.39	0.82	0.43	0.45	0.35	0.57	0.47	0.49	-0.59	0.15	0.02	0.99	0.64	0.28	-0.3	0.49	-0.58	1	-0.58	0.06	0.08
Camk1d	-1.03	1	-0.49	0.43	-0.69	0.4	-0.52	0.62	-0.19	1	-0.7	0.1	-0.62	0.24	-0.9	1	-0.76	0.49	-0.87	0.43	-0.23	0.86	-0.48	0.4	-0.59	1	-0.42	0.8	-0.93	0.29	-0.38	0.49	-0.7	0.2	-0.32	0.68	-0.59	0.5	-0.19	0.9	-0.95	0.19	-0.55	0.26	-0.36	1	-0.2	0.84	-0.7
CAMK2A	-1.04	0.12	-0.88	0.08	-0.11	0.9	-0.64	0.39	-0.35	0.6	-0.68	0.25	-0.86	0.12	-1.3	0.03	-1.09	0.66	-1.27	0.35	-0.54	0.66	-0.64	0.21	-0.8	1	-0.72	0.52	-1.3	0.07	0.06	0.92	-0.46	0.51	-0.97	0.03	-1.22	0.02	-0.85	0.21	-0.27	0.71	-0.9	0.14	-0.66	1	-0.31	0.68	-0.32
Camk2n1	0.38	0.69	0.18	0.82	-0.36	0.52	-0.11	0.97	0.17	0.8	-0.29	0.59	-0.61	0.22	0.24	0.81	-1	0.7	-0.34	0.83	-0.32	0.6	0.46	0.21	-0.13	1	-0.3	0.88	-1.07	0.06	0.13	0.83	-0.02	0.98	-0.09	0.92	-0.63	0.33	0.29	0.81	-0.26	0.67	-0.37	0.49	-0.24	1	-0.08	0.93	-0.61
Camkv	0.48	0.37	0.62	0.06	0.46	0.32	0.18	0.92	0.63	0.07	0.57	0.1	0.42	0.28	0.48	0.26	0.15	0.99	-0.28	0.84	-0.23	0.72	0.41	0.24	0.61	0.18	0.34	0.74	0.16	0.94	0.86	0.06	0.71	0.08	0.55	0.22	0.03	0.98	0.36	0.65	0.67	0.16	0.38	0.28	-0.06	0.95	0.33	0.36	0.39
Camsap3	0.99	0.1	0.46	0.4	0.22	0.79	0.81	0.23	0.48	0.25	0.54	1	0.55	0.19	0.86	1	0.21	0.99	0.51	0.56	-0.16	0.86	0.47	0.25	0.55	1	0.29	0.87	0.24	0.92	0.78	0.14	0.32	0.53	0.76	0.07	0.39	0.45	0.36	0.76	1.2	0.02	0.77	0.05	0.04	1	0.43	0.28	0.35
Camta1	0.51	0.05	0.33	0.51	0.28	0.75	0.3	0.57	0.01	0.83	0.32	0.86	0.37	0.22	0.29	0.8	0.51	0.96	0.58	0.38	0.21	0.09	0.63	0.82	0.59	0.61	0.01	0.12	0.39	0.4	0.26	0.47	0.07	0.45	0.05	1	0.47	0.49	0.81	0.16	0.33	0.6	0.25	0	0.57	0.19	0.14	0.4	0.05
Camta2	-0.57	0.41	-0.48	0.44	-0.32	0.72	-0.51	0.59	-0.21	0.76	-0.63	0.33	-0.74	0.17	-0.33	0.67	-0.79	0.75	-0.82	0.38	-0.7	0.26	-0.16	0.81	-0.66	1	-0.13	0.97	-1.44	0	-0.09	0.88	-0.11	0.89	-0.14	0.88	-0.86	0.12	-0.35	0.8	-0.33	0.59	-0.88	0.02	-1.25	6.66e-05	-0.31	0.71	-0.43
Capg	0.6	0.55	0.56	1	-0.22	0.85	0.15	1	0.25	1	0.31	1	0.06	0.98	0.71	1	-0.27	1	0.29	1	-0.46	0.58	0.22	0.78	-0.11	1	0.09	1	0.35	0.92	0.39	1	0.44	0.59	0.23	0.83	0.01	0.99	-0.03	1	1.04	0.06	0.04	0.96	-0.41	1	0.14	1	0.33
Capn1	0.13	0.92	0.19	0.86	0.48	0.57	0.43	1	0.09	1	0.04	1	0.14	0.89	0.27	1	-0.29	0.99	0.42	0.77	0	1	0.37	0.56	0.01	1	0.04	0.99	0.32	0.91	0.09	0.91	-0.02	0.99	1.04	0.06	0.46	0.59	0.38	0.86	0.86	0.2	0.14	0.85	-0.17	1	0.11	1	0.57
Capn2	0.3	0.64	0.13	0.83	-0.36	0.6	0.11	0.96	-0.14	0.85	0.16	0.8	0.25	0.64	0.11	0.88	0.01	1	0.56	0.56	0.46	0.19	0.08	0.89	0.36	1	0.33	0.79	0.37	0.77	-0.13	0.8	-0.21	0.72	-0.08	0.92	0.15	0.8	0.45	0.6	-0.21	0.73	0.51	0.08	0.33	0.23	0.28	0.38	-0.09
Capns1	0.56	0.47	0.21	0.56	0.39	0.47	0.41	0.92	0.37	0.36	0.46	0.22	0.46	0.1	0.44	0.26	0.49	0.96	0.41	0.76	0.38	0.67	0.32	0.53	0.57	1	0.84	0.44	0.4	0.89	0.41	0.25	0.72	0.1	0.32	0.73	0.31	0.26	0.58	0.44	0.68	0.42	0.54	0.17	0.59	0.06	-0.06	0.93	0.52
Capsl	0.23	0.81	0.7	1	-0.37	0.72	-0.79	1	-0.65	1	-0.71	1	-0.71	1	-0.09	1	0.7	1	0.81	1	0.21	0.86	0.12	1	0.28	1	-0.03	1	0.56	0.79	-1.02	1	-0.35	1	-1.71	1	0.51	0.48	0.18	1	-0.35	0.65	1.17	0.09	1.52	1	-0.73	1	-0.61
Capza1	-0.78	0.11	-0.67	0.12	-0.26	0.74	-0.68	0.25	-0.74	0.1	-0.69	0.18	-0.38	0.55	-0.58	1	-0.15	0.99	-0.81	0.22	0.89	0.29	-1.2	0	-0.45	1	-0.37	0.79	-0.45	0.68	-1.05	0.02	-0.53	0.36	-0.48	0.32	-0.84	0.13	-0.27	0.87	-1.79	0	-0.67	0.11	0.05	0.96	-0.09	0.91	-0.39
Capza2	-0.17	0.81	-0.14	0.78	-0.48	0.51	-0.32	0.74	-0.56	0.26	-0.25	0.7	-0.11	0.86	-0.38	0.33	0.2	0.99	-0.15	0.89	0.75	0.02	-0.29	0.49	-0.28	0.77	0.11	0.96	0.03	0.99	-0.69	0.2	-0.81	0.09	-0.31	0.65	-0.11	0.86	-0.1	0.96	-0.67	0.18	0.27	0.46	0.4	0.13	-0.09	0.81	-0.41
Car12	-0.81	1	-1	0.14	-0.18	1	-1.66	1	-0.66	1	0.06	1	-1.43	0.05	-0.41	1	-1.42	1	-1.25	1	-1.45	0.09	-0.63	1	-0.4	1	-1.34	1	-0.7	1	-1.67	1	-0.39	0.62	-1.59	0	-1.19	1	-1.15	1	0.15	0.89	-1.74	1	-0.33	1	-0.53	1	-0.37
Car14	-0.05	0.97	0.43	0.42	0.35	0.53	0.03	0.99	-0.05	1	0.35	0.53	0.49	0.47	0.37	0.53	0.11	0.99	0.64	0.64	1.04	0.01	0.24	0.6	-0.16	1	0.03	0.99	0.45	0.79	-0.06	0.91	1.2	0.01	-0.23	0.75	0.21	0.8	0.58	0.59	0.43	0.53	0.13	0.87	0.64	2.7e-05	0.15	0.81	0.33
Car2	-0.53	0.3	-0.38	0.44	-0.56	0.24	-0.23	0.87	-0.4	0.34	-0.45	0.33	-0.34	0.59	-0.27	0.47	0.05	0.99	0.11	0.95	-0.14	0.81	-0.26	0.55	-0.6	0.23	-0.43	0.61	-0.46	0.67	-0.83	0.01	0.17	0.79	-1.08	0.01	-0.62	0.22	-0.31	0.84	-0.41	0.44	-0.43	0.19	-0.04	0.97	-0.5	0.02	-0.2
Car8	0.75	1	0.44	0.52	-0.15	0.87	-0.16	1	-0.32	1	-0.8	1	0.54	1	0.65	1	-0.34	0.95	0.22	0.85	-0.55	0.45	0.31	0.67	0.46	1	0.33	0.83	0.18	0.97	-0.57	1	0.07	0.94	0	1	1.24	0.03	0.21	0.9	-0.09	0.92	1.09	0.11	1.08	1	1.02	1	0.3
Card9	-0.91	1	-0.14	0.92	0.13	0.9	0.33	1	-0.28	1	-0.32	1	-0.4	0.75	-0.23	1	0.37	1	0.03	1	-0.69	0.44	-0.28	0.76	-0.23	1	-0.4	1	-0.14	0.98	0.14	1	0.31	0.76	-0.03	0.98	-1.18	0.06	-0.13	1	-0.02	0.98	-0.68	0.32	-0.94	1	-0.77	1	-0.28
Carhsp1	-0.11	0.9	0.23	0.68	0.49	0.33	0.49	0.59	0.12	0.82	0	1	0.02	0.98	0.25	0.62	0.48	0.73	0.52	0.57	0.14	0.81	0.23	0.54	0.12	1	-0.09	0.98	0.07	0.99	0.33	0.45	1	0	0.15	0.87	-0.34	0.56	0.31	0.83	0.32	0.57	-0.07	0.9	-0.19	0.5	0.11	0.87	0.43
Cartpt	-0.78	0.1	-0.24	0.73	0.14	0.84	0.62	1	-0.82	0.04	0.57	1	-0.15	0.91	-0.31	1	-0.15	0.99	0.98	0.42	-0.61	0.33	-0.28	0.58	0.18	1	-0.93	0.12	0.5	0.73	1.24	0	0.41	0.33	-0.08	0.93	-1.67	0.16	0.88	1	-1.45	0.08	-0.57	0.34	-0.32	1	-0.27	0.61	-0.2
Caskin2	1.05	0.07	0.55	0.44	0.46	0.39	0.49	0.63	0.6	1	0.71	0.18	0.66	0.28	0.95	0.03	0.39	0.95	0.52	0.64	0.5	0.42	0.76	0.02	0.33	1	0.69	0.39	0.73	0.34	0.44	0.38	0.87	0.09	0.59	0.22	0.5	0.48	0.54	0.65	0.69	0.21	0.3	0.63	0.59	1	0.51	0.4	0.71
Casp3	0.41	0.55	0.18	0.86	0	1	0.38	0.77	0.15	0.84	0.12	0.92	0.53	0.21	0.14	0.89	0.81	0.43	0.23	0.84	0.99	0.01	0.28	0.53	0.44	1	0.55	0.52	0.72	0.3	-0.19	0.77	-0.29	0.66	0.44	0.55	0.66	0.28	0.43	0.68	-0.07	0.92	0.43	0.35	1.03	0	0.4	0.41	0.46
Casp9	1.62	6.19e-05	1.02	0.09	1.36	0	0.95	0.15	0.85	0.05	1.02	0.1	0.94	0.22	0.58	0.35	0.26	0.98	0.34	0.85	0.83	0.11	0.37	0.45	0.78	1	0.33	0.81	1.41	0	1.04	0.01	1.07	0.01	1.15	0	1.03	0.02	0.48	0.56	0.95	0.07	0.47	0.36	0.35	1	0.95	0.04	1.16
Cat	-0.77	0.14	-0.69	0.08	-0.45	0.39	-0.23	0.88	-0.89	0.03	-0.64	0.09	-0.28	0.72	-0.41	0.29	-0.17	0.99	-0.14	0.9	-0.03	0.98	-0.63	0.15	-0.22	1	-0.23	0.9	-0.53	0.55	-0.65	0.1	-0.52	0.32	-0.61	0.21	-0.36	0.65	-0.13	0.93	-0.54	0.28	-0.26	0.6	0.1	0.93	-0.33	0.49	-0.41
Catsperg1	-0.33	0.72	-0.32	0.76	-0.54	0.51	-0.81	0.34	-0.38	1	-0.47	1	-0.42	0.76	-0.85	1	-0.67	0.82	-0.49	0.71	-1.53	1	-1.15	0.09	-0.53	1	-0.68	1	-0.04	0.99	-0.33	1	-1.43	0.05	-0.09	0.93	-0.51	0.62	-0.55	0.62	-0.26	0.75	-1.38	0.1	-0.19	1	-0.52	1	-0.11
Cav1	-0.66	0.3	-0.73	0.07	-0.45	0.45	-0.65	0.39	-0.45	1	-0.6	0.22	-0.36	0.57	-0.52	1	0.24	0.99	-0.08	0.96	0.19	0.81	-0.42	0.41	-0.36	1	-0.16	0.94	-0.25	0.92	-0.74	0.09	0.06	0.93	-0.91	0.03	-0.2	0.81	-0.4	0.74	-0.5	0.42	-0.27	0.56	-0.18	1	-0.46	0.19	-0.18
Cav2	-0.44	0.61	-0.17	0.86	-0.56	0.49	-0.04	1	-0.69	1	-0.41	0.45	0.15	0.89	-0.15	1	0.07	0.99	0.31	0.85	0.28	0.75	-0.23	0.72	-0.33	1	0.35	0.84	-0.11	0.98	-0.88	0.16	0.12	0.89	-1.23	0.01	0.11	0.92	-0.54	0.64	-0.17	0.82	0.61	0.22	0.51	1	-0.35	0.46	0.05
Cbfa2t3	-0.41	1	0.28	0.76	-0.33	0.7	0.27	0.88	-0.02	1	-0.08	0.94	0	1	0.11	1	-0.12	0.99	-0.36	0.8	-1.08	0.1	-0.03	0.98	0.71	1	-0.16	1	-0.5	0.84	0.3	1	0.24	0.7	0.38	0.57	0.32	0.69	0.17	0.91	0.01	0.99	-0.06	0.95	-0.63	1	0.28	0.54	-0.3
Cbln1	0.56	0.31	0.49	0.43	-1.04	0.09	0.08	1	0.01	1	-0.16	1	0.19	0.84	0.23	0.73	-0.01	1	0.8	0.64	-0.83	0.16	-0.23	0.61	-0.48	1	0.1	0.97	0.49	0.68	-0.48	1	0.75	1	0.69	0.45	1.2	0.01	0.3	0.85	0.08	0.93	0.3	0.68	-0.51	0.21	0.49	1	-0.41
Cbln3	-0.07	1	0.01	1	-1.15	1	0.53	1	-0.24	1	-0.75	1	0.09	1	0.63	1	-0.77	1	-0.05	1	-1.46	0.01	0.64	1	0.42	1	1.06	1	0.11	1	0.69	1	0	1	-0.39	1	0.92	0.09	0.61	1	-0.47	1	0.8	0.47	-0.41	1	1.52	1	0.61
Cbr1	0.74	0.29	0.05	0.96	0.21	0.79	0.35	1	0.2	1	0.16	1	0.21	0.78	0.46	1	0.25	0.99	0.58	0.55	0.15	0.88	0.44	0.41	0.37	1	-0.18	0.94	0.55	0.69	0.21	0.65	0.81	0.1	0.13	0.85	0.37	0.67	0.31	0.85	0.68	0.21	-0.18	0.82	0.08	1	0.02	0.99	0.09
CBR1	0.49	0.84	-0.18	0.96	0.18	0.5	0.72	0.72	0.27	1	0.14	0.83	-0.03	1	0.2	1	-0.23	0.91	0.28	0.9	0.06	0.82	0.58	0.74	-0.05	1	-0.3	0.87	0.37	0.48	0.62	0.25	0.83	0.06	0.08	0.44	0.29	1	0.07	0.98	0.62	0.56	-0.11	0.29	0.12	1	-0.3	1	0.07
Cbr4	-0.66	0.35	-0.77	0.07	-0.42	0.5	-0.48	0.69	-0.47	1	-0.37	0.47	-0.56	0.25	-0.67	1	-0.3	0.95	-0.46	0.66	0.58	0.53	-0.58	0.19	-0.53	1	-0.06	0.99	-0.5	0.69	-0.76	0.18	-0.58	0.29	-0.56	0.36	-0.38	0.77	-0.51	0.59	-0.89	0.11	-0.48	0.32	0.01	1	-0.29	0.53	-0.26
Cbx3	0.97	0.01	0.4	0.59	-0.06	0.95	0.26	0.86	0.11	0.91	0.41	0.61	0.61	0.21	0.1	0.94	0.32	0.91	0.48	0.59	0.98	0	0.3	0.64	0.39	0.68	0.51	0.59	0.84	0.15	-0.14	0.84	-0.09	0.91	0.07	0.94	0.58	0.29	0.38	0.69	-0.19	0.8	0.85	0	1	2.38e-05	0.43	0.46	0.25
Cbx5	1.01	0.03	0.76	0.19	0.11	0.89	0.15	0.94	0.17	0.82	0.39	0.72	0.53	0.38	0.54	0.36	0.62	0.34	0.8	0.3	0.62	0.29	0.45	0.41	0.68	0.26	1.12	0.03	1.24	0.01	0.04	0.94	-0.17	0.77	0.54	0.31	0.32	0.76	1.12	0	-0.04	0.96	0.71	0.14	0.91	0.08	0.65	0.08	0.01
Cbx6	0.52	0.3	0.61	0.05	0.54	0.19	0.38	0.7	0.5	0.15	0.38	0.46	0.45	0.16	0.91	0	0.61	0.66	0.24	0.86	-0.07	0.93	0.54	0.17	0.71	0.13	0.33	0.78	0.41	0.69	0.81	0.02	0.82	0.05	0.88	0.01	0.33	0.49	0.7	0.18	0.61	0.17	0.07	0.9	0.04	0.92	0.4	0.11	0.34
CBY1	-1.2	0.01	-0.67	0.34	-0.38	0.6	-0.55	0.6	-0.36	0.62	-0.44	0.62	-0.82	0.17	-0.49	0.22	-0.42	0.92	-0.67	0.49	-0.57	0.24	-0.2	0.8	-0.37	1	-0.82	0.23	-1.11	0.03	-0.12	0.86	-0.06	0.93	-0.43	0.56	-0.76	0.14	-0.77	0.28	-0.28	0.63	-0.84	0.01	-0.45	1	-0.58	0.22	-0.38
Ccar1	0.22	0.77	0.18	0.75	-0.43	0.52	-0.01	1	-0.5	0.42	0.05	0.96	0.09	0.89	0.04	0.96	-0.06	0.99	0.37	0.73	0.1	0.87	0.11	0.86	-0.06	1	0.19	0.9	0.4	0.73	-0.37	0.47	-0.6	0.26	-0.37	0.55	0.31	0.63	0.2	0.88	-0.22	0.74	0.77	0.02	0.21	0.59	0.1	0.83	-0.31
Ccdc104	0.48	0.38	0.06	0.94	-0.58	0.46	0.14	0.96	-0.4	0.57	0.03	0.97	0.24	0.66	0.06	0.96	-0.06	0.99	0.64	0.54	0.55	0.06	0.27	0.57	0.25	0.8	0.52	0.48	0.49	0.59	-0.44	0.46	-0.56	0.36	-0.22	0.77	0.17	0.78	0.27	0.8	-0.19	0.8	0.75	0	0.52	0.09	0.14	0.75	-0.31
Ccdc11	0.89	0.3	0.03	1	-0.95	1	0.02	1	0.01	1	-0.68	1	0.54	1	0.71	1	-0.37	1	0.51	1	-0.15	1	0.48	0.59	0.74	1	-0.07	1	0.73	0.73	0.04	1	0.38	1	-0.12	1	0.85	0.31	-0.01	1	0.02	0.99	1.33	0.1	0.45	1	0.13	1	0.05
Ccdc112	0.13	0.9	0.29	0.61	-0.49	0.55	0.24	0.9	-0.56	1	-0.09	1	0.22	0.75	0.23	1	0.38	0.9	0.97	0.37	0.04	0.97	0	1	0.3	1	0.51	0.66	0.19	0.95	-0.23	0.67	-0.84	0.21	-0.34	0.59	0.07	0.95	0.45	0.62	-0.4	0.63	0.96	0.03	0.01	1	0.4	0.34	-0.6
Ccdc114	-0.94	1	-0.17	1	-0.95	1	-0.24	1	-0.44	1	-0.35	1	-0.75	1	-0.57	1	-0.77	1	0.13	1	-1.54	0.01	0.6	1	-0.49	1	-0.53	1	-0.42	0.92	-0.51	1	-0.08	1	-0.1	1	-0.08	0.97	0.06	1	0.32	0.7	-0.43	1	-0.71	1	-0.27	1	-0.93
Ccdc12	-0.07	0.94	0.02	0.98	0.15	0.84	0.31	0.79	0.38	0.33	0.1	0.9	-0.2	0.84	0.09	0.9	0.28	0.95	0.26	0.83	-0.09	0.9	0.55	0.19	0.06	1	-0.05	0.99	-0.42	0.74	0.17	0.72	0.69	0.08	0.36	0.57	-0.37	0.58	-0.09	0.96	0.31	0.56	-0.15	0.81	-0.21	0.76	-0.1	0.86	0.11
Ccdc124	0.51	0.5	0.35	0.66	0.5	0.35	0.99	0.05	0.34	0.47	0.15	0.88	0.05	0.97	0.45	0.47	0.24	0.99	0.13	0.94	-0.25	0.77	0.43	0.35	0.35	1	0.01	1	0.24	0.91	0.78	0.05	0.82	0.08	0.71	0.16	-0.17	0.86	0.24	0.85	0.48	0.41	-0.17	0.79	-0.34	0.5	0.22	0.68	0.27
Ccdc135	-0.13	1	-0.15	1	-0.32	1	0.08	1	-0.47	1	-0.93	1	-1.12	1	-0.76	1	-1.07	1	0.46	1	-1.42	0.04	0.85	1	-0.29	1	-0.4	1	-0.29	0.96	-0.11	1	-0.24	1	-1.91	1	-0.29	0.75	-0.64	1	0.52	0.45	0.2	0.88	0.76	1	-0.55	1	-0.37
Ccdc153	-0.25	0.77	0.14	0.91	-0.19	0.84	-0.59	1	-0.59	1	-0.78	1	-0.27	1	-0.44	1	-0.52	1	1.29	1	-1.04	0.09	-0.15	1	0.05	1	-0.34	1	-0.29	0.91	-0.73	0.16	-0.57	1	-0.38	1	0.1	0.91	-0.91	1	-0.13	0.83	-0.02	0.98	0.9	1	-0.87	1	-0.69
Ccdc163	0.34	0.76	0.31	0.73	0.28	0.73	-0.25	1	0.31	1	0.34	1	0.75	0.27	0.29	1	-0.05	0.99	-0.05	0.98	0.37	0.62	0.18	0.77	0.24	1	0.16	1	0.38	0.87	0	1	0.14	0.85	0.02	0.99	1.04	0.04	-0.18	0.93	0.25	0.75	0.14	0.84	0.3	1	0.45	1	0.66
Ccdc167	0.95	0.14	0.87	0.03	0.37	0.66	1.17	0.04	0.35	1	0.98	0.01	0.49	0.35	0.65	0.33	1.48	0.02	0.86	0.32	0.36	0.71	0.79	0.12	0.68	1	0.45	0.77	1	0.14	0.72	0.17	0.73	0.27	0.61	0.33	0.28	0.81	0.57	0.6	0.78	0.14	0.76	0.1	0.72	0.32	0.41	0.54	0.66
Ccdc173	-0.28	0.79	0.01	1	-1.28	0.09	-0.6	1	-0.7	1	-0.19	1	-0.52	0.6	-0.44	1	-0.2	1	0.56	1	-0.72	0.23	-0.23	0.8	-0.53	1	-0.43	1	-0.11	0.99	-0.78	1	-0.82	1	-0.83	0.34	-0.11	0.92	-0.23	1	-0.1	0.91	0.78	0.22	0.19	1	-0.45	1	-0.86
Ccdc18	-0.39	1	-0.21	0.84	-0.05	0.49	0.09	1	-0.49	1	0.1	1	0.16	0.5	-0.13	1	0.4	0.95	0.13	0.39	0.14	0.62	0.04	0.38	0.63	1	-0.11	1	-0.16	0.49	-0.27	1	0.01	0.34	0.09	0.49	0.38	0.03	0.5	0.66	0.61	0.61	0.19	0.23	0.47	1	0.08	1	0.4
Ccdc19	-0.44	0.53	-0.06	0.96	0.09	0.93	0.09	1	-0.3	1	-0.61	1	-0.22	1	-0.42	1	0.4	1	0.03	1	-1.09	0.1	-0.07	0.96	0.46	1	0.15	1	0.34	0.87	0.14	0.87	-0.3	1	-0.09	0.95	0.09	0.93	0.11	1	0.21	0.76	0.37	0.57	0.51	1	-0.46	1	-0.72
Ccdc28a	0.5	0.42	0.48	0.25	0.43	0.43	0.56	0.51	0.42	0.33	0.63	0.18	0.18	0.77	0.39	0.36	0.44	0.86	0.43	0.66	0.39	0.48	0.12	0.83	0.51	1	0.27	0.87	0.38	0.79	0.26	0.57	0.53	0.3	0.74	0.08	0.27	0.64	0.08	0.97	0.47	0.37	0.32	0.4	0.42	0.02	0.05	0.95	0.38
Ccdc28b	0.93	0.07	0.4	0.58	0.58	0.28	0.74	0.26	0.53	0.32	0.79	0.11	0.36	0.64	0.63	0.21	0.44	0.84	0.64	0.47	0.3	0.74	1	0	0.49	1	0.33	0.84	0.75	0.27	0.62	0.14	0.8	0.07	0.75	0.06	0.51	0.5	0.27	0.87	0.93	0.05	0.79	0.06	0.6	0.34	0.25	0.67	0.67
Ccdc34	0.71	0.22	0.54	0.28	-0.17	0.85	0.68	0.4	0.08	1	0.23	0.8	0.17	0.86	0.58	0.36	0.05	0.99	0.87	0.19	-0.12	0.9	0.39	0.48	0.64	1	0.87	0.1	0.83	0.23	0.24	0.65	0.25	0.7	0.34	0.59	0.37	0.62	0.77	0.23	0.1	0.91	0.72	0.05	0.32	1	0.8	0.01	-0.17
Ccdc37	1.01	0.09	1.31	1	-0.72	0.43	0.4	1	-0.48	1	-0.47	1	0.1	1	0.14	1	0.23	1	1.25	1	-0.64	0.35	0.45	1	0.38	1	0.2	1	0.76	0.57	-0.65	1	0.3	1	-0.16	1	0.45	0.5	0.62	1	0.52	0.39	0.8	0.27	-0.08	1	-0.13	1	-0.23
Ccdc39	0.15	0.84	-0.01	1	-0.8	0.28	-0.06	0.98	-0.54	0.44	-0.14	0.83	0.02	0.98	-0.51	0.57	-0.1	0.99	0.39	0.73	0.03	0.98	-0.11	0.84	-0.02	1	0.38	0.71	0.08	0.98	-0.8	0.14	-1.07	0.09	-0.53	0.3	0.36	0.56	-0.09	0.96	-0.23	0.75	0.84	0.07	0.21	1	-0.09	0.86	-0.38
Ccdc40	-0.11	0.93	0.2	1	-0.81	1	-0.52	1	0.06	1	-0.64	1	-0.79	1	-0.63	1	-0.34	1	-0.03	1	-1.54	0.02	-0.06	1	0.28	1	-0.56	1	-0.05	0.99	-0.04	1	-0.55	1	-0.32	1	0.23	0.79	0.55	1	0.58	0.34	0.29	0.81	0.09	1	-1.21	1	-0.16
Ccdc41	0.51	0.4	0.18	0.81	-0.78	0.33	0.21	0.89	-0.35	0.7	0.08	0.92	0.12	0.89	-0.2	0.83	-0.34	0.9	0.75	0.35	0.26	0.61	0.08	0.89	0.2	1	0.42	0.64	0.28	0.88	-0.69	0.22	-0.85	0.15	-0.48	0.47	0.27	0.65	0.14	0.92	0.07	0.93	0.67	0.06	0.16	0.73	0.03	0.96	-0.4
Ccdc47	-0.77	0.07	-0.56	0.09	-0.62	0.16	-0.7	0.15	-0.78	0.02	-0.77	0.02	-0.34	0.53	-0.45	0.22	-0.2	0.98	-0.31	0.76	0.09	0.9	-0.53	0.13	-0.31	0.75	0.07	0.98	-0.39	0.74	-0.84	0.02	-0.62	0.1	-0.73	0.03	-0.31	0.48	0.05	0.98	-0.87	0.07	-0.18	0.7	-0.13	0.86	-0.28	0.59	-0.6
Ccdc57	0.69	0.33	0.55	0.57	0.9	0.25	0.34	0.96	0.5	1	0.62	1	0.39	0.85	0.41	1	-0.06	1	0.32	0.88	0.19	0.84	0.26	0.82	0.72	1	0.55	1	1.18	0.16	0.23	0.83	0.44	0.6	0.34	0.79	0.95	0.15	0.64	0.66	0.64	0.43	-0.3	0.8	-0.03	1	0.92	0.06	0.89
Ccdc91	0.62	0.27	0.38	0.42	0.46	0.38	0.17	0.94	0.64	0.05	0.2	0.72	0.42	0.38	0.25	0.55	0.04	0.99	0.21	0.87	-0.22	0.76	0.28	0.46	-0.03	1	0.21	0.9	0.28	0.88	0.28	0.48	0.42	0.42	0.44	0.34	-0.02	0.98	0.3	0.81	0.27	0.62	-0.02	0.98	0.17	0.61	0.15	0.79	0.29
Ccdc92	0.29	0.69	0.31	0.61	0.19	0.8	0.54	0.48	0.34	0.44	0.34	0.47	0.05	0.95	0.57	0.32	-0.14	0.99	0.45	0.62	-0.08	0.93	0.37	0.27	0.54	1	0.21	0.91	0.14	0.96	0.47	0.3	0.44	0.3	0.52	0.33	-0.08	0.92	0.48	0.51	0.35	0.49	-0.03	0.96	-0.15	0.59	0.32	0.38	0.09
Ccdc97	0.22	0.81	0.28	0.6	0.38	0.5	0.62	0.32	0.31	0.47	0.44	0.34	0.04	0.97	0.63	0.16	0.04	1	0.06	0.97	-0.26	0.71	0.6	0.07	0.26	1	0.23	0.87	0.25	0.91	0.64	0.15	0.55	0.2	0.48	0.32	0.14	0.84	0.27	0.84	0.58	0.26	-0.11	0.84	-0.17	0.83	0.11	0.8	0.34
Cchcr1	-0.03	1	-0.37	1	-0.5	1	-0.4	1	0.37	1	0.07	1	-0.44	1	0.46	1	-1.75	0.12	0.14	1	-1.31	0.03	0.2	0.85	-0.44	1	-0.4	1	-0.69	0.78	-0.52	1	-0.16	1	-1.06	0.23	-0.17	0.91	-0.42	1	0.33	0.71	-0.55	0.38	-0.42	1	0.66	1	-0.36
Cck	1.6	0.03	0.85	0.18	-0.47	0.5	0.86	0.11	0.73	0.15	0.6	0.1	0.81	0.26	0.8	0.04	0.55	0.91	0.12	0.94	0.57	0.57	1.57	0	0.77	1	0.28	0.87	-0.5	0.78	1.37	0.01	0.28	0.64	0.9	0.06	0.09	0.95	0.62	0.44	0.63	0.28	-0.08	0.97	0.25	1	0.21	0.81	0.52
Ccl27	0.81	0.1	0.35	0.46	0.25	0.7	0.95	0.06	0.31	0.41	0.41	0.28	0.12	0.9	0.47	0.19	0.82	0.48	0.14	0.93	-0.2	0.8	0.42	0.23	0.39	1	0.16	0.96	0.39	0.76	0.73	0.1	0.51	0.33	0.67	0.2	-0.14	0.89	-0.03	0.99	0.83	0.09	0.24	0.58	0.1	0.93	0.07	0.93	0.45
Ccm2	-0.88	0.21	-0.58	0.54	-0.12	0.92	-0.31	0.89	0.15	0.88	-0.23	0.83	-0.6	0.42	-0.19	0.86	-0.98	0.4	-0.77	0.45	-0.9	0.05	-0.11	0.91	-0.05	1	-0.19	0.96	-1.6	0	0.53	0.4	0.73	0.29	0.44	0.59	-0.63	0.5	-0.34	0.84	0.46	0.58	-0.62	0.2	-0.62	1	-0.6	0.37	-0.15
Ccnc	0	1	-0.26	0.75	-0.42	0.63	-0.48	0.63	-0.31	0.6	-0.03	0.98	0.28	0.68	-0.16	0.82	0.49	0.9	0.05	0.97	0.93	0.11	-0.64	0.14	-0.4	1	-0.05	0.99	0.34	0.84	-1.02	0.11	-0.54	0.28	-0.5	0.49	0.41	0.46	0.05	0.98	-0.7	0.19	-0.06	0.92	0.35	0.66	0	1	-0.07
Ccnd1	-0.94	0.09	-0.35	0.72	-0.4	0.6	-0.34	0.84	-0.34	0.67	-0.53	0.49	-0.8	0.07	-0.06	0.96	-0.93	0.2	-0.13	0.94	-0.87	0.06	-0.08	0.91	-0.47	1	-0.35	0.81	-1.24	0.01	0.03	0.97	0.06	0.92	-0.27	0.77	-0.9	0.06	-0.71	0.34	-0.21	0.74	-0.99	0.01	-0.85	1	-0.54	0.33	-0.78
Ccnd3	0.37	0.68	0.65	0.17	0.35	0.59	0.57	0.5	0.39	0.36	0.48	0.28	0.46	0.3	0.68	0.09	-0.13	0.99	0.57	0.52	-0.42	0.54	0.45	0.3	0.43	1	-0.06	0.99	-0.09	0.99	0.66	0.14	0.73	0.1	0.55	0.22	0.1	0.91	0.08	0.97	0.75	0.16	0.19	0.72	-0.29	0.69	0.55	0.06	0.38
Ccndbp1	0.54	0.34	0.33	0.66	0.28	0.64	0.19	0.9	0.28	0.54	0.61	0.26	0.47	0.29	0.31	0.68	0.21	0.96	0.16	0.88	0.38	0.58	0.39	0.36	0.2	1	0.24	0.91	0.85	0.16	0.25	0.54	0.25	0.62	0.43	0.35	0.73	0.29	-0.04	0.98	0.55	0.32	0.52	0.16	0.51	0.05	0.2	0.76	0.52
Ccne1	1.01	0.13	0.89	0.04	0.48	0.49	0.6	0.52	0.61	0.14	0.95	0.08	0.7	0.08	0.39	1	0.41	0.91	0.1	0.94	-0.04	0.97	0.59	0.17	0.88	1	0.42	0.79	0.83	0.28	0.89	0.08	0.15	0.8	1.53	0	0.27	0.83	0.58	0.61	0.71	0.24	0.68	0.09	0.07	1	0.69	0.12	0.71
Ccne2	1.18	0.01	0.25	0.86	0.03	0.98	0.03	0.99	0.13	0.91	0.31	0.81	0.83	0.19	0.39	0.71	0.65	0.74	1.08	0.21	1.08	0	0.32	0.63	0.25	1	0.94	0.34	1.62	0	-0.31	0.67	-0.48	0.51	-0.26	0.76	1.45	0.01	0.7	0.42	0.17	0.84	1.22	0	1	0.02	0.74	0.13	0.48
Ccng1	0.56	0.29	0.31	0.64	-0.27	0.73	0.08	0.97	-0.17	0.83	0.25	0.74	0.35	0.5	-0.07	0.94	0.45	0.75	0.11	0.92	0.21	0.72	0.31	0.56	0.13	1	0.4	0.66	0.19	0.93	-0.28	0.64	-0.35	0.56	0.13	0.88	0.16	0.83	0.13	0.93	-0.25	0.69	0.68	0.05	0.46	0	0.11	0.88	-0.14
Ccnl1	0.99	0.04	0.28	0.79	-0.17	0.86	0.27	0.87	0.04	0.97	0.35	0.72	0.38	0.71	0.42	0.54	0.64	0.56	0.55	0.59	0.68	0.17	0.47	0.43	0.36	1	0.67	0.41	0.93	0.1	-0.35	0.59	-0.34	0.64	0.03	0.98	0.84	0.2	0.53	0.55	-0.15	0.87	1.15	0	0.91	0.04	0.45	0.54	0.43
CCNL2	0.66	0.18	0.1	0.93	0.22	0.74	0.19	0.96	0.44	0.34	0.31	0.64	0.04	0.98	0.18	0.84	-0.05	0.99	0.45	0.71	-0.01	0.99	0.11	0.91	0.06	1	0.4	0.83	0.9	0.08	0.17	0.77	0.12	0.86	0.36	0.58	0.62	0.32	0.26	0.89	0.36	0.57	0.46	0.29	0.1	0.88	0.09	0.93	0.36
Ccnt2	-0.73	0.19	-0.68	0.06	-0.75	0.09	-0.72	0.18	-0.61	0.17	-0.64	0.16	-0.56	0.19	-0.84	0.01	-0.49	0.89	-0.2	0.86	-0.57	0.45	-0.77	0.02	-0.46	1	-0.38	0.81	-0.69	0.4	-0.94	0.01	-0.98	0.01	-0.74	0.06	-0.49	0.46	-0.54	0.51	-0.97	0.04	-0.57	0.24	-0.67	0.18	-0.41	0.23	-0.43
Ccp110	1.03	0.01	0.56	0.41	0.19	0.81	0.3	0.83	0.2	0.82	0.1	0.94	0.67	0.27	0.31	0.73	0.11	0.99	0.68	0.43	0.64	0.17	0.37	0.43	0.29	0.77	0.67	0.43	1.23	0	-0.22	0.67	0.12	0.88	-0.37	0.49	0.38	0.73	0.41	0.69	-0.06	0.94	0.51	0.14	0.46	0.04	0.31	0.69	0.55
CCS	0.46	0.51	0.07	0.94	0.53	0.36	0.92	0.29	0.33	0.5	0.25	0.72	0.15	0.86	0.28	0.69	0.81	0.44	0.32	0.82	0.44	0.41	0.39	0.39	0.64	1	0.06	0.99	0.53	0.63	0.7	0.25	0.92	0.06	0.76	0.19	0.32	0.59	0.72	0.35	0.72	0.18	0.12	0.85	0.5	0.25	0.37	0.54	0.39
Cct4	0.53	0.3	0.31	0.58	0.08	0.89	0.21	0.89	0.29	0.49	0.26	0.59	0.31	0.55	0.28	0.55	0.38	0.85	0.51	0.61	0.2	0.71	0.32	0.35	0.31	0.72	0.4	0.75	0.44	0.69	0.15	0.75	-0.06	0.92	0.39	0.38	0.17	0.79	0.29	0.8	0.03	0.97	0.48	0.09	0.29	0.43	0.16	0.76	-0.12
Cct7	0.55	0.25	0.35	0.5	0.9	0	0.63	0.27	0.6	0.04	0.44	0.37	0.27	0.58	0.36	0.43	0.86	0.1	0.12	0.94	0.36	0.56	0.14	0.74	0.35	0.66	0.58	0.55	0.68	0.28	0.55	0.12	0.63	0.13	0.97	0.01	0.21	0.71	0.25	0.86	0.47	0.32	0.22	0.61	0.41	0.33	0.57	0.04	0.55
Cd163	1.04	1	0.48	1	0.27	1	-0.05	1	0.29	1	0.96	1	0.93	0.45	0.78	1	0.5	1	0.57	1	0.66	1	1.12	0.18	-0.35	1	0.99	1	1.69	0.03	-0.07	1	0.19	1	0.44	0.74	1.24	0.31	0.39	1	1.33	0.16	1.36	0.15	0.52	1	0.47	1	1.12
Cd200	-0.62	0.17	-0.54	0.1	0.1	0.87	-0.56	0.32	-0.34	0.48	-0.36	0.48	-0.45	0.27	-0.47	0.16	-0.12	0.99	-0.48	0.54	0.44	0.45	-0.76	0.03	-0.64	0.23	-0.33	0.77	-0.22	0.91	-0.59	0.11	-0.38	0.46	-0.18	0.76	-0.44	0.46	-0.56	0.39	-0.72	0.11	-0.55	0.04	0.01	0.99	-0.28	0.4	-0.04
Cd24	0.28	0.69	0.2	0.8	-0.02	0.97	0.11	0.96	-0.11	0.84	0.09	0.89	0.06	0.95	-0.24	0.81	0.1	0.99	-0.23	0.86	0.05	0.95	0.27	0.63	0.09	1	-0.1	0.98	0.11	0.97	-0.02	0.97	0.11	0.86	-0.3	0.57	0.38	0.6	-0.14	0.93	0.24	0.69	0.66	0.06	0.14	0.83	0.08	0.9	-0.08
Cd302	-0.71	0.16	-0.38	0.43	-0.75	0.12	-0.59	0.47	-0.94	0.01	-0.3	0.61	-0.37	0.57	-0.23	0.64	-0.21	0.99	0.03	0.98	0.21	0.77	-0.45	0.3	-0.19	1	-0.16	0.95	-0.43	0.75	-1.01	0.01	-0.79	0.09	-0.8	0.14	-0.18	0.83	-0.36	0.8	-0.53	0.3	0	1	-0.02	0.98	-0.3	0.43	-0.73
Cd320	1.32	0	1.01	0.02	0.66	0.17	0.17	0.94	0.52	0.31	1.15	0	0.92	0.09	0.72	0.16	0.4	0.89	0.32	0.79	0.11	0.93	0.59	0.13	0.48	1	0.15	0.96	1.09	0.05	0.55	0.21	0.37	0.44	0.74	0.09	0.89	0.16	0.3	0.86	0.96	0.1	0.87	0.05	0.48	0.34	0.48	0.54	1.1
Cd38	-1.15	0.01	-0.68	0.33	-0.38	0.58	-0.64	1	-0.62	1	-0.49	1	-0.03	0.98	-0.16	1	-0.27	0.99	0.36	0.86	0	1	-0.55	0.28	-0.53	1	-0.18	0.94	-0.44	0.76	-0.6	0.19	-0.44	0.51	-0.11	0.91	-0.55	0.28	-0.4	0.8	-0.44	0.5	-0.34	0.48	-0.18	1	-0.2	1	-0.34
Cd3eap	1.1	0.08	0.72	0.17	0.82	0.26	0.67	0.43	0.55	1	0.66	0.33	0.33	0.76	0.57	1	0.39	0.94	0.49	0.72	-0.08	0.95	0.94	0.04	0.57	1	1.2	0.1	1.47	0.01	0.88	0.05	0.47	0.38	0.8	0.05	0.56	0.65	0.83	0.36	1.04	0.06	0.74	0.19	0.64	1	0.66	0.14	0.83
Cd48	-1	0.03	-0.45	0.36	-0.59	0.33	-0.72	0.33	-1.15	1	-0.52	0.25	-0.21	0.76	-0.6	0.23	0.08	0.99	-0.2	0.89	0.43	0.63	-0.37	0.48	-0.39	1	-0.24	0.89	-0.11	0.97	-1.06	0.02	-0.35	0.6	-1.26	0.01	-0.12	0.89	-0.57	0.59	-0.53	0.31	0.32	0.6	0.24	1	-0.27	0.57	-0.25
Cd59	0.08	0.92	-0.26	0.72	-0.57	0.42	-0.23	0.87	-0.55	0.31	-0.2	0.82	-0.03	0.97	-0.24	0.69	0.22	0.96	0.3	0.8	0.9	0.02	-0.29	0.47	-0.14	0.9	0	1	0.22	0.91	-0.83	0.11	-0.69	0.17	-0.32	0.69	-0.16	0.79	0.07	0.97	-0.65	0.25	0.13	0.73	0.6	0.3	0.08	0.86	-0.24
Cd81	-0.07	0.94	0.16	0.75	0.58	0.16	0.22	0.89	0.48	0.27	0.11	0.84	0.18	0.73	0.4	0.21	0.69	0.46	0.22	0.82	0.13	0.83	0.27	0.44	0.45	0.57	-0.18	0.92	0.43	0.65	0.42	0.27	0.92	0.01	0.27	0.6	0.15	0.8	0.25	0.8	0.46	0.34	-0.08	0.9	0.38	0.57	0.04	0.94	0.37
Cd82	0.16	0.84	0.09	0.92	0.74	0.16	0.43	0.81	0.28	0.57	0.02	0.99	0.39	0.59	0.3	0.68	0.45	0.88	0.44	0.74	0.15	0.79	0.28	0.59	0.16	1	-0.18	0.93	0.33	0.87	0.46	0.43	1.66	3.53e-06	0.4	0.59	0.1	0.94	0.51	0.62	0.65	0.18	0.19	0.77	0	1	0.35	0.49	0.83
Cd9	-0.45	0.39	-0.31	0.55	-0.15	0.82	-0.45	0.57	-0.33	0.44	-0.19	0.75	-0.2	0.8	-0.28	0.59	0.07	0.99	-0.24	0.85	0.46	0.39	-0.12	0.81	-0.59	0.34	-0.74	0.29	-0.03	0.99	-0.64	0.09	0.62	0.2	-1.1	0	-0.12	0.88	-0.64	0.44	-0.15	0.8	-0.45	0.22	0.24	0.78	-0.38	0.26	0.16
Cd93	0.67	1	0.97	0.16	0.68	0.35	-0.01	1	0.36	1	0.81	0.38	0.88	0.17	0.36	1	0.21	0.99	0.21	0.89	0.1	0.94	0.3	0.69	0.04	1	-0.06	1	0.57	0.72	0.17	1	-0.16	0.83	0.51	0.58	0.53	0.55	0.6	0.71	-0.19	0.83	0.13	0.89	0.01	1	0.93	0.09	0.77
Cd99	-0.12	0.92	-0.39	0.71	0.49	0.49	1.37	0.03	0.08	0.91	-0.14	0.92	-0.65	0.48	0.04	0.98	-0.67	0.91	0.4	0.76	-0.52	0.52	1.1	0.05	-0.35	1	0.39	0.81	-0.2	0.96	0.96	0.08	0.29	0.69	0.55	0.47	-0.86	0.41	-0.09	0.97	0.39	0.68	-0.65	0.66	-0.31	1	0.4	0.43	-0.01
Cdc14b	1.61	0	1.04	0.3	1.2	0.13	0.76	0.34	0.77	1	1.04	1	0.75	0.51	0.79	1	1.17	0.45	0.62	0.64	1.37	0.03	1.07	0.13	0.16	1	1.48	0.06	2.32	2.4e-06	0.13	0.88	0.66	0.28	0.82	0.22	1.52	0.09	0.99	0.64	0.75	0.32	1.3	0.23	1.64	1	1.33	0.03	1.29
Cdc25a	0.28	0.78	0.21	0.83	0.27	0.72	0.55	1	0.28	1	0.26	1	0.29	0.73	0.14	1	0.13	0.99	0.5	1	-0.14	0.88	0.4	0.5	0.47	1	0.39	0.79	0.51	0.7	0.36	0.48	0.31	0.66	0.89	0.09	0.06	0.95	0.33	0.87	0.72	0.2	-0.01	0.99	0.05	1	0.3	1	0.12
Cdc26	0.33	0.62	0.16	0.84	-0.07	0.94	0.13	0.96	-0.03	0.97	0.15	0.85	0.09	0.92	0.17	0.81	0.55	0.69	0.16	0.88	0.8	0.01	0.04	0.95	0.21	1	0.05	0.99	0.35	0.84	-0.41	0.42	-0.04	0.95	-0.06	0.94	0.21	0.75	0.13	0.93	-0.2	0.73	0.35	0.35	0.6	0	0.12	0.85	0.05
Cdc37	0.23	0.79	0.03	0.98	0.14	0.84	0.19	0.93	0.27	0.62	-0.29	0.69	-0.38	0.58	0.54	0.09	-0.7	0.77	-0.15	0.91	0.13	0.89	0.46	0.22	-0.12	1	0	1	-0.3	0.86	0.32	0.46	0.46	0.29	-0.15	0.85	-0.15	0.89	0.08	0.96	0.51	0.37	-0.44	0.32	-0.06	0.94	-0.15	0.78	-0.01
Cdc42ep1	0.62	0.44	0.73	0.07	0.38	0.47	0.95	0.23	0.59	1	0.15	0.84	0.72	0.3	0.74	0.03	0.38	0.96	1.03	0.31	-0.01	0.99	0.94	0.01	0.56	1	0.65	0.31	0.38	0.84	0.58	0.25	1.22	0.02	0.43	0.53	0.59	0.16	0.71	0.46	0.63	0.27	0.28	0.6	0.02	0.97	0.23	0.68	0.58
Cdc42ep2	-0.12	0.92	-0.12	0.9	0.12	0.88	-0.02	0.99	0.17	0.8	-0.34	0.63	-0.13	0.86	0.34	0.65	-0.02	1	0.16	0.89	-0.01	0.99	-0.04	0.96	-0.21	1	-0.22	0.89	-0.39	0.81	-0.03	0.96	0.67	0.09	-0.02	0.99	-0.37	0.67	0.18	0.91	0.19	0.8	-0.29	0.47	-0.21	0.65	-0.1	0.88	-0.01
Cdc42ep4	0.63	0.25	0.4	0.38	0.4	0.44	0.34	0.76	0.46	0.21	0.38	0.43	0.53	0.14	0.57	0.1	0.26	0.96	0.08	0.95	-0.2	0.78	0.33	0.48	0.26	1	0.13	0.96	0.48	0.67	0.4	0.33	0.7	0.13	0.35	0.52	0.52	0.23	0.08	0.96	0.39	0.44	0.35	0.45	0.22	0.62	0.49	0.15	0.37
Cdc42ep5	-0.27	1	-0.67	0.44	0.07	1	0.07	1	-0.16	1	-0.02	1	-1.32	0.09	0.3	1	-0.06	1	-0.53	1	-0.63	0.35	0.18	0.86	-0.37	1	-0.53	1	-0.88	1	0.05	1	0.27	1	-0.35	0.7	-0.37	0.74	-0.88	1	0.76	0.34	-0.32	0.71	-0.85	1	-0.68	1	-0.03
Cdh12	-0.16	1	-0.09	0.96	-0.94	1	-0.14	0.96	-0.49	1	0.08	1	-0.16	0.86	-0.57	1	-0.45	0.92	-0.32	0.86	-0.29	1	-0.06	0.96	-0.17	1	-0.18	1	-0.39	0.88	-0.4	1	-1.28	0.08	-0.09	0.96	-1	0.35	-0.01	1	-0.53	0.51	-0.84	0.28	-0.2	1	-0.07	1	-0.39
Cdh18	-1.06	0.05	-0.77	0.17	-0.63	0.3	-0.8	0.17	-0.5	1	-0.66	1	-0.67	0.3	-0.82	1	-0.29	0.97	-0.7	0.39	-0.03	0.98	-0.95	0.02	-0.82	1	-0.31	0.87	-0.8	0.25	-0.86	0.08	-0.79	0.2	-0.31	0.62	-0.3	0.66	-0.67	0.39	-0.85	0.2	-0.64	0.19	-0.25	1	-0.52	0.25	-0.43
Cdh19	-0.94	1	-0.98	0.21	-0.15	0.89	-0.38	1	-0.94	1	-1.2	1	-0.46	1	-0.59	1	-0.39	1	-0.26	1	0.5	1	-0.51	0.49	-1.13	1	0.25	1	-0.73	0.73	-1.41	1	-0.11	1	-2.03	0	-0.25	0.91	-0.33	1	-0.92	0.25	-1	0.12	-0.96	1	-0.74	1	-0.08
CDH6	-0.67	0.43	-0.32	0.71	-0.33	0.68	-0.43	0.72	-0.14	1	-0.78	1	0.05	0.98	-0.05	1	-0.33	0.96	-0.39	0.73	0.08	0.93	-0.5	0.31	0.22	1	0.06	0.99	-0.37	0.89	-0.14	0.84	-0.26	0.68	-0.35	0.59	-1.01	0.15	-0.06	0.98	-0.92	0.15	-0.57	0.28	-0.09	1	-0.31	1	-0.76
CDH8	-0.44	0.58	-0.43	0.49	-0.52	0.33	-0.51	0.52	-0.42	1	-0.46	0.31	-0.42	0.42	-0.55	0.31	-0.62	0.66	0.12	0.94	-0.34	0.67	-0.46	0.26	-0.66	1	-0.4	0.73	-0.62	0.47	-0.51	0.2	-0.61	0.16	-0.74	0.1	-0.64	0.29	-0.53	0.44	-0.83	0.11	-0.73	0.08	-0.39	1	-0.32	0.55	-0.57
Cdh9	-0.18	1	-0.39	0.48	-0.9	0.3	-0.37	0.79	-0.96	0.11	0.05	1	-0.22	0.68	-0.7	1	-0.14	0.99	-0.43	0.68	0.51	0.63	-0.34	0.62	0.06	1	-0.26	1	-0.35	0.88	-0.67	0.32	-0.91	0.09	-0.31	0.68	-0.12	0.94	0.13	0.95	-0.37	1	0.26	0.76	0.16	1	-0.16	0.79	-0.64
Cdhr2	-0.44	0.51	-0.23	0.78	0.04	0.97	-0.47	0.73	-0.07	1	-0.16	0.84	-0.38	0.54	0.37	0.61	0.03	1	0.1	0.95	-0.18	0.8	-0.1	0.87	-0.21	1	0.1	0.98	-0.24	0.91	0.18	0.76	0.49	0.35	-0.24	0.79	-0.53	0.45	-0.14	0.95	-0.13	0.86	-0.69	0.02	-0.32	0.63	-0.09	0.9	-0.19
Cdip1	0.39	0.48	0.29	0.49	0.48	0.28	0.24	0.86	0.43	0.24	0.45	0.24	0.18	0.73	0.55	0.07	0.26	0.9	-0.11	0.93	0.38	0.4	0.35	0.29	0.11	0.92	0.03	0.99	0.54	0.56	0.39	0.32	0.44	0.32	0.41	0.33	0.28	0.5	0.26	0.83	0.44	0.38	0.26	0.5	0.33	0.33	0.34	0.22	0.3
Cdipt	-0.56	0.36	-0.14	0.91	-0.21	0.8	-0.16	0.94	0	0.99	-0.33	0.64	-0.46	0.38	-0.01	0.99	-0.81	0.15	-0.41	0.67	-0.68	0.04	-0.04	0.96	-0.36	1	-0.47	0.7	-0.76	0.24	0.11	0.87	-0.09	0.89	0	1	-0.37	0.53	-0.31	0.8	-0.31	0.57	-0.41	0.25	-0.57	0.01	-0.41	0.46	-0.41
Cdk11b	-0.76	0.23	-0.35	0.71	0.23	0.8	0.17	0.95	-0.14	0.85	-0.25	0.78	-0.6	0.4	-0.13	0.91	-0.53	0.84	0.14	0.92	-0.76	0.08	0.06	0.95	0.09	1	0.04	0.99	-0.79	0.4	0.44	0.45	0.47	0.5	0.34	0.68	-0.74	0.15	-0.09	0.97	0.24	0.77	-0.62	0.05	-0.67	1	-0.48	0.38	-0.59
Cdk14	0.15	0.84	-0.24	0.61	-0.1	0.87	-0.31	0.75	-0.35	0.4	0.07	0.94	-0.23	0.75	-0.22	0.65	0.31	0.91	-0.31	0.77	0.36	0.44	-0.17	0.64	-0.02	0.99	0.09	0.96	-0.05	0.99	-0.4	0.39	-0.79	0.04	0.73	0.13	-0.28	0.57	0.15	0.91	-0.75	0.09	-0.28	0.38	0.08	0.91	-0.05	0.92	-0.34
Cdk18	-0.9	1	-0.71	0.41	-0.26	0.8	-0.09	1	0.06	1	-0.54	1	-0.19	1	0.26	1	-0.81	0.91	-0.01	1	-0.47	0.62	-0.48	0.59	-1.24	1	-0.4	1	-0.76	0.67	-0.36	1	0.13	1	-0.7	0.51	-0.35	0.86	0.29	1	-0.25	0.79	-1.39	0.01	-0.49	1	-0.06	1	-0.07
Cdk4	0.86	0.06	0.7	0.07	0.69	0.09	0.41	0.65	0.69	0.03	0.74	0.04	0.48	0.4	0.53	0.26	0.55	0.72	0.28	0.8	0.46	0.5	0.57	0.08	0.53	1	0.17	0.93	1.09	0.02	0.76	0.06	0.64	0.11	0.35	0.46	0.94	0.02	0.45	0.67	0.72	0.23	0.51	0.19	0.55	0.3	0.52	0.21	0.66
Cdk5	-1.79	1.19e-05	-0.92	0.26	-0.34	0.73	-0.66	0.39	-0.39	0.66	-0.5	0.6	-1.14	0.08	-0.47	0.6	-0.69	0.81	-1.21	0.02	-0.63	0.37	-0.61	0.41	-0.83	1	-0.78	0.37	-1.78	1.48e-05	-0.35	0.59	-0.17	0.84	-0.49	0.49	-1.12	0.09	-1.08	0.07	-0.34	0.65	-1.02	0	-0.83	0.09	-1	0.09	-0.41
Cdk5r1	-0.59	1	-1.11	0.25	-0.03	0.98	-0.26	1	-0.28	1	-0.27	1	-0.94	0.34	-0.41	1	-1.41	0.44	-1.42	1	0.31	1	-0.37	0.75	-1.02	1	-0.42	1	-1.29	1	-0.51	1	-0.16	0.87	-1.27	0.07	-0.61	1	-0.98	0.29	-0.99	0.29	-1.46	0.12	0.24	1	-0.44	1	-0.82
Cdk5r2	-1.12	0.29	-0.24	0.87	-0.35	0.66	-0.28	0.9	-0.51	0.41	-0.27	0.83	-0.69	0.43	0.15	0.91	-0.92	0.85	-1.03	0.35	-0.3	0.75	0.07	0.94	-0.35	1	-0.98	0.18	-2.11	0.01	-0.01	0.99	-0.48	0.46	-0.82	0.27	-0.86	0.28	-0.77	0.34	0.26	0.78	-0.65	0.38	0.03	1	-0.63	0.23	-0.67
Cdk5rap3	-0.57	0.34	-0.44	0.5	0.32	0.74	0.01	1	0.33	0.46	-0.25	0.74	-0.42	0.5	0.07	0.92	-0.75	0.43	-0.3	0.84	-0.15	0.8	0.19	0.83	-0.51	1	-0.04	0.99	-0.98	0.08	0.05	0.94	0.6	0.3	0.24	0.81	-0.66	0.22	-0.46	0.64	0.32	0.62	-0.37	0.38	-0.39	0.1	-0.23	0.66	0.17
Cdk9	1.06	0.01	0.55	0.22	0.5	0.35	0.83	0.13	0.7	0.09	0.43	0.35	0.59	0.25	0.49	0.16	0.36	0.91	0.72	0.41	0	1	0.58	0.05	0.42	1	0.17	0.93	0.27	0.88	0.6	0.1	0.77	0.04	0.91	0.01	0.13	0.87	0.1	0.96	0.67	0.17	0.58	0.06	0.19	0.67	0.56	0.12	0.62
Cdkn1a	0.36	0.75	0.79	0.17	0.35	0.59	0.81	1	0.67	1	0.55	1	0.63	0.49	0.59	1	0.26	0.99	0.51	0.67	0.08	0.96	0.78	0.13	0.46	1	0.28	0.86	0.25	0.94	0.36	0.52	0.8	0.23	0.49	0.41	0.17	0.89	1.05	0.08	1.37	0	0.5	0.45	0.74	1	0.15	1	0.39
Cdkn1b	0.74	0.23	0.28	0.72	-0.13	0.85	0.28	0.87	-0.38	1	0.04	0.96	0.46	0.32	0.11	0.89	0.39	0.89	0.82	0.51	0.35	0.45	0.56	0.25	0.09	1	0.27	0.86	0.11	0.98	-0.21	0.71	0.02	0.99	-0.48	0.33	0.39	0.59	0.1	0.96	0.12	0.87	0.69	0.03	0.45	0.29	0.06	0.94	-0.04
Cds1	0.13	0.89	0.19	0.76	0.25	0.68	0.21	0.9	0.26	0.58	0.13	0.82	0.25	0.67	0.39	0.43	-0.18	0.97	0.1	0.93	-0.18	0.78	0.32	0.39	0.06	1	0.23	0.88	0.01	1	0.34	0.43	0.06	0.93	0.62	0.1	0.13	0.86	0.18	0.89	0.25	0.69	-0.04	0.95	-0.01	0.97	-0.03	0.96	-0.17
Cds2	-2.37	0	-0.93	0.56	-1.25	0.1	-0.91	0.39	-1.15	0.08	-0.57	0.76	-1.51	0.04	-0.47	1	-1.99	0.18	-1.57	0.05	-0.38	0.86	-1.51	0.02	-0.82	1	-1.5	0.03	-2.76	1.78e-06	-1.2	0.03	-1.44	0.05	-1.5	0.01	-1.44	0.1	-1.37	0.05	-0.95	0.25	-1.66	0.01	-0.29	1	-1.3	0.05	-0.83
Cdyl	0.25	0.82	0.15	0.89	0.19	0.82	0.65	1	-0.03	1	0.97	1	0.52	0.52	0.35	1	-0.12	0.99	0.75	0.39	-1.1	0.05	0.53	0.39	0.29	1	0.24	0.91	0.09	0.99	0.34	0.58	-0.21	0.8	0.29	0.69	0.09	0.94	0.33	0.88	0.5	0.44	0.42	0.54	-0.53	1	0.27	1	0.87
Cdyl2	-1.22	0.06	-1.13	0.04	-0.55	0.5	-1.05	0.06	-0.84	1	-0.46	1	-1.27	0.07	-0.55	1	-0.34	0.97	-1.16	0.08	-0.53	0.61	-1.27	0.03	-0.72	1	-0.76	0.48	-1.25	0.04	-0.68	0.28	-0.64	0.31	-0.66	0.22	-0.95	0.13	-0.55	0.65	-0.68	0.42	-0.82	0.22	-0.74	1	-0.61	1	-0.74
Celf2	-0.8	0.21	-0.63	0.26	-0.29	0.66	-0.55	0.54	-0.38	0.53	-0.94	0.05	-0.47	0.47	-1.09	1	-1.07	0.57	-0.7	0.56	-0.3	0.83	-1	0.02	-0.79	1	-0.32	0.88	-0.99	0.19	-0.62	0.21	-0.52	0.36	-0.63	0.16	-0.47	0.55	0.15	0.94	-0.8	0.23	-1.2	0.02	-0.49	1	-0.38	0.53	-0.22
Celf4	-1.98	0	-1.09	0.23	-0.57	0.55	-0.69	0.42	-0.98	1	-1.04	0.25	-1.26	0.07	-0.72	1	-1.01	0.77	-0.83	0.38	-0.48	0.7	-0.61	0.69	-1.14	1	-0.7	0.75	-1.49	0.06	-0.49	0.57	-0.39	0.61	-1.05	0.11	-1.56	0.05	0.27	0.9	-1.65	0.01	-2.05	0	-0.62	1	-0.29	0.88	-1.05
Celf6	-0.86	0.2	-0.38	0.74	-0.29	0.79	-0.44	1	-0.03	1	-0.24	1	-1.15	0.07	-0.08	1	-1.56	0.33	0	1	-0.97	0.19	-0.66	0.28	-0.63	1	-0.82	1	-1.43	0.01	-0.49	0.49	-0.36	0.64	-0.67	0.36	-1.37	0.02	-0.4	0.8	-0.28	0.69	-0.66	0.14	-1.02	1	-0.74	1	-0.27
Celsr2	-0.17	0.85	0.02	0.99	0.1	0.91	0.75	0.15	-0.05	0.94	-0.13	0.9	-0.4	0.54	0.32	0.7	-0.28	0.99	-0.02	0.99	-0.78	0.08	0.13	0.84	-0.16	1	-0.01	0.99	-0.43	0.77	0.61	0.21	0.27	0.62	0.09	0.92	-0.61	0.34	0.28	0.8	0.07	0.93	-0.92	0.01	-0.84	0.02	0.07	0.91	0.03
CEND1	-1.49	1	-0.83	0.48	-0.15	0.93	-0.6	1	-0.05	1	-1.24	1	-1.24	0.25	-0.25	1	-1.11	1	-1.06	1	-0.11	0.95	-0.16	0.91	-1.14	1	-0.89	1	-1.99	0.02	0.06	1	-0.17	0.87	-0.99	0.27	-1.47	0.15	-0.28	1	-1.47	0.03	-1.98	1.87e-05	-0.95	1	-0.43	1	-1.22
Cenpb	-0.79	0.42	-0.2	0.86	0.06	0.96	-0.03	0.99	0.04	1	-0.33	0.69	-0.43	0.59	0.2	0.87	-1.46	0.05	-0.07	0.96	-0.98	0.02	0.54	0.33	-0.47	1	0.23	0.93	-1.87	0	0.27	0.69	0.37	0.46	0.03	0.98	-0.52	0.46	-0.36	0.81	0.45	0.49	-0.68	0.08	-0.88	1	-0.39	0.57	-0.18
Cenpk	0.88	1	0.22	0.84	-0.63	0.55	0.11	0.97	-0.31	1	0.32	1	0.12	0.91	-0.11	1	0.47	0.91	0.56	0.66	0.87	0.09	0.27	0.65	0.09	1	0.46	0.69	0.13	0.98	-0.99	1	-0.84	0.29	-0.66	0.4	0.34	0.71	0.13	0.95	-0.51	0.56	0.96	0.02	0.47	1	0.02	1	0
Cenpv	1.41	0	0.89	0.06	0.27	0.72	0.62	0.43	0.63	0.17	1.01	0.05	0.94	0.08	0.87	0.04	0.26	0.99	0.55	0.64	0.31	0.76	0.6	0.23	0.82	1	0.53	0.66	1.13	0.03	0.63	0.12	0.52	0.26	0.53	0.28	0.92	0.2	0.64	0.53	0.88	0.06	0.86	0.06	0.67	1	0.52	0.45	0.84
Cep112	0.37	0.66	0.06	0.96	-0.35	0.64	0	1	-0.06	1	0.54	1	0.23	0.75	-0.04	0.97	0.1	0.99	0.51	1	-0.12	0.89	0.08	0.92	0.53	1	0.09	0.98	0.32	0.88	-0.26	0.66	-0.68	0.31	0.22	0.75	0.17	0.87	0.12	0.96	-0.45	0.51	0.91	0.1	-0.05	1	0.16	1	-0.32
Cep192	0.95	0.13	0.51	0.59	-0.1	0.95	0.41	0.79	0.21	1	0.49	1	0.64	0.43	0.72	1	0.28	0.98	0.61	0.61	1.27	0.01	-0.04	0.97	0.16	1	0.34	1	1.29	0.01	-0.02	0.97	-0.11	0.89	-0.05	0.97	0.83	0.39	0.52	0.72	0.52	0.48	1.02	0.06	0.62	1	0.61	1	0.66
Cep290	0.4	0.51	0.27	0.71	-0.69	0.46	0.23	0.87	-0.4	0.65	0.03	0.98	0.17	0.81	0.04	0.97	0.32	0.92	0.81	0.41	0.28	0.58	0.31	0.5	0.37	1	0.9	0.04	0.53	0.54	-0.56	0.36	-1.01	0.15	-0.26	0.73	0.63	0.14	0.82	0.09	-0.26	0.76	0.84	0.02	0.3	0.39	0.32	0.37	-0.5
Cep70	-0.19	0.83	-0.32	0.66	-0.7	0.41	-0.3	0.86	-0.38	1	-0.31	1	-0.04	0.97	-0.05	1	0.24	0.99	0.21	0.89	0.32	0.7	-0.34	0.47	0.12	1	0.45	0.76	0.09	0.98	-0.54	0.39	-1.08	0.05	-0.02	0.98	-0.02	0.98	0.28	0.87	-0.22	0.77	0.18	0.77	0.07	1	0.28	1	-0.47
Cep89	0.19	0.83	0.06	0.95	0.24	0.73	0.61	0.52	0.31	1	0.1	1	0	1	0.12	0.9	0.04	0.99	0.33	0.78	-0.08	0.92	0.03	0.97	0.26	1	0.13	0.96	0.04	0.99	0.35	0.49	0.51	0.36	0.72	0.21	-0.02	0.99	0.3	0.84	0.91	0.08	-0.05	0.94	-0.35	1	-0.03	0.97	0.13
Cep95	0.78	0.13	0.43	0.62	-0.43	0.7	-0.12	0.96	0.19	0.8	0.61	0.41	0.37	0.65	0.55	0.39	0.05	0.99	0.55	0.65	0.21	0.83	-0.02	0.98	0.28	1	0.62	0.55	0.87	0.14	-0.32	0.6	-0.26	0.69	-0.18	0.85	0.85	0.17	0.42	0.74	-0.09	0.92	0.77	0.04	0.07	1	0.62	0.17	0.36
Cept1	-0.29	0.69	-0.32	0.53	-0.56	0.42	-0.36	0.74	-0.56	0.17	-0.31	0.6	-0.04	0.97	-0.32	0.54	0.21	0.99	0.04	0.98	0.51	0.26	-0.42	0.25	0	1	0.24	0.9	-0.11	0.98	-0.75	0.08	-0.63	0.23	-0.62	0.26	-0.15	0.84	0.02	0.99	-0.73	0.17	0.21	0.71	0.33	0.49	-0.15	0.75	-0.4
Cerk	0.29	0.74	0.25	0.64	0.04	0.95	0.32	0.77	0.28	0.55	0.19	0.75	0.06	0.95	0.42	0.36	-0.12	0.99	0.26	0.8	-0.36	0.5	0.43	0.22	0.22	1	0.46	0.58	-0.14	0.96	0.49	0.25	0.14	0.8	0.7	0.07	0.61	0.25	0.23	0.86	0.04	0.95	0.08	0.87	-0.09	0.83	0.18	0.68	-0.09
CERS1	-1.27	1	-0.76	0.43	-0.75	0.55	-0.57	0.8	-0.67	1	-0.16	1	-0.83	0.45	-0.48	1	-1.13	0.84	-0.96	0.5	-0.59	0.64	-0.31	0.77	-0.08	1	-0.67	1	-1.88	0.11	-0.17	1	-0.19	0.86	-1.42	0.07	0.12	0.95	-0.91	0.44	0.03	0.98	-0.22	0.88	0.6	1	-0.28	0.81	-0.25
Cers2	-0.2	0.79	-0.04	0.96	0.28	0.57	0.05	0.99	0.08	0.89	-0.05	0.94	0.04	0.97	0.2	0.71	0.53	0.79	0.28	0.82	0.35	0.43	0.09	0.87	0.01	1	-0.09	0.97	0.52	0.56	-0.07	0.88	0.77	0.08	-0.07	0.93	-0.03	0.98	0.22	0.87	0.2	0.73	-0.1	0.87	0.11	0.88	-0.07	0.9	0.2
Cers4	-0.41	0.56	0.02	0.99	-0.14	0.86	-0.34	0.77	-0.62	1	-0.43	0.41	-0.08	0.95	0.02	0.98	-0.03	1	0.32	0.82	-0.57	0.25	-0.34	0.45	0.02	1	0.19	0.93	-0.16	0.96	-0.2	0.68	-0.88	0.08	0.17	0.8	-0.14	0.88	0.43	0.68	-0.31	0.64	-0.04	0.96	-0.41	1	0.12	0.89	-0.67
Cetn2	0.02	0.98	0.04	0.96	-0.43	0.57	-0.06	0.98	-0.43	0.42	-0.01	0.99	0.09	0.9	-0.08	0.92	0.43	0.8	0.26	0.83	0.63	0.09	0.03	0.96	0.15	0.9	0.21	0.91	0.26	0.89	-0.46	0.32	-0.44	0.41	-0.28	0.65	-0.01	0.99	0.34	0.76	-0.58	0.27	0.59	0.06	0.54	0.01	0.06	0.91	-0.34
Cetn3	0.44	0.69	0	0.89	-0.73	0.67	-0.17	0.97	-0.56	0.36	0.38	0.78	0.08	0.76	-0.22	0.85	0.63	0.65	0.33	0.76	0.92	0	0.02	0.97	0.22	1	0.48	0.75	0.65	0.42	-0.73	0.19	-0.9	0.51	-0.46	0.49	0.18	0.72	0.27	0.84	-0.62	0.47	0.92	0.03	0.59	0.01	0.04	0.74	-0.32
Cfl1	-0.79	0.05	-0.19	0.86	0.15	0.85	-0.03	0.99	0.09	0.92	-0.3	0.71	-0.73	0.21	0.12	0.9	0.12	0.99	-0.39	0.69	-0.29	0.57	0.18	0.76	0.02	1	-0.14	0.95	-0.65	0.28	0.29	0.56	0.49	0.39	0.35	0.64	-0.63	0.24	0.03	0.99	0.33	0.58	-0.67	0.02	-0.22	0.84	-0.45	0.36	-0.21
CFLAR	-1.73	1	-1.03	0.07	-0.05	0.96	-0.71	0.46	-0.78	1	-0.73	1	-1.29	0.03	-0.71	1	-0.6	0.89	-1.41	0.14	-0.67	1	-0.96	0.2	-0.92	1	-0.79	1	-0.73	0.58	-0.92	1	-0.68	0.29	-0.75	0.15	0.14	0.95	-1.17	0.06	-1.26	0.07	-1.86	0.01	-0.71	1	-0.85	1	-0.57
Cga	0.43	0.46	1.01	1	-0.59	1	1.43	1	-0.62	1	-0.53	1	-0.29	1	-0.99	1	0.58	1	1.22	1	-0.8	1	-0.11	1	0.31	1	-4.98	1	2.52	0	0.2	1	0.63	1	-0.28	1	-0.38	1	0.02	1	-2.66	1	0.67	0.65	2.32	1	-0.26	1	-0.2
Cggbp1	0.23	0.76	-0.12	0.9	-0.4	0.61	0.15	0.96	-0.28	0.69	-0.02	0.99	0.24	0.7	0.16	0.8	0.43	0.91	0.48	0.66	0.49	0.36	0.07	0.92	-0.13	1	0.38	0.75	0.16	0.96	-0.44	0.42	-0.32	0.62	-0.13	0.85	0.29	0.62	-0.08	0.97	-0.4	0.53	0.78	0.03	0.5	0.16	0.02	0.98	-0.12
Cgnl1	-0.5	1	0.13	0.92	-0.29	1	-0.01	1	-0.39	1	-0.34	1	-0.81	0.3	-0.37	1	-0.34	0.99	-0.28	1	-1.25	0.01	0.19	0.84	-0.25	1	-0.57	1	-0.18	0.97	-0.57	1	-0.47	1	-0.04	0.98	-0.88	0.33	0.33	1	0.83	0.17	-0.45	0.42	-0.42	1	-0.94	1	-0.53
Chadl	0.67	0.44	0.25	0.74	0.48	0.48	0.43	1	0.43	1	0.24	1	0.23	0.88	0.48	1	-0.65	0.9	0.38	1	-0.17	0.85	0.55	0.23	0.11	1	0.15	0.97	-0.04	0.99	0.24	0.71	0.89	0.1	0.31	0.7	-0.08	0.94	-0.3	1	0.76	0.19	0.04	0.96	-0.09	1	-0.2	1	0.59
Chaf1a	0.36	0.74	0.37	0.6	0.72	0.33	0.27	1	0.43	1	0.38	1	0.28	0.74	0.63	1	-0.4	0.96	0.09	0.96	-0.41	0.62	0.41	0.58	0.32	1	0.18	1	0.05	0.99	0.73	1	0.18	0.79	0.41	0.56	0.8	0.09	0.41	0.77	0.2	0.8	0.58	0.36	0.44	1	0.3	1	0.38
Chchd1	0.66	0.21	0.11	0.9	-0.29	0.68	0.24	0.89	-0.01	0.99	0.38	0.45	0.19	0.78	0.29	0.59	0.7	0.66	0.41	0.71	0.6	0.11	0.35	0.44	0.31	1	0.15	0.96	0.26	0.9	-0.02	0.97	-0.18	0.79	-0.09	0.9	0.01	0.99	0.08	0.97	0.17	0.78	0.63	0.03	0.62	0	-0.02	0.98	-0.14
Chchd10	0.45	0.46	0.4	0.54	-0.06	0.94	0.52	0.54	0.39	0.44	0.24	0.71	0.06	0.96	0.66	0.11	0.23	0.99	0.45	0.69	-0.38	0.57	0.61	0.02	0.6	0.49	-0.2	0.92	-0.35	0.78	0.69	0.1	0.77	0.11	0.42	0.56	-0.2	0.77	0.14	0.91	0.78	0.11	0.04	0.94	0.19	0.87	-0.06	0.9	-0.05
Chchd6	-0.37	0.54	-0.05	0.96	0.33	0.64	0.32	0.77	0.09	0.89	0.29	0.65	-0.27	0.63	0.19	0.74	-0.08	0.99	-0.23	0.85	-0.29	0.56	0.29	0.47	0.13	0.9	-0.02	0.99	-0.1	0.97	0.52	0.24	0.41	0.42	0.47	0.31	-0.31	0.59	-0.1	0.96	0.47	0.39	-0.13	0.76	-0.36	0.03	-0.39	0.18	0.08
Chd2	-0.27	0.7	-0.05	0.96	-0.27	0.62	-0.16	0.94	-0.39	0.41	-0.7	0.09	-0.25	0.69	0.12	0.9	-0.24	0.97	0.09	0.95	-0.66	0.05	-0.28	0.5	0.13	1	0.39	0.76	-0.02	1	-0.04	0.94	-0.52	0.23	0.04	0.95	0.03	0.98	0.52	0.52	-0.58	0.35	0.01	0.98	-0.22	0.41	0.15	0.85	-0.6
Chd3	-1.01	0.09	-0.64	0.29	-0.57	0.38	-0.4	0.66	-0.38	0.47	-0.78	0.11	-0.63	0.16	-0.08	0.96	-1.04	0.24	-0.97	0.3	-0.78	0.11	-0.24	0.61	-0.43	1	-0.13	0.96	-0.95	0.09	-0.05	0.93	-0.73	0.12	-0.36	0.6	-0.68	0.14	0.12	0.95	-0.59	0.33	-0.82	0.06	-0.64	1	-0.3	0.72	-0.81
Chd7	0.02	0.99	0.23	0.8	-0.22	0.79	-0.23	1	-0.07	1	-0.67	1	-0.15	0.86	0.08	1	-0.42	0.94	0.49	1	-1.05	0	0.38	0.39	-0.06	1	0.21	0.93	-0.34	0.9	0.19	0.77	0.33	0.58	0.16	0.88	0.25	0.71	0.25	0.9	-0.2	0.78	-0.26	0.57	-0.61	1	-0.32	1	-0.41
Chga	-0.89	0.08	-0.11	0.92	0.55	0.47	0.18	0.93	0.09	0.89	-0.17	0.85	-0.4	0.56	0.18	0.86	-0.48	0.94	0.23	0.85	-0.24	0.78	0.15	0.84	0.15	0.93	-0.37	0.81	-0.36	0.84	0.39	0.42	0.44	0.54	0.07	0.95	-0.66	0.22	0.53	0.65	0.09	0.91	-1.2	0	-0.59	0.22	-0.15	0.86	-0.07
Chgb	0.71	0.13	0.44	0.36	0.25	0.67	0.25	0.85	0.1	0.89	0.21	0.83	0.26	0.63	0.59	0.11	0.38	0.86	0.28	0.74	0.29	0.62	0.3	0.57	0.5	0.43	0.54	0.41	0.67	0.29	0.32	0.42	0.2	0.7	0.4	0.45	0.42	0.59	0.71	0.14	0.07	0.92	0.24	0.62	0.33	0.46	0.53	0.01	-0.01
CHID1	-0.82	0.22	-0.6	0.42	-0.04	0.96	-0.44	0.76	-0.53	1	-0.02	0.99	-0.76	0.1	-0.28	1	-0.4	0.9	-0.77	0.31	-0.34	0.6	-0.27	0.75	-0.48	1	-0.19	0.95	-0.97	0.17	-0.03	0.97	-0.19	0.8	-0.04	0.98	-0.34	0.65	-0.79	0.3	0.1	0.91	-0.55	0.26	-0.56	1	-0.5	0.31	0.09
Chkb	-0.32	0.78	-0.23	0.84	-0.18	0.87	-0.47	0.72	0.03	1	-0.16	0.88	-0.46	0.56	0.13	1	-0.91	0.6	-0.42	0.72	-1.01	0.03	-0.13	0.89	-0.6	1	-0.85	0.25	-1.18	0.09	-0.04	0.96	-6.98e-05	1	-0.26	0.77	-0.47	0.49	-0.73	0.33	-0.11	0.9	-0.67	0.14	-0.58	1	-0.62	0.1	-0.3
Chmp3	0.03	0.97	0.29	0.48	0.13	0.85	0.4	0.63	-0.04	0.95	-0.02	0.99	0.11	0.85	-0.15	0.84	0.37	0.76	0.11	0.94	0.09	0.9	0.17	0.67	0.37	0.6	0.31	0.81	0.22	0.91	0.22	0.62	0.15	0.74	0.38	0.37	-0.15	0.83	0.46	0.69	-0.39	0.53	0.14	0.76	0.09	0.81	0.43	0.08	-0.07
Chmp7	0.58	0.51	-0.12	0.93	1.35	0.02	0.55	1	0.37	1	0.16	1	0.15	0.9	0.04	1	0.02	1	0.2	0.93	0.37	0.67	-0.06	0.95	0.19	1	-0.08	1	0.45	0.84	0.57	0.46	1.31	0.08	0.58	0.41	0.14	0.92	0.32	0.84	0.46	0.56	-0.33	0.58	0.21	1	0.49	1	0.74
Chn1	-0.48	0.34	-0.44	0.25	-0.23	0.65	-0.62	0.27	-0.48	0.25	-0.56	0.2	-0.34	0.58	-0.75	0.01	-0.06	0.99	-0.74	0.59	0.19	0.81	-0.62	0.1	-0.07	0.97	-0.25	0.88	-0.67	0.25	-0.21	0.64	-0.39	0.38	-0.2	0.73	-0.46	0.39	-0.15	0.94	-0.7	0.11	-0.24	0.52	-0.11	0.92	-0.17	0.72	-0.48
Chn2	-1.18	0.05	-0.63	0.32	-0.26	0.73	-0.93	1	-0.37	1	-1.15	0	-0.58	0.4	-0.6	1	-0.63	0.72	-0.52	1	-0.33	0.71	-0.61	0.2	-0.7	1	-0.41	0.75	-0.69	0.48	-0.9	0.02	0.18	0.76	-1.02	0.11	0.27	0.71	-0.2	0.92	-1.08	0.03	-0.99	0	-0.51	1	-0.51	1	-0.76
Chodl	-0.47	0.58	-0.58	0.31	-0.12	0.89	-0.23	1	-0.56	1	-0.48	1	0.33	1	-0.14	1	0.58	1	0.64	1	0.93	0.07	-0.7	0.25	-0.11	1	-0.02	1	-0.52	0.79	-0.32	1	-0.27	0.76	-0.49	0.52	-1.38	1	0.26	1	-0.71	1	0.56	0.47	0.58	0.4	-0.48	1	-0.7
Chordc1	-0.35	0.59	-0.29	0.57	-0.31	0.61	-0.19	0.91	-0.59	0.18	-0.31	0.6	-0.03	0.98	-0.28	0.54	0.3	0.96	0.14	0.92	0.61	0.16	-0.34	0.36	-0.24	1	0.13	0.95	-0.14	0.96	-0.78	0.14	-0.69	0.17	-0.41	0.51	-0.22	0.73	-0.13	0.94	-0.62	0.24	0.33	0.4	0.45	0.08	-0.29	0.44	-0.44
Chpf	0.51	0.36	0.45	0.33	0.39	0.46	0.67	0.26	0.44	0.21	0.37	0.49	0.2	0.75	0.62	0.16	-0.06	0.99	0.22	0.85	-0.49	0.33	0.7	0.04	0.24	1	0.16	0.94	0.19	0.93	0.89	0.04	0.78	0.04	0.85	0.07	-0.09	0.91	0.1	0.95	0.77	0.12	-0.02	0.98	-0.49	0.08	0.32	0.26	0.27
Chrac1	0.54	0.4	0	1	0.24	0.72	0.18	0.93	-0.06	0.94	0.59	0.18	0.21	0.76	0.03	0.98	0.39	0.88	0.1	0.93	0.55	0.29	0.37	0.49	-0.02	1	-0.05	0.99	0.56	0.59	0.03	0.96	0.27	0.62	-0.24	0.79	0.04	0.98	-0.27	0.87	0.7	0.17	0.57	0.24	0.76	0.01	-0.02	0.98	0.47
Chrm1	-0.07	1	-0.9	0.37	-0.3	0.79	-0.84	0.48	-1.09	1	-0.84	0.42	-1.36	0.06	-1.95	1	-0.65	0.97	-1.65	0.16	-1.02	1	-0.6	1	-0.3	1	-1.37	1	-2.44	1	0.18	1	-1.04	0.13	-1.3	0.02	-0.03	1	-1.27	0.08	-0.22	1	0.53	1	0.48	1	-0.83	0.31	-0.91
Chrna3	0.17	1	-0.03	1	-0.46	1	-0.01	1	-0.5	1	-0.14	1	0.07	1	-0.51	0.55	-4.92e-05	1	0.21	1	0.71	1	-0.15	0.86	-0.81	1	-0.39	0.82	-0.97	1	-1.53	1	-0.54	1	-0.39	1	-0.58	1	-0.35	1	-1	0.09	-1.42	1	0.04	1	-0.25	1	0.16
Chrnb2	-1.04	1	-0.78	0.25	-0.29	0.69	-0.41	0.77	-0.66	0.28	-0.66	0.49	-0.83	0.24	0.03	1	-1.24	0.65	-0.95	0.25	-0.3	0.8	-0.69	0.31	-0.29	1	-0.89	0.33	-1.32	0.08	-0.36	0.53	-0.34	0.64	-1.06	0.02	-0.68	0.6	-0.95	0.2	-0.32	0.72	-1.36	0.03	-0.96	1	-0.39	0.57	-0.39
Chrnb3	-2.25	1	0.07	1	-0.77	1	-1.23	1	-0.75	1	-0.89	1	-0.38	1	-0.97	1	-1.29	1	-0.41	1	-1.03	1	-0.35	1	-1.24	1	0.53	1	-0.07	1	-0.03	1	-0.26	1	-0.7	1	-0.24	1	0.08	1	-1.75	0.01	-1.22	1	0.14	1	-0.34	1	0.21
Chst1	0.48	0.38	0.24	0.59	0.29	0.55	0.44	0.55	0.33	0.34	0.27	0.57	0.22	0.62	0.2	0.66	0.21	0.96	0.17	0.89	0.06	0.93	0.17	0.69	0.29	0.72	0.08	0.98	0.16	0.94	0.57	0.1	0.48	0.22	0.6	0.08	-0.25	0.62	0.29	0.8	0.35	0.49	0.07	0.9	-0.07	0.85	0.17	0.7	0.27
Chst10	0.46	0.42	0.47	0.3	0.82	0.05	0.76	0.37	0.6	0.08	0.59	0.15	0.49	0.29	0.58	0.1	0.47	0.86	0.15	0.93	0.39	0.46	0.23	0.59	0.65	1	0.64	0.5	1.11	0.01	0.85	0.04	0.68	0.18	1.04	0.01	0.7	0.11	0.35	0.76	0.78	0.12	0.3	0.44	0.3	0.22	0.44	0.2	0.57
Chuk	1.2	0	0.41	0.72	0.23	0.82	0.35	0.75	0.01	0.99	0.64	0.49	0.58	0.5	0.13	0.92	0.69	0.68	0.61	0.46	1.39	0	0.31	0.63	0.08	1	0.82	0.42	1.35	0	-0.33	0.59	-0.55	0.41	-0.08	0.95	0.86	0.29	0.48	0.67	-0.05	0.94	1.34	7.29e-06	0.94	0	0.74	0.19	0.74
Ciao1	0.78	0.08	0.51	0.29	0.62	0.16	0.14	0.96	0.59	0.09	0.45	0.48	0.51	0.33	0.52	0.18	0.33	0.9	0.21	0.86	0.49	0.25	0.19	0.63	0.43	1	0.39	0.67	0.85	0.12	0.39	0.32	0.43	0.34	0.52	0.21	0.53	0.23	0.6	0.38	0.32	0.56	0.19	0.7	0.5	0	0.59	0.1	0.44
Ciapin1	0.4	0.53	0.1	0.88	0.31	0.54	0	1	0.18	0.71	0.41	0.29	0.16	0.78	0.32	0.4	0.37	0.92	-0.11	0.93	0.02	0.98	0.26	0.48	0.17	1	-0.06	0.99	0.31	0.85	0.42	0.27	0.27	0.58	0.38	0.42	0.3	0.6	-0.06	0.97	0.54	0.33	0.31	0.41	0.38	0.03	0.12	0.8	0.44
Cib1	-1.96	0	-0.63	0.58	0.09	0.93	0.35	1	-0.3	1	-0.27	0.85	-0.95	0.17	-0.05	0.97	-0.35	0.96	-0.44	0.72	-1.18	0.01	-0.15	0.88	-0.43	1	-0.5	0.81	-1.2	0.12	0.34	0.65	0.27	0.76	0.08	0.95	-1.02	0.19	-0.48	0.74	0.71	0.42	-0.69	0.21	-0.76	1	-0.88	0.19	-0.21
Cic	0.84	0.15	0.62	0.15	0.17	0.81	0.91	0.08	0.48	0.24	0.49	0.3	0.44	0.27	0.55	0.16	0.5	0.92	0.3	0.82	-0.23	0.78	0.59	0.15	0.57	1	0.01	1	0.32	0.87	0.74	0.08	0.7	0.14	0.57	0.21	0.29	0.69	0.55	0.41	0.76	0.12	0.43	0.31	0.11	1	0.51	0.12	0.44
Cirbp	2.59	1.19e-10	1.01	0.5	1.41	0	1.2	0.03	1.04	0.1	0.9	0.53	1.29	0.08	1.35	0.07	1.32	0.06	0.81	0.58	1.39	0.06	1.37	0.19	1.16	0.07	1.37	0.55	1.93	0.08	0.72	0.18	1.25	0.02	1.15	0.04	1.3	0.12	1	0.22	1.46	0.01	1.36	0.23	1.66	0.02	1.42	0.02	1.5
Cisd1	0.78	0.1	0.45	0.48	0.12	0.85	0.26	0.86	0.32	0.47	0.58	0.18	0.3	0.7	0.26	0.58	-0.04	0.99	0.37	0.73	0.13	0.85	0.58	0.11	0.25	0.8	-0.09	0.98	0.14	0.96	0.4	0.35	0.31	0.57	0.33	0.55	0.07	0.95	-0.04	0.98	0.35	0.55	-0.07	0.92	0.34	0.52	0.09	0.92	0.42
Cisd2	1.91	5.68e-06	0.96	0.5	0.82	0.41	0.48	0.59	0.42	0.62	0.93	0.53	1.18	0.08	0.91	0.28	1.08	0.17	0.81	0.32	1.67	0	0.87	0.43	0.65	0.55	1.67	0.29	1.99	0.05	0.3	0.7	0.18	0.82	0.63	0.45	1.29	0.12	1.1	0.11	0.22	0.81	1.66	0.08	1.46	0.02	1.14	0.06	0.86
Cited1	-1.01	0.05	-0.37	0.76	-0.21	0.83	0.15	1	-0.38	1	-0.48	1	-0.69	0.44	0.09	1	-0.92	1	-0.23	0.87	-0.86	0.16	-0.18	0.79	-0.73	1	-0.04	1	-0.44	0.81	0.33	0.59	-0.43	0.56	0.15	0.87	-0.65	0.28	-0.12	1	0.19	0.83	-0.83	0.16	-0.42	1	-0.86	1	-0.34
Cited2	0.24	0.78	0.15	0.82	-0.25	0.7	0.19	0.93	-0.13	0.81	0.25	0.69	-0.1	0.92	0.23	0.72	-0.48	0.85	0.11	0.93	0.37	0.53	0.29	0.67	0.05	1	0.16	0.93	0.23	0.92	-0.08	0.88	-0.21	0.69	0.26	0.73	0.58	0.36	0.13	0.94	0.06	0.93	0.72	0.04	0.53	1	0.03	0.97	-0.03
Ckap4	0.14	0.88	0.3	0.67	0.05	0.95	0.16	0.95	0.14	0.79	0.27	0.67	0.14	0.86	0.58	0.21	-0.64	0.79	0.15	0.89	-0.49	0.37	0.21	0.63	0.05	1	-0.1	0.97	0.01	1	0.43	0.31	0.1	0.88	0.76	0.06	-0.01	1	-0.01	0.99	0.45	0.39	0.13	0.81	-0.32	0.64	0.2	0.67	0.1
Ckb	0.86	0.03	0.58	0.07	0.51	0.24	0.94	0.04	0.71	0.01	0.4	0.34	0.39	0.52	0.68	0.03	0.58	0.72	0.36	0.78	-0.17	0.83	0.75	0	0.85	0.18	0.57	0.64	0.2	0.91	0.83	0.01	1.36	0	0.84	0.02	0.3	0.51	0.33	0.74	1.33	0	0.1	0.85	0.54	0.65	0.44	0.17	0.63
Cks2	0.02	1	-0.22	1	-0.15	1	-0.32	1	-0.74	1	-0.45	1	-0.4	0.73	0.49	1	-0.37	1	0.22	1	0.06	1	-0.23	1	0.64	1	0.17	1	0.04	1	0.26	1	-0.41	1	-1.28	0.07	-0.07	1	-0.21	1	-0.33	1	0.41	1	0.11	1	0.23	1	-0.36
Clca1	-0.49	1	-0.8	0.18	-0.78	0.23	-0.91	1	-0.73	1	-0.79	1	-0.64	0.56	-0.37	1	-0.65	1	-0.33	1	-0.14	0.91	-0.53	0.32	-1.31	1	-0.34	1	-0.8	0.68	-1.06	0.06	0.4	0.64	-1.85	0.01	-1.15	0.17	0.51	1	-1.36	0.05	-0.63	0.24	-0.58	1	-0.48	1	-0.66
Clcn3	-0.9	0.04	-0.41	0.51	-0.38	0.54	-0.56	0.41	-0.36	0.51	-0.59	0.2	-0.41	0.58	-0.24	0.75	-0.25	0.97	-0.3	0.81	-0.3	0.6	-0.6	0.13	-0.25	1	-0.37	0.81	-0.74	0.22	-0.41	0.35	-0.27	0.62	-0.22	0.75	-0.6	0.15	-0.28	0.86	-0.66	0.16	-0.64	0.11	-0.52	0.28	-0.28	0.6	-0.5
Clcn4	-0.52	0.39	-0.48	0.23	-0.66	0.22	-0.33	0.75	-0.65	0.08	-0.44	0.35	-0.34	0.55	-0.49	0.24	-0.27	0.96	-0.12	0.92	0.58	0.37	-0.32	0.44	-0.36	1	0.17	0.93	-0.44	0.69	-0.9	0.09	-0.72	0.17	-0.69	0.12	-0.1	0.89	-0.1	0.96	-1	0.04	0.06	0.92	0.23	0.81	-0.32	0.41	-0.42
Clcn5	-1.31	1	-0.4	1	-0.66	1	-1.2	1	-0.59	1	-0.8	1	-0.27	1	-0.29	1	-0.86	1	0	1	-0.66	1	-1.59	0.01	-0.77	1	-0.42	1	-0.93	0.54	0.29	1	-1.58	1	-1.11	1	-1.1	0.27	-0.55	1	-1.36	1	-0.3	0.8	-0.2	1	-0.19	1	-0.14
Clcn6	-0.64	0.42	-0.5	0.42	0.52	0.49	-0.06	0.99	-0.26	0.67	-0.1	0.93	-0.23	0.8	-0.13	0.91	-0.62	0.76	-0.53	0.73	-0.4	0.67	-0.54	0.37	-0.01	1	-0.52	0.73	-0.43	0.83	0.25	0.62	0.04	0.97	-0.02	0.98	-0.22	0.86	-0.37	0.72	-0.09	0.91	-1.12	0	-0.7	1	-0.04	0.96	-0.02
Cldn10	-0.14	0.87	-0.19	0.74	-0.04	0.96	-0.05	0.99	-0.15	0.77	0.25	0.66	-0.02	0.99	-0.15	0.79	0.09	0.99	-0.2	0.86	0.78	0.04	-0.24	0.64	0.2	1	-0.25	0.87	-0.08	0.99	0.02	0.97	0.18	0.71	-0.31	0.57	-0.32	0.59	-0.13	0.95	-0.41	0.48	-0.1	0.84	0.36	0.22	0.13	0.78	0.06
Cldn11	-0.25	0.71	0.17	0.77	0.01	0.99	0.11	0.96	0.02	0.97	-0.18	0.71	0.18	0.82	0.21	0.64	0.09	0.99	0.48	0.76	0.11	0.89	0.24	0.49	0	1	0.06	0.98	-0.15	0.95	0.06	0.88	0.9	0.08	-0.32	0.68	-0.22	0.74	0.22	0.88	-0.11	0.84	-0.25	0.6	-0.09	0.88	-0.17	0.7	0.13
Cldn5	0.79	1	0.07	0.96	1	0.17	0.44	0.8	0.45	1	-0.33	1	-0.23	0.93	0.06	1	0.08	0.99	0.37	0.83	-0.01	0.99	1.4	0.01	0.12	1	0.3	0.91	0.65	0.75	0.93	0.22	1.26	0.03	0.97	0.15	-0.06	0.97	0.31	0.89	0.28	0.75	-0.81	0.22	0.06	1	0.19	0.84	0.93
Cldnd1	-0.68	0.15	-0.6	0.07	-0.08	0.91	-0.7	0.17	-0.39	0.43	-0.36	0.41	-0.36	0.49	-0.5	0.17	0.08	0.99	-0.48	0.54	0.44	0.45	-0.77	0.01	-0.66	1	-0.52	0.43	-0.41	0.73	-0.69	0.06	-0.06	0.92	-0.56	0.23	-0.35	0.63	-0.59	0.44	-0.62	0.22	-0.59	0.06	-0.08	0.93	-0.34	0.29	-0.05
CLEC2L	0.31	0.7	0.3	0.78	0.08	0.94	0.37	0.82	0.29	0.59	0.15	0.86	-0.02	0.99	0.52	0.46	-0.54	0.69	0.1	0.95	-0.62	0.28	0.39	0.52	0.09	1	0.84	0.13	-1	0.1	0.35	0.55	0.33	0.55	1.18	0.03	-0.22	0.85	-0.05	0.98	0.59	0.34	0.07	0.92	-0.38	0.29	0.11	0.9	0.22
Clip1	0.73	0.14	0.4	0.64	0.41	0.52	0.35	0.79	0.13	0.88	0.14	0.9	0.39	0.66	0	1	0.07	0.99	0.43	0.74	-0.02	0.98	0.11	0.86	0.48	1	0.57	0.48	0.91	0.13	0.1	0.85	-0.56	0.28	0.26	0.69	0.71	0.22	0.93	0.13	-0.27	0.73	0.24	0.58	0.12	0.86	0.58	0.1	0.16
Clip3	-0.1	0.92	-0.39	0.45	0.36	0.58	-0.55	0.35	-0.03	0.96	-0.2	0.74	-0.26	0.66	-0.13	0.86	-0.68	0.89	-0.77	0.34	-0.01	0.99	-0.41	0.35	-0.22	1	-0.41	0.7	-0.39	0.75	-0.02	0.96	-0.19	0.69	-0.3	0.51	-0.02	0.98	-0.17	0.91	-0.15	0.82	-0.67	0.03	-0.15	0.91	-0.02	0.97	0.1
CLIP3	-0.01	0.99	-0.34	0.61	0.34	0.59	-0.35	0.76	0.27	0.57	-0.45	0.37	-0.38	0.66	-0.18	0.84	-0.35	0.99	-0.78	0.45	0.25	0.79	-0.32	0.5	-0.4	1	-0.73	0.34	-0.23	0.92	0.19	0.74	0.1	0.87	-0.33	0.57	0.12	0.89	-0.12	0.94	-0.28	0.64	-1.04	0.01	-0.41	1	-0.14	0.77	0.15
Clk1	-0.2	0.77	-0.29	0.61	-0.77	0.23	-0.52	0.56	-0.74	0.28	-0.2	0.72	-0.25	0.64	-0.42	0.53	-0.13	0.99	0.32	0.78	0.27	0.73	-0.31	0.5	-0.35	0.67	0.18	0.92	-0.02	1	-0.94	0.09	-0.86	0.1	-0.85	0.08	0.17	0.77	-0.33	0.76	-0.59	0.32	0.38	0.38	-0.01	0.99	-0.25	0.59	-0.05
Clk3	0.77	0.14	0.57	0.27	0.6	0.25	0.87	0.29	0.66	0.18	0.56	0.34	0.31	0.67	0.59	0.13	0.41	0.9	0.55	0.69	-0.13	0.83	0.26	0.67	0.61	1	0.48	0.79	0.71	0.38	0.86	0.07	0.56	0.29	0.9	0.03	0.36	0.53	0.29	0.79	0.83	0.12	0.4	0.3	0.11	0.72	0.7	0.01	0.67
Clk4	-0.24	0.75	-0.41	0.51	-0.62	0.35	-0.61	0.46	-0.54	0.4	-0.22	0.77	-0.33	0.58	-0.36	0.57	0.31	0.97	0.02	0.99	0.35	0.66	-0.38	0.35	-0.22	1	0.03	0.99	-0.1	0.97	-0.76	0.15	-1.04	0.04	-0.6	0.32	0.1	0.91	-0.08	0.96	-0.6	0.32	0.16	0.78	-0.2	0.68	-0.18	0.74	-0.16
Clmn	-0.71	1	-0.46	0.57	-0.31	0.7	-0.37	0.83	-0.39	1	-0.63	0.44	-0.41	0.62	-0.23	1	-0.48	0.93	-0.06	0.97	-0.94	0.07	-0.16	0.81	-0.15	1	-0.27	0.9	-0.9	0.35	0.25	0.72	0.15	0.82	-0.25	0.82	-0.27	0.79	-0.09	0.97	-0.24	0.73	-0.82	0.16	-0.65	1	-0.32	0.65	-0.45
Clmp	0.23	0.8	0.06	0.95	-0.27	0.74	-0.29	0.85	-0.15	0.79	0.16	0.83	0.05	0.95	-0.27	0.61	0.07	0.99	0.4	0.72	-0.21	0.69	0.23	0.62	-0.59	1	0.27	0.88	-0.03	0.99	-0.42	0.41	-0.9	0.06	0.63	0.34	0.13	0.88	-0.33	0.78	-0.19	0.78	0.31	0.41	-0.02	0.97	0.12	0.82	-0.17
Clptm1l	0.49	0.38	0.41	0.28	0.63	0.13	0.77	0.16	0.58	0.09	0.55	0.1	0.47	0.19	0.34	0.35	0.37	0.81	0.52	0.45	0.17	0.81	0.24	0.55	0.4	1	0.19	0.91	0.41	0.71	0.7	0.06	0.63	0.11	0.87	0.01	0.15	0.81	0.18	0.89	0.51	0.32	0.28	0.46	0.29	0.11	0.33	0.37	0.43
Clpx	1.68	3.2e-06	0.68	0.51	0.32	0.75	0.48	0.54	0.43	0.59	0.82	0.35	0.94	0.19	0.86	0.24	0.52	0.74	0.61	0.54	1	0.07	0.64	0.22	0.55	0.56	0.99	0.2	1.93	3.83e-07	-0.14	0.85	-0.2	0.77	0.1	0.93	1.11	0.15	0.48	0.69	0.16	0.84	0.99	0.02	0.88	0.01	0.77	0.3	0.79
Clstn2	-0.3	0.77	-0.16	0.87	0.01	0.99	-0.01	1	-0.43	1	-0.12	0.89	-0.47	0.22	-0.81	1	-0.97	0.61	-0.77	0.43	-0.08	0.94	-0.45	0.47	-0.62	1	-0.39	0.81	-0.38	0.88	-0.35	1	-1.19	0.06	0.36	0.64	-0.15	0.91	-0.05	0.98	-0.83	0.22	-0.51	0.31	-0.13	1	-0.04	0.96	-0.04
Clstn3	-0.41	0.62	-0.58	0.5	0.53	0.43	0.25	0.89	-0.03	0.98	-0.41	0.65	-0.34	0.72	-0.18	0.89	-0.43	0.92	-0.45	0.78	-0.49	0.52	-0.43	0.59	-0.31	1	-0.48	0.78	-0.28	0.89	0.28	0.62	0.02	0.99	0.33	0.64	-0.45	0.65	-0.19	0.91	0.05	0.96	-0.85	0.09	-0.87	0.15	0.02	0.99	0.1
Clu	-0.84	0.03	-0.2	0.8	0.17	0.8	-0.26	0.87	-0.09	0.91	-0.14	0.85	-0.08	0.95	0.07	0.92	0.64	0.84	-0.28	0.78	-0.32	0.49	-0.33	0.53	0.13	0.93	-0.47	0.49	-0.38	0.75	0.08	0.89	0.41	0.43	0.14	0.85	-0.32	0.68	-0.15	0.91	0.32	0.69	-0.32	0.41	0.06	0.95	-0.16	0.73	0.07
Cluap1	0.31	0.63	0.29	0.55	0.2	0.73	0.31	0.77	0.1	0.84	0.13	0.86	0.13	0.83	0.28	0.53	0.47	0.71	0.24	0.79	0.26	0.66	0.2	0.63	0.43	1	0.63	0.19	0.55	0.51	0.33	0.37	0.21	0.64	0.65	0.07	0.29	0.57	0.53	0.42	0.1	0.87	0.34	0.3	0.06	0.92	0.27	0.37	-0.04
Clvs1	1.37	0	0.46	0.67	0.62	0.39	-0.04	0.99	-0.01	0.99	0.43	0.72	0.65	0.29	0.61	0.32	0.58	0.81	0.22	0.86	1.4	0	0.33	0.63	0.53	0.61	0.9	0.24	1.57	0	-0.21	0.77	0.18	0.77	0.29	0.73	1.11	0.15	0.67	0.45	-0.07	0.93	0.99	0.06	1.43	5.54e-06	0.66	0.19	0.41
CLVS2	0.15	0.9	-0.15	0.93	-0.35	0.75	-0.48	0.66	-0.05	1	0.07	1	-0.16	0.91	-0.86	1	-0.72	0.88	-0.39	0.74	1.02	0.07	-0.67	0.21	-0.5	1	0.17	0.97	0.36	0.88	-0.31	1	-0.79	0.17	0.08	0.94	-0.17	0.9	0.06	0.98	-0.31	0.71	-0.3	0.71	0.36	1	0.43	1	0.23
Cmas	0.89	0.04	0.39	0.48	0.26	0.62	0.66	0.32	0.51	0.21	0.43	0.38	0.43	0.49	0.44	0.24	-0.11	0.99	0.73	0.35	0.13	0.86	0.35	0.36	0.41	1	0.3	0.85	0.23	0.9	0.41	0.27	0.43	0.32	0.65	0.09	-0.04	0.96	0.16	0.91	0.31	0.54	0.39	0.27	0.3	0.54	0.26	0.59	0.25
Cmip	-0.3	0.64	-0.12	0.91	-0.1	0.88	0.3	0.82	-0.12	0.84	-0.27	0.7	-0.16	0.85	0	1	0.14	0.99	-0.22	0.83	-0.53	0.41	-0.33	0.49	0.16	1	0.04	0.99	-0.44	0.68	0.29	0.57	0.31	0.63	0.43	0.38	-0.59	0.24	0.37	0.69	0.3	0.63	-0.47	0.22	-0.53	0.05	-0.03	0.97	-0.09
Cmpk1	0.8	0.1	0.28	0.74	-0.24	0.77	-0.04	0.99	-0.11	0.9	0.23	0.82	0.48	0.44	0.1	0.91	0.05	0.99	0.56	0.58	0.72	0.04	0.19	0.74	0.15	1	0.33	0.79	0.56	0.49	-0.54	0.34	-0.35	0.56	-0.07	0.94	0.39	0.56	0.36	0.68	-0.42	0.51	0.5	0.13	0.56	0.02	0.2	0.76	0.22
Cmtm4	-1.12	1	-1.75	1	-0.19	1	-1.08	1	-1.2	1	-1.51	1	-1.85	0.04	-0.31	1	-1.47	1	-1.67	1	0.26	1	-0.84	1	-1.29	1	-0.28	1	-0.92	1	-0.32	1	-1.36	1	-0.16	1	-0.18	1	-0.68	1	-1.19	1	-1.06	1	-1.55	1	-0.91	1	-0.84
Cnbd2	-0.43	0.46	-0.45	0.58	0.36	0.58	-0.06	0.98	-0.63	0.1	-0.44	0.6	0.16	0.87	-0.45	0.26	0.48	0.9	-0.44	0.79	0.75	0.13	-0.51	0.22	0.34	1	0.77	0.44	0.23	0.9	-0.12	0.87	-0.3	0.53	0.34	0.55	0.18	0.83	0.82	0.22	-0.84	0.15	-0.26	0.66	-0.1	0.91	0.11	0.89	-0.5
Cnbp	0.21	0.76	-0.03	0.97	-0.01	0.99	0.1	0.97	-0.3	0.63	0.02	0.99	0.12	0.85	-0.31	0.68	0.51	0.46	0.09	0.94	0.69	0.03	-0.08	0.89	0.22	0.82	0.22	0.88	0.54	0.46	-0.45	0.45	-0.24	0.69	-0.28	0.74	0.31	0.42	0.14	0.92	-0.52	0.4	0.28	0.43	0.43	0.23	0.14	0.75	-0.08
Cndp2	0.28	0.68	0.41	0.38	0.3	0.6	0.18	0.92	0.52	0.18	0.38	0.41	0.2	0.72	0.33	0.38	0.42	0.84	0.01	0.99	0.17	0.8	0.32	0.41	0.11	0.93	0.43	0.62	0.13	0.96	0.49	0.28	0.4	0.41	0.76	0.06	0.17	0.79	0.31	0.72	0.55	0.32	0.17	0.69	0.14	0.7	0.26	0.43	0.29
Cnih2	0.04	0.97	-0.07	0.95	-0.11	0.91	0.1	0.97	0.26	0.66	-0.45	0.43	-0.32	0.67	-0.2	0.77	-0.5	0.94	-0.33	0.79	-0.51	0.44	0.1	0.87	-0.28	0.79	-0.31	0.84	-1.07	0.05	0.44	0.36	0.35	0.48	0.03	0.98	-0.62	0.34	0	1	0.31	0.59	-0.31	0.57	-0.07	1	-0.13	0.83	-0.21
Cnih4	0.4	0.59	0.01	0.99	0.27	0.7	0.1	0.97	0.02	0.98	0.38	0.55	0.27	0.68	-0.02	1	0.94	0.48	0.1	0.93	0.93	0.02	0.34	0.56	0.14	1	0.15	0.95	0.72	0.39	-0.24	0.68	0.11	0.86	-0.3	0.7	0.29	0.71	0.34	0.76	-0.01	0.99	0.37	0.43	0.94	1	0.18	0.77	0.21
Cnn3	0.28	0.67	0.3	0.57	0.09	0.89	-0.09	0.97	0.04	0.95	0.07	0.91	0.3	0.58	0.06	0.96	0.31	0.9	0.34	0.76	0.19	0.73	0.21	0.67	0.31	0.72	0.39	0.74	0.54	0.54	0.05	0.92	0.12	0.85	-0.02	0.98	0.19	0.74	0.36	0.7	-0.07	0.92	0.13	0.78	0.37	0.1	0.29	0.42	-0.03
Cnot2	-0.58	0.34	-0.68	0.17	-0.35	0.57	-0.86	0.13	-0.34	0.48	-0.67	0.2	-0.48	0.27	-0.46	1	-0.25	0.96	-0.83	0.34	0.66	0.49	-0.69	0.11	-0.61	1	-0.4	0.77	-0.29	0.88	-1.16	0.05	-0.69	0.16	-0.94	0.09	-0.07	0.95	-0.22	0.9	-0.84	0.11	-0.23	0.71	0.03	1	-0.1	0.88	-0.09
Cnot6l	-0.3	0.79	-0.77	0.44	-0.74	0.39	-0.22	0.93	-0.59	1	-0.5	1	-0.06	0.96	-0.4	1	-0.83	0.68	0.07	0.97	-0.41	0.69	-0.27	0.7	-0.1	1	0.14	1	-0.42	0.83	-0.66	0.24	-1.14	0.04	-0.58	0.3	-0.09	0.95	0.05	0.99	-0.86	0.22	0.13	0.91	-0.18	1	0.02	1	-0.71
Cnp	-0.11	0.89	0.2	0.74	0.4	0.44	0.6	0.48	0.37	0.43	-0.01	0.99	0.25	0.66	0.55	0.11	0.3	0.93	0.5	0.71	0.25	0.74	0.56	0.09	0.21	0.87	0.12	0.97	0.21	0.92	0.41	0.35	1.4	0	-0.02	0.99	0.11	0.9	0.5	0.46	0.39	0.41	-0.33	0.55	0.11	0.92	-0.1	0.81	0.32
Cnpy4	0.75	0.15	0.53	0.55	0.6	0.35	0.06	0.98	0.34	0.59	0.55	0.55	0.53	0.46	0.24	0.81	1.2	0.13	0.04	0.98	0.75	0.22	0.42	0.48	0.58	1	1.05	0.09	1.38	0.01	-0.05	0.94	0.52	0.35	0.41	0.55	0.96	0.07	0.86	0.25	0.26	0.69	0.91	0.06	0.89	0	0.84	0.02	0.66
Cnr1	-0.29	0.68	-0.2	0.81	-0.45	0.49	-0.04	0.99	-0.41	0.39	0.14	0.83	-0.04	0.97	-0.54	0.31	-0.02	1	-0.42	0.71	0.18	0.83	-0.54	0.13	-0.16	0.88	-0.11	0.97	-0.23	0.91	-0.46	0.41	-1.13	0	0.1	0.93	0.44	0.47	-0.31	0.74	-0.33	0.53	0.41	0.23	0.23	0.5	-0.2	0.66	-0.04
Cntfr	-1.01	1	-0.87	0.43	-0.48	0.71	-0.16	1	-0.41	1	-0.59	1	-0.89	0.34	-0.46	1	-2.01	0.2	-0.87	1	-0.79	0.49	-0.47	0.58	-0.29	1	-1.24	1	-3.41	1	0.14	1	-0.23	0.83	-0.9	0.25	-0.54	0.84	-0.45	0.84	0.11	0.96	-1.49	0.07	-0.51	1	-0.61	1	-0.87
Cntn1	-0.85	0.06	-0.56	0.26	-0.25	0.65	-0.71	0.19	-0.39	0.51	-0.55	0.23	-0.55	0.38	-0.4	0.52	-0.4	0.94	-0.51	0.58	-0.23	0.7	-0.71	0.02	-0.39	1	-0.23	0.88	-0.5	0.58	-0.64	0.08	-0.69	0.13	-0.35	0.42	-0.45	0.28	-0.22	0.88	-0.42	0.42	-0.64	0.02	-0.21	0.78	-0.56	0.25	-0.41
Cntn3	-0.68	0.4	-0.18	0.84	-0.41	0.61	-0.41	0.75	-0.52	1	-0.42	1	-0.3	0.71	-1.08	1	-0.27	0.99	-0.28	0.83	-0.15	0.91	-0.53	0.29	-0.33	1	0.09	0.98	-0.49	0.79	-0.59	0.27	-0.9	0.08	-0.54	0.34	0.03	0.99	-0.18	0.92	-0.35	0.65	-0.43	0.56	0.25	1	-0.57	1	-0.62
Cntn6	-0.16	0.87	-0.27	0.69	-0.53	0.59	-0.19	0.96	-0.35	1	-0.29	1	0.12	0.92	-0.39	1	-0.1	0.99	0.27	0.86	0.43	0.49	-0.3	0.55	0.16	1	0.33	0.85	-0.05	0.99	-0.6	0.25	-1.03	0.08	-0.06	0.96	-0.06	0.96	0.01	1	-0.94	0.18	-0.22	0.71	0.12	1	-0.13	1	-0.75
Cntnap1	0.18	0.85	0.2	0.76	-0.19	0.76	0.22	0.89	0.03	0.96	-0.04	0.96	-0.16	0.79	0.26	0.67	-0.7	0.66	0.18	0.87	-0.67	0.07	0	1	0.1	1	-0.05	0.99	-0.54	0.58	0.21	0.64	0.24	0.61	0.02	0.98	-0.18	0.76	-0.13	0.93	-0.01	0.99	-0.34	0.35	-0.48	0.07	0.02	0.98	0.02
Cntnap5c	-0.86	1	-0.92	0.3	-1.07	0.24	-0.14	1	-0.1	1	-0.9	1	-1.05	0.37	0.13	1	-1.44	1	-0.66	1	-0.77	0.5	-1.01	0.15	-0.62	1	-0.63	1	-0.27	0.93	-0.69	1	-1.34	0.06	-0.41	0.74	-1	0.13	-0.52	1	-1.24	1	-0.73	0.29	-0.85	1	-0.57	1	-0.5
Coa3	1.09	0.01	0.61	0.23	0.6	0.28	0.84	0.05	0.52	0.21	1	0.01	0.51	0.3	0.5	0.26	1.06	0.03	0.29	0.8	0.69	0.21	0.64	0.1	0.62	0.31	0.14	0.97	0.91	0.11	0.56	0.18	0.65	0.13	0.47	0.5	0.39	0.53	-0.12	0.95	1.01	0.01	0.76	0.05	0.91	0.02	0.25	0.74	0.91
Coa5	-1.43	1	-0.4	0.66	-0.24	0.83	0.07	0.99	-0.11	1	-0.59	1	-0.78	0.34	0.09	1	-0.47	0.91	0.26	0.83	-0.5	0.38	0.16	0.86	-0.6	1	-0.67	0.56	-0.88	0.55	0.18	0.78	-0.31	0.63	-0.21	0.84	-1.31	0.03	0.09	0.97	-0.01	1	-0.15	0.86	-0.36	1	-0.15	1	-0.24
Coasy	0.65	0.26	0.48	0.23	0.39	0.5	0.45	0.61	0.5	0.17	0.49	0.23	0.44	0.37	0.66	0.05	0.3	0.91	0.24	0.85	0.03	0.98	0.37	0.35	0.29	1	0.28	0.83	0.41	0.75	0.57	0.18	0.53	0.23	0.83	0.02	0.21	0.75	0.18	0.9	0.59	0.24	0.31	0.42	0.11	0.82	0.45	0.2	0.45
Cog4	0.15	0.84	-0.04	0.96	0.43	0.39	-0.27	0.82	0.23	0.67	0.26	0.61	0.07	0.94	-0.02	0.98	0.14	0.99	-0.42	0.66	0.36	0.38	-0.06	0.91	0.01	1	0.02	0.99	0.28	0.87	-0.07	0.88	0.03	0.96	0.13	0.82	0.6	0.09	-0.12	0.94	0.24	0.68	0.1	0.86	0.45	0.31	0.12	0.81	0.29
Cog6	-0.19	0.87	-0.5	0.39	0.52	0.5	-0.47	0.68	-0.08	1	-0.41	1	-0.1	0.92	-0.18	1	-0.68	0.84	-0.67	0.51	0.51	0.6	-0.58	0.18	-0.42	1	-0.12	0.97	-0.13	0.97	-0.39	0.42	0.58	0.38	-0.4	0.53	-0.49	0.56	-0.15	0.94	-0.18	0.8	-0.89	0.05	-0.2	1	-0.17	1	0.06
COI	0.4	0.61	-0.08	0.9	-0.43	0.46	-0.65	0.22	0.58	0.25	0.01	1	0.71	0.07	-0.05	0.96	0.27	0.99	0.95	0.54	0.46	0.5	-0.04	0.96	0.38	0.68	-0.43	0.62	0.04	0.99	-0.4	0.41	-0.15	0.79	0.1	0.88	0.18	0.83	-0.38	0.69	-0.44	0.52	-0.13	0.8	0.52	0.68	-0.3	0.46	0.39
Col11a2	0.85	0.16	0.46	0.35	0.21	0.76	-0.05	0.99	0.35	1	0.29	0.67	0.11	0.92	0.68	0.06	-0.75	0.71	0.42	0.71	-0.38	0.66	0.29	0.59	0.01	1	-0.06	0.99	0.28	0.91	0.48	0.26	0.18	0.73	0.13	0.84	-0.01	0.99	-0.06	0.98	0.47	0.42	-0.01	0.99	0.08	1	0.54	0.16	0.46
Col1a1	-0.31	0.77	1.03	0.04	-1.05	0.11	-0.22	0.92	-0.41	1	0.16	1	0.4	0.7	0.55	0.34	0.14	0.99	-0.5	0.61	-0.53	0.61	0.44	0.53	-0.77	1	-0.28	1	0.34	0.83	-0.08	0.9	-0.56	0.49	-0.15	0.91	0.73	0.39	-0.17	0.93	0.64	0.3	-0.15	0.86	-0.14	1	0.01	1	0.4
Col3a1	0.41	0.67	0.72	0.47	-0.19	1	-0.15	0.96	-0.42	1	0.21	1	0.47	0.73	0.09	0.95	0.4	0.92	0.29	0.81	0.06	0.97	0.32	0.77	-0.56	1	-0.29	1	0.97	0.08	-0.59	0.38	-0.62	1	0.28	0.85	0.59	0.58	-0.34	0.83	0.5	0.46	0.27	0.77	0.33	1	-0.56	1	0.35
COL4A2	0.26	1	-0.31	1	0.11	1	-0.24	1	-0.02	1	-0.31	1	-0.57	0.55	0.05	1	-0.82	0.9	-0.11	1	-0.21	1	-0.24	1	0.4	1	-0.15	1	0.54	0.84	0.44	1	-0.01	1	-0.16	0.9	-0.34	0.87	0.13	1	-0.22	1	-1.63	0.05	0.06	1	-0.28	1	0.54
Commd10	-0.2	0.8	-0.18	0.77	-0.25	0.75	-0.45	0.58	-0.25	0.61	-0.06	0.95	-0.12	0.86	-0.11	0.89	0.41	0.9	-0.37	0.7	0.66	0.09	-0.27	0.56	0.01	1	0.16	0.94	0.09	0.98	-0.39	0.39	-0.48	0.34	-0.5	0.41	-0.34	0.63	0.12	0.95	-0.72	0.16	0.14	0.79	0.49	0.11	0.06	0.91	-0.15
Commd3	0.66	0.16	0.35	0.63	0.48	0.57	0.75	0.29	0.25	0.64	0.56	0.45	0.41	0.44	0.13	0.89	1.29	0.01	0.81	0.39	0.89	0	0.46	0.42	0.6	1	0.18	0.93	1.08	0.02	0.2	0.77	0.67	0.2	0.45	0.58	0.25	0.76	0.57	0.4	0.31	0.62	0.46	0.28	0.54	0.01	0.29	0.56	0.32
Commd4	1.2	0	0.78	0.08	0.78	0.07	1.05	0.08	0.89	0.01	0.75	0.1	0.6	0.35	0.77	0.04	0.97	0.05	0.58	0.71	0.43	0.54	0.57	0.15	0.93	0.09	0.75	0.42	0.99	0.04	1.05	0.01	1.15	0.01	1.22	0	0.65	0.1	0.58	0.34	1.19	0.01	0.64	0.18	0.75	0.07	0.71	0.02	0.91
Commd7	0.86	0.09	0.69	0.13	0.36	0.49	0.45	0.6	0.57	0.14	0.69	0.1	0.39	0.59	0.53	0.3	0.34	0.91	0.52	0.49	0.12	0.89	0.45	0.31	0.45	1	0.44	0.65	0.86	0.14	0.48	0.23	0.19	0.73	0.7	0.11	0.39	0.58	0.45	0.65	0.5	0.34	0.24	0.66	0.33	0.61	0.45	0.4	0.4
Commd9	-0.93	0.04	-0.37	0.64	-0.06	0.94	-0.29	0.86	-0.12	0.88	-0.03	0.99	-0.6	0.27	-0.06	0.95	-0.41	0.88	-0.59	0.5	-0.28	0.52	-0.08	0.91	-0.49	1	-0.68	0.18	-0.74	0.27	-0.04	0.95	0.08	0.91	-0.26	0.7	-0.14	0.87	-0.72	0.2	0.08	0.92	-0.35	0.27	-0.33	0.49	-0.57	0.16	0.03
Comtd1	1.21	0.03	0.8	0.12	0.46	0.45	1.38	0.01	0.62	0.17	0.77	0.13	0.66	0.23	0.72	0.12	0.28	0.98	1.06	0.32	-0.06	0.95	0.79	0.1	0.61	1	0.28	0.86	1	0.14	0.93	0.02	0.82	0.09	1.11	0.01	0.18	0.85	0.43	0.76	0.95	0.04	0.3	0.55	0.34	0.67	0.79	0.03	0.99
COPE	-0.84	0.09	-0.18	0.86	0.41	0.55	0.37	0.73	0.06	0.95	0.1	0.94	-0.63	0.2	0.33	0.69	0.01	1	-0.21	0.87	-0.43	0.27	0.42	0.45	-0.01	1	-0.48	0.62	-0.17	0.96	0.39	0.46	0.56	0.35	0.65	0.36	-0.42	0.64	-0.37	0.71	0.34	0.6	-0.34	0.41	-0.76	0	-0.3	0.61	0.35
Copg1	-0.07	0.93	-0.21	0.75	0.72	0.09	-0.18	0.95	0.02	0.97	0.1	0.89	-0.06	0.96	0.2	0.68	0.22	0.99	-0.59	0.64	0.65	0.09	-0.55	0.09	-0.12	1	0.04	0.99	0.52	0.53	0.11	0.81	0.14	0.83	0.09	0.9	0.13	0.87	0	1	0.08	0.9	-0.37	0.3	0.08	0.92	0.28	0.46	0.25
Coprs	0.84	0.09	0.51	0.17	0.43	0.46	0.33	0.78	0.66	0.09	0.42	0.41	0.33	0.52	0.58	0.07	0.41	0.94	0.85	0.39	0.05	0.95	0.36	0.35	0.55	1	0.2	0.92	0.39	0.75	0.68	0.11	0.53	0.33	0.63	0.12	-0.18	0.77	0.49	0.54	0.36	0.5	0.12	0.79	0.18	0.8	0.18	0.74	0.14
Cops2	-0.28	0.68	-0.18	0.76	-0.56	0.44	-0.03	0.99	-0.6	0.27	-0.13	0.84	0.02	0.98	-0.35	0.45	0.46	0.9	0.17	0.9	0.72	0.07	-0.21	0.65	-0.08	1	0.36	0.81	-0.02	1	-0.8	0.11	-0.74	0.16	-0.34	0.55	0.03	0.97	0.06	0.98	-0.75	0.15	0.51	0.28	0.43	0.18	-0.14	0.72	-0.54
Cops5	0.14	0.86	0.06	0.94	-0.39	0.56	0.05	0.98	-0.01	0.98	0.22	0.71	0.18	0.75	-0.02	0.98	0.36	0.86	0.17	0.89	0.62	0.04	0	1	0.1	1	0.12	0.96	0.17	0.95	-0.42	0.34	-0.32	0.52	-0.17	0.82	0.12	0.87	0.07	0.97	-0.21	0.71	0.54	0.08	0.56	0	0.01	0.99	-0.17
Cops6	0.77	0.09	0.49	0.29	0.12	0.85	0.69	0.37	0.47	0.18	0.7	0.1	0.59	0.18	0.47	0.18	0.12	0.99	0.53	0.52	-0.15	0.86	0.45	0.18	0.31	0.75	0.13	0.96	0.26	0.89	0.6	0.19	0.32	0.49	0.56	0.16	0.14	0.82	0.01	0.99	0.75	0.18	0.62	0.06	0.1	0.89	0.12	0.85	0.44
Cops8	0.5	0.37	0.22	0.65	0.56	0.29	0.34	0.77	0.34	0.34	0.25	0.62	0.15	0.79	0.08	0.92	0.26	0.96	-0.12	0.94	0.26	0.67	0.01	0.98	0.27	1	0.38	0.84	0.26	0.88	0.33	0.38	0.87	0.05	0.5	0.3	0.02	0.99	-0.08	0.97	0.49	0.3	0.05	0.93	0.24	0.32	0.25	0.55	0.46
Copz1	-0.73	0.1	-0.21	0.82	0.08	0.91	-0.48	0.6	-0.14	0.87	-0.09	0.92	-0.45	0.48	0.06	0.95	-0.15	0.99	-0.56	0.47	-0.39	0.33	-0.31	0.59	-0.23	0.83	-0.27	0.86	-0.53	0.52	0.03	0.96	0.02	0.98	0.1	0.9	-0.1	0.93	-0.41	0.65	0.08	0.92	-0.12	0.82	-0.24	0.54	-0.19	0.74	-0.11
Coq2	0.4	0.63	0.41	0.33	0.55	0.3	0.54	0.48	0.46	0.26	0.46	0.31	0.44	0.33	0.39	0.38	-0.17	0.99	0.23	0.86	0.09	0.9	0.52	0.15	0.14	1	0.46	0.63	0.26	0.91	0.26	0.59	0.7	0.1	0.63	0.12	0.06	0.95	0.35	0.74	0.63	0.24	0.14	0.84	0.28	1	0.03	0.97	0.45
Coq3	0.15	0.85	0.23	0.68	-0.07	0.93	0.32	0.79	-0.22	0.68	0.14	0.85	-0.03	0.98	-0.05	0.96	0.79	0.58	0.23	0.82	0.67	0.05	-0.01	0.98	0.3	1	0.38	0.74	0.41	0.77	-0.18	0.73	-0.03	0.95	0.18	0.82	-0.04	0.96	0.21	0.87	-0.51	0.36	0.23	0.59	0.3	0.13	0.1	0.85	-0.18
Coq5	0.25	0.72	0.18	0.76	0.68	0.08	0.62	0.45	0.2	0.64	0.56	0.14	0.29	0.56	0.16	0.74	0.51	0.72	0	1	0.32	0.49	0.3	0.44	0.33	1	0.26	0.89	0.61	0.41	0.51	0.24	0.65	0.17	0.65	0.16	0.45	0.33	0.1	0.96	0.52	0.34	0.1	0.87	0.28	0.37	0.18	0.72	0.61
Coq7	0.38	0.57	0.32	0.63	0.52	0.39	0.99	0.04	0.43	0.36	0.49	0.51	0.28	0.71	0.31	0.66	0.9	0.22	0.5	0.7	0.11	0.89	0.6	0.18	0.61	1	0.36	0.76	0.75	0.28	0.44	0.33	0.66	0.22	0.68	0.16	0.26	0.72	0.53	0.43	0.48	0.42	0.12	0.85	0.24	0.47	0.42	0.19	0.24
Coro1b	0.72	0.15	0.36	0.52	0.4	0.53	0.59	0.37	0.61	0.09	0.38	0.31	0.22	0.8	0.68	0.02	0.24	0.97	0.15	0.91	0.15	0.85	0.6	0.1	0.35	1	0.04	0.99	0.04	0.99	0.52	0.27	0.75	0.08	0.34	0.6	0.2	0.8	0.05	0.98	0.85	0.07	0.22	0.67	0.18	0.78	0.32	0.32	0.67
Coro2b	0.46	0.46	0.5	0.18	0.36	0.46	0.54	0.4	0.41	0.23	0.13	0.81	0.4	0.29	0.49	0.3	0.59	0.89	0.3	0.8	-0.43	0.39	0.58	0.05	0.59	1	0.39	0.74	0.19	0.94	0.75	0.11	0.65	0.13	0.5	0.38	0.65	0.09	0.53	0.44	0.53	0.28	0.15	0.77	-0.11	0.83	0.47	0.06	0.22
Coro7	0.58	0.4	0.42	0.39	0.61	0.31	0.68	0.34	0.44	0.31	0.54	0.3	0.35	0.46	0.63	0.22	0.59	0.84	0.22	0.89	-0.13	0.84	0.38	0.46	0.71	1	0.41	0.75	0.24	0.92	0.83	0.09	1.05	0.04	0.82	0.08	0.25	0.68	0.47	0.69	0.67	0.33	0.39	0.4	-0.02	0.98	0.42	0.16	0.52
Cotl1	-1.85	1	-1.5	0.04	0.1	0.94	0.25	1	-0.23	1	-0.98	0.23	-1.33	0.07	-0.91	1	-1.04	0.78	-0.95	1	-0.64	0.59	-0.72	0.37	-0.47	1	-0.45	1	-1.29	0.13	0.22	0.76	0.59	0.54	-0.28	0.81	-0.73	0.59	-0.57	0.72	-0.58	0.54	-2.2	1.87e-05	-0.68	1	-0.43	0.62	-0.17
Cox10	-0.99	1	-1.15	0.14	-0.09	1	-0.93	1	0.06	1	-0.8	1	-1.22	0.15	-0.41	1	-1.14	1	-1.21	1	-0.44	1	-0.2	0.9	-0.98	1	-0.81	1	-1.23	0.35	-0.63	1	-0.07	1	-0.95	0.16	-1.17	0.13	-0.44	1	-0.65	1	-1.79	0.02	-0.83	1	-0.43	1	-0.36
Cox14	0.47	0.38	0.36	0.4	0.48	0.31	0.72	0.18	0.32	0.43	0.6	0.09	0.24	0.62	0.2	0.68	1.04	0.04	0.14	0.93	0.38	0.44	0.46	0.19	0.61	0.3	0.53	0.8	0.52	0.49	0.65	0.1	0.69	0.13	0.58	0.27	0.2	0.74	0.06	0.98	0.75	0.11	0.3	0.45	0.36	0.33	0.04	0.96	0.52
Cox16	0.48	0.48	0.25	0.68	0.04	0.96	0.34	0.77	-0.06	0.94	0.37	0.49	0.14	0.87	0.05	0.96	0.78	0.46	0.46	0.64	0.47	0.34	0.25	0.6	0.49	1	0.28	0.92	0.61	0.47	-0.08	0.88	-0.01	0.99	-0.31	0.7	0.19	0.84	0.2	0.92	0.43	0.46	0.58	0.1	0.66	0.07	0	1	0.21
Cox17	0.8	0.12	0.46	0.44	-0.14	0.81	0.6	0.41	0.36	0.53	-0.01	0.99	-0.03	0.99	0.54	0.33	0.64	0.62	0.71	0.44	0.11	0.91	0.7	0.07	0.44	0.57	0.63	0.29	-0.18	0.93	0.39	0.31	0.67	0.16	0.4	0.39	-0.34	0.71	0.39	0.65	0.49	0.49	0.2	0.75	0.22	0.82	0.11	0.8	0.08
Cox5a	0.88	0.08	0.59	0.22	0.04	0.95	0.37	0.75	0.52	0.28	0.55	0.26	0.54	0.27	0.59	0.1	0.26	0.96	0.58	0.58	0.39	0.59	0.61	0.13	0.87	0.14	0.12	0.97	0	1	0.39	0.37	0.3	0.61	0.43	0.33	0.2	0.82	0.35	0.7	0.52	0.29	0.46	0.27	0.72	0.32	0.23	0.64	0.16
Cox5b	-0.34	0.57	-0.02	0.98	-0.03	0.96	0.39	0.65	0.04	0.95	0.21	0.81	-0.48	0.41	0.15	0.82	0.33	0.96	0.2	0.82	-0.32	0.54	0.48	0.19	0	1	-0.54	0.34	-0.36	0.79	0.33	0.4	0.32	0.54	0.17	0.82	-0.65	0.16	-0.06	0.97	0.22	0.72	-0.31	0.42	0.05	0.97	-0.57	0.01	-0.01
Cox6a1	0.32	0.64	0.18	0.81	0.29	0.55	0.66	0.33	0.39	0.41	-0.14	0.9	-0.41	0.62	0.12	0.91	0.37	0.95	0.03	0.98	-0.53	0.33	0.49	0.25	-0.01	1	-0.32	0.84	0.16	0.94	0.59	0.11	0.78	0.05	0.76	0.09	-0.5	0.51	0.05	0.98	0.38	0.52	-0.36	0.52	0.04	0.98	-0.09	0.9	0.07
Cox6c	0.11	0.89	0.16	0.86	-0.75	0.08	0.03	0.99	-0.19	0.7	-0.36	0.46	-0.11	0.92	-0.1	0.86	0.64	0.83	0.42	0.77	0.18	0.73	-0.01	0.99	0.25	0.85	0.06	0.99	-0.43	0.67	-0.31	0.47	-0.29	0.58	-0.21	0.71	-0.46	0.31	0.16	0.93	-0.66	0.19	0.16	0.68	0.41	0.6	-0.11	0.78	-0.61
Cox7b	0.52	0.35	0.07	0.95	-0.78	0.26	0.19	0.93	-0.36	0.52	0.32	0.58	0.06	0.96	-0.08	0.94	0.33	0.92	0.47	0.69	0.62	0.12	0.35	0.49	0.16	0.89	0.32	0.86	0.03	0.99	-0.44	0.4	-0.61	0.32	-0.3	0.69	0.21	0.77	0.16	0.91	-0.41	0.5	0.83	0	0.72	0.22	-0.1	0.89	-0.5
Cox7c	0.58	0.28	0.31	0.61	-0.69	0.26	0.25	0.87	-0.24	0.73	0.06	0.94	0.16	0.85	0.07	0.93	0.99	0.44	0.55	0.64	0.51	0.23	0.44	0.3	0.17	0.87	0.27	0.88	0.09	0.98	-0.23	0.68	-0.34	0.61	-0.43	0.44	-0.02	0.99	0.2	0.88	-0.31	0.62	0.64	0.02	0.87	0.21	-0.02	0.97	-0.28
Cox8a	0.88	0.05	0.33	0.58	0.03	0.97	0.19	0.93	0.45	0.3	0.12	0.88	0.22	0.74	0.22	0.61	0.47	0.93	0.29	0.8	-0.29	0.67	0.59	0.05	0.36	0.68	-0.19	0.94	-0.07	0.99	0.51	0.25	0.52	0.35	0.23	0.67	-0.06	0.95	0.08	0.97	0.3	0.61	-0.24	0.62	0.25	0.82	0.02	0.98	0.15
Cox8b	-0.1	1	0.48	0.72	-0.28	1	0.71	1	-0.57	1	0.52	1	-0.13	1	-0.25	1	0.92	1	1.1	1	-0.34	0.82	-0.02	1	-0.67	1	-0.78	1	-0.36	1	-1.16	1	0.14	1	-0.07	1	-0.74	1	0.04	1	1.46	0.01	0.54	0.5	0.03	1	-0.84	1	-1.01
Cp	-0.54	0.43	-0.22	0.84	-0.55	0.42	-0.44	0.76	-0.5	1	-0.06	1	0.05	0.97	-0.05	0.96	0.01	1	0.1	0.96	-0.34	0.71	-0.18	0.8	-0.34	1	-0.24	1	0.06	0.99	-0.81	0.1	-0.46	0.51	-0.8	0.35	0.35	0.72	-0.23	0.89	0.14	0.85	-0.01	0.99	0.2	1	-0.45	1	0.14
Cpd	-1	0.05	-0.36	0.48	-0.42	0.48	-0.37	0.76	-0.25	0.55	-0.43	0.37	-0.19	0.81	-0.54	0.33	-0.27	0.93	-0.09	0.95	-0.27	0.71	-0.49	0.26	-0.42	1	-0.49	0.55	-0.68	0.45	-0.52	0.29	-0.17	0.73	-0.44	0.46	-0.6	0.17	-0.12	0.94	-0.63	0.22	-0.62	0.03	-0.43	0.46	-0.32	0.43	-0.36
Cpe	0.63	0.18	0.23	0.71	-0.16	0.81	0.27	0.86	-0.09	0.9	0.29	0.66	0.33	0.54	0.08	0.91	0.36	0.79	0.49	0.64	0.48	0.2	0.33	0.42	0.3	0.76	0.57	0.51	0.3	0.86	-0.1	0.85	-0.37	0.51	0.04	0.96	0.11	0.85	0.51	0.44	-0.21	0.71	0.82	0	0.5	0.22	0.17	0.72	-0.12
Cpeb1	-0.67	0.34	-0.67	0.25	0.03	0.97	-0.58	0.54	-0.59	1	-0.54	0.3	-0.8	0.04	-0.54	1	-0.8	0.65	-0.33	0.75	0.35	0.74	-0.69	0.11	-0.73	1	-0.32	0.86	-0.62	0.6	-0.6	0.3	-0.27	0.71	-0.36	0.65	-0.56	0.47	-0.25	0.87	-0.62	0.33	-1.16	0	-0.16	1	-0.38	0.47	-0.16
Cpeb2	-0.73	1	-0.82	0.24	-0.4	0.64	-0.54	1	-0.75	1	-0.74	1	-0.48	0.61	-0.42	1	-1.09	0.42	-0.79	1	-0.17	0.91	-0.98	0.1	-0.94	1	-0.17	1	-0.84	0.46	-0.8	1	-0.7	0.31	-1.11	0.06	-0.48	0.62	-0.55	0.65	-0.56	0.47	-0.58	0.47	-0.82	1	-0.55	1	-0.68
Cpeb4	-0.45	0.6	-0.18	0.88	-0.48	0.42	-0.2	0.91	-0.26	0.64	-0.45	0.48	-0.35	0.62	-0.55	1	-0.51	0.81	-0.2	0.88	-1.03	0.02	-0.39	0.4	-0.29	1	-0.29	0.85	-0.52	0.68	-0.21	0.67	-0.7	0.11	-0.26	0.67	-0.24	0.78	-0.02	0.99	-0.24	0.7	-0.15	0.83	-0.8	1	-0.28	0.67	-0.39
Cplx2	-1.47	0.01	-0.41	0.73	-0.95	0.24	-0.5	0.71	-0.51	0.44	-0.72	0.44	-1.14	0.03	-0.5	0.65	-1.56	0.02	-1.2	0.27	-1.5	0	-0.61	0.38	-1.06	0.08	-1.36	0.05	-2.78	2.21e-13	-0.21	0.79	-0.63	0.26	-0.58	0.54	-0.89	0.16	-0.94	0.18	-0.98	0.13	-0.98	0.04	-0.93	0.22	-0.77	0.3	-0.87
Cplx3	-0.24	1	0.49	0.45	-0.09	1	0.01	1	0.09	1	-0.58	1	0.22	0.85	0.64	1	0.42	0.92	-0.84	0.62	0.5	1	0.79	1	0.34	1	-0.88	1	-0.49	0.87	0.2	1	0.94	0.05	0.14	0.91	1.48	0.24	0.08	0.97	1.04	1	0.61	1	0	1	-0.46	0.23	0.31
Cpne3	-1.3	0.04	-0.46	0.66	-1.28	0.02	-0.6	1	-0.55	1	-0.62	1	-0.73	0.23	-0.38	1	-0.55	0.9	-0.26	1	-0.55	0.42	-0.85	0.08	-0.69	1	-0.65	1	-1.21	0.09	-0.7	0.29	-0.72	0.22	-0.92	0.11	-1	0.05	-0.69	0.43	-0.73	0.23	-0.56	0.33	-0.6	1	-0.55	1	-0.63
Cpne6	-0.72	0.17	-0.18	0.84	0.1	0.9	-0.1	0.97	0.17	0.8	-0.02	0.99	-0.5	0.33	-0.37	0.59	-0.15	0.99	-0.6	0.6	-0.64	0.13	-0.17	0.8	0.02	1	-0.41	0.75	-0.87	0.15	0.5	0.38	0.15	0.82	0.4	0.47	-0.61	0.18	0	1	0.53	0.4	-0.05	0.95	-0.59	0.06	-0.27	0.71	-0.18
Cpne7	1.17	0	0.28	0.73	0.39	0.49	0.25	0.91	0.41	0.43	0.53	0.32	0.53	0.42	0.44	0.36	-0.05	0.99	0.68	0.55	0.12	0.9	0.09	0.88	0.25	1	0.11	0.96	0.58	0.49	0.48	0.21	0.55	0.28	0.89	0.02	0.23	0.73	0.17	0.93	0.84	0.09	0.12	0.83	-0.31	1	0.61	0.07	0.73
Cpne8	-0.28	0.77	-0.14	0.84	-0.01	0.98	-0.21	0.9	-0.11	0.83	-0.23	0.62	0.34	0.6	-0.37	1	-0.15	0.99	-0.37	0.76	-0.18	0.85	-0.43	0.47	-0.13	1	-0.35	0.83	-0.15	0.96	-0.06	0.91	-0.73	0.08	0.06	0.94	-0.05	0.97	-0.18	0.9	-0.63	0.26	-0.13	0.86	-0.1	1	0.03	0.96	-0.32
Cpne9	1.82	5.07e-06	0.46	0.4	-0.06	0.94	0.39	0.76	0.47	1	0.41	1	0.12	0.89	0.63	0.16	0.66	0.81	0.15	0.93	0.08	0.91	0.5	0.19	-0.06	1	0.22	0.9	0.24	0.92	0.03	0.97	0.28	0.67	0.93	0.04	0.41	0.52	0.1	0.97	0.56	0.33	0.63	0.06	-0.02	0.97	0.33	0.45	0.33
Cpsf1	0.6	0.32	0.19	0.75	0.46	0.47	0.25	0.88	0.44	0.27	0.24	0.64	0.1	0.92	0.52	0.31	0.13	0.99	-0.18	0.91	-0.16	0.79	0.16	0.8	0.11	1	0.11	0.96	0.21	0.93	0.27	0.52	0.65	0.2	0.32	0.62	0.03	0.98	0.05	0.98	0.75	0.2	0.11	0.83	-0.09	0.89	0.57	0.06	0.4
Cpsf4	0.8	0.29	0.33	0.61	0.38	0.56	0.55	0.69	0.58	1	0.37	0.56	0.45	0.56	0.56	1	0.49	0.88	0.66	0.6	-0.05	0.97	0.44	0.38	0.42	1	0.22	0.92	0.44	0.83	0.72	0.13	0.92	0.07	0.85	0.09	0.34	0.65	0.29	0.86	1.06	0.05	0.24	0.67	0.15	1	0.61	0.22	0.74
Cpsf6	-0.15	0.84	-0.28	0.61	-0.52	0.4	-0.34	0.72	-0.51	0.27	-0.19	0.76	-0.21	0.68	-0.37	0.37	-0.08	0.99	0.15	0.9	0.24	0.79	-0.21	0.61	-0.07	0.97	0.26	0.83	-0.19	0.92	-0.68	0.19	-0.74	0.1	-0.35	0.52	0.11	0.87	-0.13	0.94	-0.74	0.18	0.41	0.41	0.11	0.89	-0.15	0.69	-0.49
Crabp1	0.59	0.33	0.38	0.46	0.44	0.42	0.52	1	0.23	1	0.45	1	-0.19	0.91	1.12	0.01	0.35	0.96	0.46	1	-0.02	0.99	-0.08	0.94	0.16	1	-0.27	1	0.32	0.89	0.43	0.42	0.8	0.08	-0.04	0.97	-0.21	0.87	0.15	0.95	1.24	0.07	-0.23	0.71	-0.23	1	0.03	1	-0.23
Cramp1l	-1.41	1	-1.17	1	-0.23	1	-0.67	1	-0.74	1	-0.32	1	-0.78	0.35	-1.55	1	-2.39	1	-0.92	1	-0.24	1	-1.08	1	-1.45	1	-1	1	-1.11	1	-0.98	1	-0.55	1	-1.56	0.06	-0.97	1	-1.14	1	-0.87	1	-1.41	1	-1.25	1	-0.83	1	-0.68
Crat	0.54	0.36	0.34	0.49	0.38	0.44	0.22	0.89	0.5	0.15	0.57	0.13	0.34	0.44	0.59	0.09	0.28	0.92	0.18	0.87	0.09	0.92	0.47	0.17	0.34	1	0.22	0.88	0.23	0.9	0.65	0.13	0.62	0.17	0.41	0.39	0.48	0.4	0.29	0.81	0.6	0.21	0.16	0.73	0.05	0.9	0.28	0.38	0.27
Crbn	-0.09	0.92	-0.06	0.94	-0.09	0.91	-0.22	0.88	-0.26	0.57	0.13	0.86	-0.04	0.96	-0.38	0.39	0.3	0.93	-0.04	0.97	0.89	0.01	-0.17	0.7	-0.11	1	0.02	0.99	0.15	0.96	-0.58	0.29	-0.6	0.21	-0.19	0.81	0.1	0.9	-0.2	0.89	-0.39	0.45	0.15	0.72	0.47	0	-0.02	0.97	-0.3
Crcp	0.54	0.3	0.22	0.76	0.37	0.55	0.32	0.78	0.23	0.65	0.35	0.57	0.38	0.31	0.19	0.75	0.71	0.3	0.12	0.92	0.67	0.14	0.16	0.78	0.33	1	0.29	0.85	0.77	0.22	0.18	0.74	0.39	0.37	0.38	0.52	0.19	0.82	0.35	0.76	0.42	0.39	0.6	0.11	0.73	0	0.14	0.8	0.46
Creb3	-0.11	0.89	-0.11	0.87	0.53	0.33	-0.44	0.6	0.05	0.94	0.19	0.76	0.04	0.96	-0.07	0.92	0.48	0.78	-0.56	0.48	0.82	0.01	-0.3	0.53	-0.25	1	-0.05	0.99	0.18	0.95	0.03	0.95	0.3	0.6	-0.12	0.86	0.13	0.91	-0.06	0.97	-0.08	0.91	-0.23	0.63	0.54	0.16	-0.01	0.98	0.33
Creb5	-0.45	1	-0.33	0.7	-0.61	0.31	-0.46	1	-0.34	1	-0.79	1	-0.35	0.69	-0.27	1	-0.45	0.93	0.34	1	-0.3	0.74	-0.55	0.19	-0.54	1	-0.19	0.93	-0.25	0.93	-0.75	0.1	0.2	0.75	-1.11	0.16	-0.37	0.62	0.15	0.95	-0.82	0.18	-0.47	0.27	-0.45	1	-0.34	1	-0.45
Crebbp	0.14	0.86	0.26	0.61	0.16	0.78	0.27	0.84	0.02	0.98	0.01	0.99	0.21	0.75	0.19	0.73	0.04	0.99	0.03	0.98	-0.63	0.08	0.06	0.91	0.21	0.86	-0.05	0.99	0	1	0.38	0.32	-0.13	0.77	0.21	0.7	0.1	0.9	0.19	0.87	0.26	0.63	0.09	0.85	-0.3	0.15	0.16	0.64	0.05
Crebrf	-0.5	0.39	-0.04	0.98	-0.67	0.17	-0.04	0.99	-0.3	0.58	-0.6	0.2	-0.08	0.94	-0.27	0.76	-0.47	0.79	0.46	0.76	-0.33	0.59	-0.19	0.77	0.02	1	0.12	0.97	-0.55	0.52	-0.33	0.48	-0.61	0.15	0.03	0.98	-0.24	0.65	0.2	0.91	-0.47	0.35	0.1	0.89	-0.53	0.07	-0.09	0.93	-0.82
Creld1	-0.75	0.19	-0.25	0.84	0.26	0.76	-0.43	0.71	-0.01	0.98	-0.08	0.95	-0.51	0.45	-0.06	0.96	-0.86	0.61	-0.5	0.56	-0.53	0.29	-0.09	0.91	-0.13	1	-0.07	0.99	-1.18	0.02	0.36	0.53	0.42	0.5	0.04	0.98	-0.55	0.44	-0.29	0.84	0.28	0.71	-0.49	0.18	-0.64	0.12	-0.59	0.24	-0.23
Crip1	-0.54	0.34	0.14	0.91	-0.37	0.55	-0.1	0.97	-0.16	0.79	-0.08	0.95	-0.44	0.4	-0.02	0.98	0.4	0.94	-0.31	0.82	-1.14	0.01	-0.38	0.47	-0.22	1	-0.89	0.07	-0.51	0.59	0.01	0.99	-0.07	0.92	-0.42	0.38	-0.27	0.72	-0.7	0.34	0.02	0.98	-0.16	0.77	-0.67	1	-0.58	0.11	0.15
Crip2	0.02	0.98	0.05	0.95	0.42	0.41	0.16	0.94	0.52	0.18	0.1	0.87	0.08	0.93	0.21	0.61	0.25	0.98	-0.36	0.79	-0.02	0.98	0.11	0.85	0.17	0.9	-0.29	0.83	0.03	0.99	0.32	0.44	0.71	0.08	0.07	0.93	-0.14	0.83	0.08	0.96	0.49	0.3	-0.04	0.94	0.28	0.22	0.16	0.64	0.27
Cript	-0.15	0.84	-0.23	0.7	-0.47	0.48	-0.23	0.87	-0.32	0.45	-0.07	0.93	-0.08	0.92	-0.47	0.28	0.4	0.91	0.04	0.98	0.82	0.04	-0.21	0.63	-0.13	1	0.02	0.99	-0.07	0.99	-0.7	0.13	-0.37	0.48	-0.57	0.23	-0.09	0.89	-0.05	0.98	-0.82	0.08	0.32	0.33	0.37	0.14	-0.06	0.91	-0.43
Crk	0.61	0.21	0.24	0.77	-0.24	0.78	0.03	0.99	-0.13	0.88	0.08	0.94	0.44	0.29	-0.02	0.98	0.3	0.9	0.39	0.64	0.84	0	0.22	0.73	0.27	1	0.68	0.18	0.63	0.36	-0.24	0.7	-0.16	0.8	0.03	0.98	0.37	0.62	0.43	0.57	-0.28	0.68	0.59	0.09	0.69	5.54e-06	0.32	0.45	0.12
Crlf1	0.53	0.55	0.04	0.98	0.05	0.96	0.37	1	0.15	1	0.12	1	-0.14	0.88	0.64	1	-0.18	0.99	0.85	1	-0.94	0.22	0.52	0.26	0.09	1	-0.05	0.99	-0.3	0.9	0.22	0.7	0.19	0.78	0.2	0.82	0.18	0.86	0.43	1	0.64	0.24	0.84	0.1	0.62	1	0.05	1	-0.05
Crmp1	0.09	0.92	0.3	0.52	0.49	0.38	0.11	0.96	0.28	0.58	0.29	0.48	0.16	0.81	0.08	0.91	0.51	0.66	-0.26	0.83	-0.3	0.48	0.1	0.83	0.51	0.37	0.32	0.76	0.08	0.98	0.64	0.12	0.4	0.45	0.84	0.01	0.34	0.46	0.46	0.47	0.38	0.54	0.12	0.81	-0.07	0.87	0.22	0.52	0.25
Crtac1	0.29	0.72	0.44	0.26	0.31	0.56	0.5	0.49	0.14	0.77	0.5	0.2	0.27	0.59	0.31	0.54	0.14	0.99	0.17	0.89	-0.03	0.98	0.11	0.84	0.46	1	0.26	0.86	0.1	0.97	0.47	0.29	0.12	0.83	0.79	0.04	0.05	0.96	0.18	0.89	0.63	0.3	0.23	0.61	0.04	0.92	0.03	0.95	0.43
Crtam	0.01	1	0.12	1	-0.38	1	0.09	1	-0.21	1	-1.12	1	0.31	1	-0.26	1	-1	1	-0.26	1	-0.61	1	0.21	1	0.07	1	0.26	1	-0.24	1	0.23	1	0	1	-0.17	1	1.28	0.05	-0.05	1	-0.53	1	0.94	1	1.34	1	0.77	1	0.06
Crtc1	0	1	-0.63	0.34	0.08	0.94	-0.14	0.97	0.05	1	-0.38	0.71	-0.5	0.57	-0.7	1	-0.12	0.99	-0.58	0.71	-1.18	0.08	-0.08	0.95	-0.35	1	-0.05	1	-0.78	0.68	-0.01	1	0.34	0.66	-0.18	0.85	-0.44	0.62	-0.03	0.99	0.02	0.98	-0.5	0.55	-0.6	1	-0.03	0.98	-0.28
Cry2	-0.39	0.56	0.04	0.97	-0.28	0.75	-0.2	0.9	0.02	0.98	0.06	0.95	-0.1	0.9	0.02	0.99	-0.42	0.85	-0.37	0.71	-0.62	0.12	0.22	0.7	-0.23	1	-0.24	0.91	-1.51	0	-0.08	0.92	-0.2	0.75	0.21	0.78	0.16	0.87	-0.12	0.95	-0.24	0.76	-0.07	0.9	-0.49	0.14	0	1	-0.16
Cryab	-0.61	0.22	0	1	-0.24	0.74	-0.05	0.99	0.03	0.97	-0.08	0.94	-0.1	0.92	0.29	0.71	0.07	0.99	0.27	0.86	0.26	0.71	0	1	-0.13	0.93	-0.58	0.42	-0.27	0.89	-0.2	0.73	0.89	0.06	-0.59	0.48	-0.3	0.65	0.01	1	0.13	0.88	-0.34	0.38	0.09	0.93	-0.35	0.22	0.26
Crym	0.08	0.92	0.65	0.2	0.43	0.41	0.19	0.92	0.53	0.14	0.38	0.38	0.35	0.36	-0.58	0.38	0.34	0.91	-0.56	0.73	-0.38	0.6	0.45	0.32	0.32	0.71	-0.5	0.76	0.21	0.93	0.9	0.06	0.42	0.35	0.21	0.72	0.61	0.4	0.18	0.89	0.05	0.95	0.21	0.75	0.11	1	0.14	0.8	0.33
Cryzl1	0.38	0.51	0.07	0.93	0	1	-0.06	0.97	0.09	0.88	0.33	0.58	0.18	0.75	-0.17	0.79	0.43	0.81	-0.13	0.9	0.53	0.14	-0.14	0.77	0.07	0.97	0	1	0.46	0.65	-0.15	0.74	-0.05	0.94	0	1	0.07	0.93	-0.11	0.95	-0.28	0.61	0.22	0.58	0.48	0.03	0.21	0.62	0.22
Cs	-1.04	0.01	-0.49	0.42	0.1	0.88	-0.34	0.79	-0.53	0.42	-0.28	0.66	-0.51	0.44	-0.25	0.75	-0.19	0.99	-0.79	0.36	-0.37	0.39	-0.44	0.33	-0.48	0.51	-0.46	0.55	-0.42	0.69	-0.21	0.61	-0.31	0.59	0	1	-0.17	0.88	-0.72	0.12	0	1	-0.39	0.37	-0.72	0.03	-0.37	0.49	-0.26
Csad	0.38	0.6	0.13	0.85	0.46	0.38	0.25	0.89	0.25	0.59	0.23	0.74	0.12	0.87	0.56	0.1	-0.1	0.99	0.7	0.38	-0.68	0.24	0.46	0.17	0.1	1	0.01	0.99	0.14	0.96	0.48	0.23	0.43	0.34	0.42	0.38	0.51	0.25	-0.18	0.91	0.47	0.34	0.04	0.95	-0.24	0.54	0.33	0.58	0.48
Csde1	0.38	0.56	0.33	0.68	0.1	0.93	-0.12	0.96	-0.29	0.69	0.19	0.88	0.42	0.33	0.08	0.94	0.47	0.72	0.18	0.86	1.2	0	0.15	0.79	0.01	1	1	0.1	0.96	0.12	-0.58	0.29	-0.46	0.45	-0.03	0.98	0.43	0.53	0.25	0.84	-0.44	0.45	0.77	0.01	0.72	0.09	0.39	0.34	0.06
Cse1l	0.28	0.7	0.08	0.92	-0.03	0.97	-0.01	1	0.21	0.61	0.29	0.66	0.38	0.39	-0.15	0.83	0.17	0.99	-0.02	0.98	0.29	0.58	-0.06	0.93	-0.16	1	-0.09	0.97	0.28	0.88	-0.19	0.64	-0.16	0.76	0.03	0.97	0.22	0.77	0.08	0.96	-0.2	0.73	0.23	0.56	0.42	0.1	0.06	0.94	0.35
Csmd1	-0.41	0.67	-0.61	0.22	-0.2	0.84	-0.5	0.6	-0.41	0.43	-0.78	0.11	-0.36	0.52	-0.44	1	-0.78	0.58	-0.88	0.39	-0.47	0.57	-0.71	0.13	-0.16	1	-0.51	0.75	-0.78	0.41	-0.09	0.87	-0.54	0.31	-0.59	0.23	-0.46	0.53	-0.37	0.74	-0.97	0.15	-1.08	0.02	-0.61	1	-0.04	0.96	-0.21
Csnk1g1	-0.54	0.59	-0.57	0.41	-0.39	0.65	-0.7	0.46	-0.4	1	-0.31	1	-0.62	0.34	-0.35	1	-0.37	0.97	-0.85	0.56	-0.65	0.54	-0.64	0.32	-0.25	1	-0.39	1	-0.2	0.96	-0.3	0.65	-1.09	0.04	-0.48	0.39	0.01	1	0.12	0.97	-0.73	0.28	-0.39	0.66	-0.77	1	-0.22	0.74	-0.29
Csnk1g2	1.13	0.1	-0.06	0.97	0.67	0.32	0.8	0.32	0.49	0.24	-0.38	0.71	0	1	0.14	0.92	-0.44	0.98	0.26	0.86	-0.2	0.82	1.2	0.02	-0.24	1	0.51	0.75	0.89	0.32	0.34	0.61	1.08	0.06	0.67	0.2	-0.12	0.93	0.4	0.81	0.88	0.12	-0.17	0.84	-0.34	1	0.5	0.33	0.15
Csnk2a1	-0.36	0.58	0.07	0.92	0.02	0.97	-0.08	0.97	0.1	0.85	-0.07	0.91	-0.01	0.99	-0.14	0.82	0.41	0.9	-0.05	0.97	-0.49	0.21	-0.48	0.29	0.15	1	-0.34	0.79	0.08	0.98	-0.11	0.81	-0.04	0.95	0.18	0.73	-0.27	0.7	0.33	0.81	-0.1	0.88	-0.56	0.07	-0.5	0.4	0.07	0.89	0.14
Cspg4	0.53	0.5	0.29	0.58	0.07	0.92	0.39	0.78	0.32	0.45	0.14	0.84	0.35	0.53	0.4	0.37	-0.08	0.99	0.41	0.68	-0.08	0.93	0.67	0.05	0.16	1	0.27	0.86	0.29	0.89	0.39	0.36	0.61	0.17	0.24	0.69	0.03	0.98	0.27	0.86	0.39	0.48	0.21	0.67	0.02	1	0.25	0.66	0.6
Cspg5	0.46	0.53	0.48	0.38	0.16	0.8	0.47	0.6	0.44	0.37	0.31	0.6	0.14	0.86	0.66	0.11	-0.79	0.67	0.3	0.79	-0.25	0.78	0.65	0.08	0.2	1	0.34	0.84	0.03	0.99	0.58	0.19	0.36	0.43	0.29	0.66	-0.12	0.89	0.36	0.69	0.52	0.28	0.49	0.21	0.28	0.8	0.07	0.91	0.01
Csrnp3	-0.71	0.36	-0.55	0.42	-0.65	0.32	-0.13	0.96	-0.6	1	-0.75	0.19	-0.66	0.17	-0.47	1	-0.49	0.77	-0.49	0.57	-0.23	0.83	-0.85	0.05	-0.57	1	-0.63	0.48	-0.77	0.34	-0.59	0.19	-0.22	0.7	-0.57	0.27	-1.08	0.03	-0.1	0.96	-0.94	0.13	-0.86	0.05	-0.42	1	-0.53	0.32	-0.64
Csrp1	-1.5	3.51e-05	-0.9	0.19	-0.17	0.86	-0.85	0.1	-0.41	0.59	-0.79	0.34	-0.85	0.12	-0.23	0.81	-0.74	0.69	-0.73	0.51	-0.18	0.84	-0.3	0.7	-0.67	0.47	-0.85	0.15	-1.34	0	-0.43	0.46	0.57	0.22	-0.88	0.3	-0.82	0.35	-0.76	0.29	-0.34	0.63	-1.08	3.28e-05	-0.36	0.76	-0.85	0.09	-0.18
Cstb	0.35	0.56	0.04	0.97	-0.15	0.83	-0.11	0.96	0.05	0.93	0.31	0.53	0.12	0.88	-0.02	0.98	0.61	0.65	0.05	0.96	0.81	0.01	0.07	0.9	0.14	0.9	-0.65	0.44	0.22	0.91	-0.18	0.72	0.24	0.64	-0.44	0.54	-0.15	0.82	-0.31	0.81	-0.03	0.96	0.04	0.94	0.6	0.01	-0.08	0.92	0.2
Cstf2t	0.47	0.45	0.14	0.86	-0.19	0.81	-0.18	0.94	-0.17	0.76	0.27	0.7	0.38	0.39	0.18	0.76	0.34	0.9	0.11	0.93	0.29	0.57	0.23	0.62	0.13	1	0	1	0.45	0.73	-0.12	0.83	-0.2	0.67	-0.08	0.91	0.44	0.52	-0.03	0.99	0.18	0.77	0.64	0.1	0.64	0.06	0.12	0.86	0.05
Ctcf	0.66	0.24	0.38	0.47	-0.27	0.67	0.54	0.48	0.25	0.65	0.13	0.84	0.36	0.44	0.23	0.71	0.15	0.99	0.71	0.37	0.1	0.9	0.36	0.46	0.39	1	0.36	0.77	0.34	0.83	0.21	0.63	-0.08	0.9	0.14	0.82	0.36	0.64	0.5	0.44	0.27	0.65	0.73	0.01	0.45	0.33	0.19	0.68	-0.18
Ctdnep1	0.4	0.57	0.38	0.53	0.27	0.68	0.36	0.76	0.37	0.42	0.11	0.89	0.24	0.72	0.52	0.17	0.05	0.99	0.22	0.85	-0.3	0.66	0.56	0.16	0.35	1	0.45	0.62	-0.34	0.83	0.49	0.27	0.65	0.14	0.62	0.26	0.21	0.79	0.34	0.72	0.57	0.28	0.36	0.37	-0.09	0.92	0.24	0.68	0.19
Ctdspl2	0.6	0.41	0.41	0.52	0.21	0.82	0.44	0.68	0.18	1	0.06	1	0.28	0.67	0.41	1	0.64	0.75	0.28	0.79	0.33	0.67	0.78	0.07	0.69	1	0.62	0.57	0.76	0.32	0.11	0.87	-0.16	0.81	0.25	0.68	0.55	0.64	0.82	0.17	0.16	0.88	0.97	0.04	0.57	1	0.43	0.3	-0.11
CTN13	-0.72	0.3	-0.79	0.26	-0.84	0.22	-1.14	0.08	-0.7	1	-0.62	0.31	-0.41	0.66	-0.91	1	-1.32	0.56	-0.34	0.85	-0.87	0.15	-0.32	0.71	-0.72	1	-0.18	0.96	-0.62	0.66	-1.11	0.04	-1.32	0.01	-1.39	0	-0.42	0.57	-0.14	0.96	-1.02	0.06	-0.86	0.05	-0.61	1	-0.33	0.65	-0.67
Ctnna2	-0.39	0.59	-0.54	0.49	0.38	0.5	-0.2	0.93	-0.11	0.86	-0.31	0.69	-0.03	0.98	-0.3	0.75	-0.42	0.9	-0.48	0.77	0.15	0.89	-0.69	0.09	-0.16	1	0.07	0.99	0.14	0.96	-0.22	0.71	-0.39	0.43	-0.15	0.84	-0.33	0.68	0.36	0.74	-0.67	0.24	-0.44	0.32	0.02	1	0.25	0.58	0.09
Ctnnb1	1.46	0	0.86	0.3	0.62	0.43	0.63	0.27	0.25	0.77	0.81	0.39	0.97	0.03	0.62	0.52	0.78	0.23	0.8	0.2	1.28	0.01	1	0.33	0.82	0.21	1.79	0	1.75	0	0.11	0.88	0.09	0.91	0.42	0.63	1.07	0.15	0.91	0.1	0.62	0.36	1.65	6.76e-05	1.46	0.01	0.81	0.15	0.57
Ctnnbip1	0.45	0.54	0.25	0.64	0.18	0.78	0.76	0.18	0.32	0.47	0.29	0.58	0.32	0.52	0.37	0.54	0.3	0.95	0.68	0.33	-0.22	0.78	0.32	0.46	0.57	1	0.35	0.76	0.15	0.96	0.58	0.15	0.59	0.17	0.87	0.01	0.03	0.98	0.39	0.67	0.35	0.51	0.41	0.23	-0.14	0.82	0.45	0.13	0.35
Ctnnd1	-0.71	0.25	-0.57	0.21	0.24	0.8	-0.74	0.19	-0.3	1	-0.8	0.06	-0.41	0.44	-0.5	0.32	-0.78	0.33	-0.74	0.34	-0.05	0.97	-0.74	0.05	-0.49	1	-0.37	0.79	-0.58	0.53	-0.56	0.21	0.14	0.84	-0.53	0.3	-0.67	0.19	-0.2	0.9	-0.78	0.13	-0.9	0.02	-0.3	1	-0.19	0.81	-0.01
Ctnnd2	-0.2	0.87	-0.44	0.5	-0.46	0.59	0.27	0.89	-0.13	1	-0.34	1	-0.33	0.66	0.09	1	-1.05	0.25	-0.34	0.8	-0.93	0.08	-0.02	0.98	-0.57	1	-0.27	0.89	-0.82	0.43	0.01	0.99	-0.3	0.6	0	1	-0.61	0.35	0	1	-0.02	0.99	-0.57	0.27	-0.78	1	-0.2	0.79	-0.23
Ctps2	-0.41	0.56	-0.32	0.58	0.07	0.92	-0.27	0.87	-0.25	0.61	-0.26	1	-0.34	0.56	-0.06	1	0.06	0.99	-0.12	0.92	0.34	0.53	-0.33	0.51	-0.03	1	-0.09	0.97	-0.05	0.99	-0.57	0.2	0.01	0.99	-0.09	0.9	-0.33	0.61	-0.23	0.87	-0.89	0.09	-0.24	0.6	0.17	1	-0.11	0.86	-0.2
Ctsd	0.14	0.85	-0.16	0.79	0.55	0.39	0.5	0.55	0.34	0.46	-0.05	0.95	0	1	0.32	0.5	0.34	0.91	0.1	0.95	0.14	0.79	-0.03	0.96	-0.03	0.99	-0.52	0.55	-0.22	0.9	0.12	0.79	0.97	0.03	0.67	0.23	-0.3	0.76	0.09	0.97	0.7	0.18	-0.25	0.52	0.15	0.83	0.36	0.43	0.59
Ctsf	0.57	0.29	0.36	0.42	0.35	0.47	0.35	0.72	0.31	0.43	0.51	0.23	0.29	0.58	0.47	0.25	0.54	0.69	0.25	0.8	0	1	0.3	0.42	0.35	1	0	1	0.35	0.81	0.47	0.23	0.55	0.16	0.42	0.34	0.23	0.69	0.12	0.95	0.31	0.59	0.11	0.81	0.08	0.79	0.2	0.69	0.37
Ctxn2	0.51	0.39	0.04	0.96	-0.26	0.68	0.04	0.99	0.01	0.98	0.37	0.58	-0.13	0.87	0.07	0.92	0.9	0.65	0.41	0.8	0.36	0.44	-0.06	0.92	0.11	1	-0.09	0.98	0.13	0.97	0.08	0.86	-0.22	0.67	-0.17	0.81	-0.48	0.19	-0.25	0.87	0.15	0.83	0.57	0.08	0.38	0.18	-0.3	0.6	-0.28
CTXN3	-0.07	0.95	-0.56	0.23	-0.91	0.25	-0.11	0.97	-0.56	1	-0.96	1	-0.03	0.99	-0.15	0.81	-0.44	0.91	0.8	0.64	-0.11	0.9	-0.43	0.27	-0.59	1	0.57	0.44	-0.14	0.97	-1.14	0.02	-0.87	0.22	-0.19	0.87	0.44	0.55	-0.57	0.5	0.53	0.42	0.19	0.8	0.34	1	-8.14e-05	1	-0.1
Cuedc1	1.18	0.01	0.64	0.23	0.45	0.49	0.65	0.47	0.77	0.07	0.5	0.36	0.53	0.57	1.1	0.02	0.16	0.99	0.71	0.39	-0.09	0.95	0.89	0.02	0.65	1	0.88	0.09	0.38	0.81	0.76	0.11	0.82	0.06	0.95	0.03	0.64	0.39	0.19	0.9	1.13	0.01	0.48	0.28	0.23	0.8	0.51	0.17	0.8
Cul1	0.33	0.59	0.07	0.93	-0.25	0.72	0.18	0.91	0	0.99	0.19	0.75	0.28	0.54	-0.06	0.95	0.29	0.92	0.21	0.83	0.28	0.52	0.01	0.99	0.09	0.94	0.13	0.95	0.31	0.84	-0.11	0.82	-0.2	0.69	0.06	0.94	0.27	0.62	0.02	0.99	-0.16	0.8	0.51	0.08	0.34	0.06	0.02	0.98	-0.12
Cul2	0.41	0.51	0.03	0.98	-0.09	0.91	0.01	1	-0.12	0.86	0.24	0.73	0.26	0.63	-0.03	0.98	0.53	0.72	0	1	0.66	0.05	0.07	0.91	-0.01	1	0.1	0.97	0.59	0.49	-0.33	0.55	-0.37	0.47	-0.07	0.94	0.22	0.79	-0.04	0.99	-0.01	0.99	0.3	0.5	0.62	0	0.02	0.98	0.05
Cul4a	0.73	0.14	-0.07	0.96	0.47	0.49	-0.34	0.88	0.17	0.8	0.14	0.91	0.4	0.58	-0.15	0.92	-0.06	0.99	-0.3	0.86	0.58	0.33	-0.31	0.55	0.53	1	0.5	0.81	1.07	0.04	0.03	0.97	0.54	0.34	0.07	0.94	0.78	0.15	0.83	0.41	-0.33	0.67	0	1	0.03	1	0.62	0.07	0.37
Cul4b	-0.35	0.65	-0.23	0.73	-0.54	0.5	-0.13	0.96	-0.81	1	-0.15	0.83	0.07	0.95	-0.07	0.94	0.12	0.99	0.36	0.77	0.18	0.85	-0.09	0.89	-0.03	1	0.38	0.77	0.1	0.98	-1.1	0.06	-0.97	0.14	-0.38	0.54	0.21	0.78	0.26	0.88	0.04	0.95	0.6	0.27	0.46	0.31	-0.07	0.91	-0.47
Cul9	-0.97	0.27	-0.14	0.92	-0.68	0.39	-0.39	0.77	0.06	1	-0.63	0.49	-0.58	0.3	0.16	1	-1.34	0.23	-0.7	0.49	-1.21	0.02	0.27	0.72	-0.53	1	-0.2	0.96	-1.4	0.07	0.17	0.82	0.08	0.92	-0.37	0.67	-0.83	0.15	-0.18	0.93	-0.22	0.78	-0.63	0.2	-0.85	1	-0.15	0.9	-0.55
Cux2	0	1	-0.18	0.88	0.22	1	-0.02	1	0.1	1	-0.19	1	0.15	0.93	0.45	1	-0.64	0.9	-0.09	0.96	-0.38	1	-0.34	0.74	0.02	1	-0.1	1	-0.79	0.73	0.31	1	0.09	1	0.56	0.46	-0.51	0.71	0.22	0.91	0.08	1	-1.18	0.09	0.22	1	0.11	1	0.01
Cwc15	0.84	0.07	0.15	0.87	-0.06	0.94	0.27	0.83	0.01	0.98	0.49	0.33	0.22	0.71	0.43	0.54	0.81	0.3	0.51	0.64	0.61	0.31	0.56	0.24	0.23	0.83	0.1	0.98	0.81	0.14	0.18	0.72	0.12	0.84	0.08	0.9	0.26	0.79	0.02	0.99	0.48	0.38	0.84	0.03	0.99	0.08	-0.05	0.96	0.15
Cwc25	0.89	0.08	0.69	0.08	0.46	0.39	0.51	0.48	0.36	0.45	0.76	0.05	0.49	0.38	0.48	0.39	0.46	0.88	0.4	0.67	-0.05	0.97	0.66	0.06	0.5	1	0.31	0.84	0.8	0.2	0.59	0.11	0.42	0.33	0.62	0.12	0.57	0.33	0.38	0.69	0.81	0.08	0.5	0.28	0.44	0.35	0.41	0.46	0.43
Cwc27	0.31	0.7	0.29	0.63	-0.19	0.85	0.45	0.65	-0.26	1	0.09	0.93	0.43	0.32	-0.1	1	0.73	0.65	0.46	0.65	0.52	0.3	0.23	0.62	0.69	1	0.59	0.41	0.68	0.4	-0.04	0.96	-0.21	0.77	-0.02	0.99	0.47	0.45	0.93	0.1	-0.2	0.81	0.57	0.15	0.29	1	0.48	0.17	-0.18
Cwf19l1	1.51	0	0.78	0.42	0.95	0.13	0.29	0.82	0.63	0.25	1.15	0.16	1.07	0.03	0.65	0.54	0.37	0.92	0.32	0.78	0.95	0.22	1.34	0.01	0.68	1	1.31	0.55	1.78	0	0.5	0.31	0.52	0.35	0.6	0.39	1.38	0.31	0.27	0.89	1.28	0.01	1.32	0.21	1.11	0.37	0.71	0.34	1.03
Cx3cr1	-1.31	0.01	-0.7	0.36	0.65	0.46	-1.03	0.11	-0.66	1	-0.64	1	-1.03	0.09	-0.44	1	-0.66	0.76	-1.16	0.21	0.22	0.89	-0.93	0.16	-0.55	1	-0.21	1	-0.7	0.46	-0.33	0.55	0.35	0.67	-0.34	0.58	-0.26	0.88	-0.71	0.46	-0.34	0.72	-0.75	0.18	-0.14	1	-0.09	0.92	-0.14
Cxadr	-0.47	1	-0.22	0.85	-0.86	1	-0.52	1	-0.16	1	-0.51	1	-0.26	0.8	-0.05	1	-1.06	1	-0.07	1	-0.58	1	-1.06	1	-0.82	1	-0.23	1	-0.27	0.93	-0.19	1	-1.05	0.1	-0.79	0.18	0.37	0.77	-0.12	0.96	-0.88	0.31	-1.28	1	-0.45	1	-0.18	1	-0.42
Cxcl14	0.35	0.66	0.51	0.24	0.27	0.66	0.46	0.64	0.38	0.41	0.48	0.27	0.53	0.22	0.63	0.14	0.12	0.99	0.23	0.8	-0.12	0.88	0.46	0.22	0.46	0.6	0	1	-0.08	0.99	0.66	0.14	0.31	0.53	1.02	0	0.24	0.67	0.04	0.98	0.65	0.26	0.32	0.44	0.09	0.88	0.36	0.33	0.35
Cxxc1	0.49	0.47	0.31	0.52	0.39	0.55	0.01	1	0.41	0.31	0.45	0.29	0.24	0.7	0.44	0.26	0.17	0.99	0.14	0.9	0.02	0.99	0.14	0.79	0.36	1	-0.13	0.96	0.34	0.84	0.33	0.47	0.49	0.3	0.27	0.62	0.42	0.4	0.25	0.85	0.34	0.53	0.19	0.72	0.16	1	0.27	0.55	0.4
CXXC5	-0.27	0.76	0.04	0.98	-0.42	0.6	0.02	0.99	0.08	0.91	-0.32	0.72	-0.38	0.58	-0.14	0.85	-0.9	0.18	-0.31	0.76	-1.05	0	0.05	0.95	-0.39	1	-0.12	0.96	-1.5	0	0.02	0.98	0.02	0.98	0.03	0.98	-0.46	0.29	-0.26	0.84	0.16	0.79	-0.56	0.12	-0.83	0	-0.4	0.51	-0.26
Cyb5d2	-0.23	1	-0.93	0.09	0.11	0.91	-0.43	1	0.04	1	0.03	1	-0.35	0.68	-0.5	1	-0.46	1	-0.58	1	0.09	0.94	-0.17	0.87	0.01	1	-0.39	1	0.16	0.97	0	1	0.51	0.47	0.19	0.82	0.19	0.92	0.12	0.96	-0.19	0.82	-0.34	0.68	-0.35	1	-0.25	1	0.22
Cyba	-1.68	0	-0.08	0.95	0.38	0.72	0.31	1	-0.51	1	0.08	1	-0.91	0.26	-0.09	0.92	0.17	0.99	-0.21	0.88	-0.79	0.11	0.57	0.4	-0.32	1	-0.93	0.32	-0.96	0.42	0.28	0.72	0.58	0.4	-0.12	0.91	-1.19	0.04	-0.48	0.74	0.4	0.62	-0.53	0.35	-0.78	1	-0.71	1	0.02
Cycs	0.22	0.74	0	1	-0.5	0.53	-0.07	0.97	-0.4	0.53	0.07	0.94	0.09	0.91	-0.31	0.59	0.63	0.61	0.08	0.94	0.85	0.02	-0.09	0.89	0.18	0.87	0.32	0.8	0.23	0.91	-0.63	0.3	-0.59	0.31	-0.37	0.66	0.11	0.87	0.41	0.67	-0.91	0.1	0.51	0.08	0.56	0.08	0.07	0.9	-0.3
Cygb	-0.11	0.91	-0.33	0.73	-0.18	0.85	-0.33	0.82	0.23	0.77	-0.07	1	-0.37	0.6	0.3	0.69	-0.63	0.78	-0.07	0.97	-0.96	0	-0.21	0.73	0.08	1	-0.38	0.81	-0.99	0.08	0.25	0.7	-0.04	0.96	0.28	0.74	-0.51	0.51	-0.08	0.97	0.12	0.87	-0.59	0.08	-0.68	0.08	-0.3	0.71	-0.47
Cyp2j10	-0.75	1	-0.35	0.69	-0.27	0.76	0.13	1	-0.6	1	-0.3	1	0.2	0.87	-0.33	1	0.09	1	0.73	1	0.64	0.34	-0.01	0.99	-0.52	1	-0.05	0.99	-0.22	0.96	-0.44	0.41	0.32	0.71	-1.26	0.04	-0.54	0.53	0.18	1	-0.34	0.65	-0.29	0.58	0.07	1	-0.51	1	0.11
Cyp2u1	1.43	0.01	0.94	0.17	1.14	0.05	0.84	0.34	0.66	1	1.09	0.11	1.03	0.14	0.94	1	0.89	0.74	0.67	0.56	1.12	0.08	0.85	0.08	0.68	1	1.12	0.17	1.6	0	0.5	0.34	0.72	0.22	0.79	0.09	1.17	0.06	0.79	0.44	0.74	0.25	1.27	0.03	1.23	0.04	0.74	0.31	1.02
Cyp4f1	0.26	1	0.08	1	0.27	1	0.11	1	0.76	1	-0.18	1	0.01	1	0.11	1	-0.13	1	0.4	1	0.13	1	1.24	0.08	-0.39	1	-0.17	1	1.12	1	0.63	1	0.18	1	0.49	1	-0.29	1	0.03	1	0.56	1	-0.69	0.56	-0.62	1	0.52	1	0.27
Cyp4x1	-0.48	0.61	-0.73	0.26	-0.25	0.78	-0.73	0.44	-0.53	1	-0.5	1	-0.57	0.48	-0.27	1	-0.93	0.74	-0.91	0.44	-0.27	0.85	-1.29	0.02	-1.04	1	-0.53	1	-0.54	0.73	-0.47	0.4	-0.28	0.76	-0.27	0.72	-0.37	0.78	-0.24	0.9	-0.39	0.65	-1.1	0.07	-0.38	1	0.18	1	0.06
CYP51A1	-0.23	0.75	-0.08	0.9	-0.54	0.27	-0.25	0.85	-0.15	0.76	-0.32	0.47	0.01	0.99	-0.3	0.48	0.06	0.99	0.14	0.92	0.17	0.79	-0.21	0.59	-0.11	1	0.15	0.96	-0.23	0.9	-0.45	0.24	-0.07	0.9	-0.12	0.82	-0.39	0.48	0.16	0.91	-0.82	0.08	-0.22	0.52	0	1	-0.13	0.76	-0.3
Cyr61	1.23	1	0.86	0.46	0.38	1	1.02	0.17	0.48	1	0.32	1	0.82	1	0.69	1	0.88	0.69	0.43	1	0.59	0.66	1.39	0.12	1.03	1	0.95	1	1.76	0	-0.02	1	0.47	0.55	0.92	0.22	1.2	0.35	0.87	0.42	0.97	0.24	1.74	0.03	0.97	1	0.82	1	0.64
Cys1	0.95	0.12	0.54	0.47	0.51	0.41	0.4	0.79	0.59	1	0.85	1	0.58	0.25	0.81	1	0.11	0.99	0.3	0.8	0.25	0.74	0.34	0.53	0.49	1	0.1	0.98	0.73	0.42	0.58	0.3	0.42	0.53	0.84	0.08	0.29	0.71	0.17	0.93	0.66	0.3	0.51	0.3	0.37	1	0.76	1	0.89
D17Wsu92e	0.15	0.85	0.28	0.51	0.42	0.44	0.35	0.72	0.43	0.33	0.32	0.4	0.25	0.59	0.48	0.22	0.16	0.97	0.09	0.95	-0.29	0.53	0.43	0.15	0.31	0.68	0.32	0.76	-0.03	0.99	0.64	0.14	0.71	0.08	0.78	0.11	0.14	0.85	0.32	0.72	0.39	0.46	-0.02	0.97	-0.13	0.7	0.3	0.24	0.17
D2hgdh	-0.03	0.98	0.1	0.92	0.75	0.22	0.35	0.89	0.18	1	0.17	0.83	0.06	0.97	0.59	1	0.66	0.76	-0.15	0.94	0.56	0.36	0.23	0.81	0.13	1	0.05	0.99	0.37	0.88	0.67	0.26	1.24	0.03	0.54	0.35	0.63	0.3	0.15	0.93	0.78	0.22	0.19	0.77	0.36	1	0.21	0.68	0.66
D630023F18Rik	-0.55	0.52	-0.75	0.08	-0.05	0.95	-0.36	1	-0.53	1	-0.32	1	-0.69	0.15	-0.34	1	-0.42	0.9	-0.62	0.46	0.55	1	-0.53	0.32	-0.28	1	-0.28	1	-0.33	0.89	-0.26	0.61	-0.32	0.61	-0.67	0.29	-0.73	0.32	-0.81	0.18	-0.56	0.43	-1.11	0.05	0.11	1	-0.5	0.21	0.05
D930015E06Rik	-0.75	1	-0.77	0.8	-0.9	0.71	-0.04	1	-0.06	1	0.01	1	-0.72	0.73	-1.43	1	-0.54	1	0.35	1	0.24	1	-0.15	1	0.21	1	0.02	1	-0.78	0.88	-1.41	1	0.43	1	-0.89	0.08	-0.7	0.94	-0.67	1	-0.6	0.97	-0.35	0.96	-0.12	1	-0.17	1	-0.26
Daam2	-1.23	1	-0.35	0.77	-0.67	0.46	-0.44	1	-0.32	1	-0.53	1	-1.05	0.07	-0.7	1	-1.15	0.63	-0.67	1	-1.04	0.16	-0.02	0.99	-0.68	1	-0.44	1	-1.36	0.11	-0.22	1	-0.34	0.67	-0.42	0.69	-0.75	0.28	-0.59	1	-0.41	0.62	-1.13	0.03	-1.07	1	-0.77	1	-0.24
Dact3	0.72	0.18	0.52	0.28	0.03	0.96	0.3	0.82	0.22	0.64	0.53	0.24	0.4	0.43	0.52	0.22	0.17	0.98	0.25	0.79	-0.09	0.91	0.44	0.23	0.31	1	0.01	0.99	-0.05	0.99	0.47	0.27	0.06	0.92	0.37	0.4	-0.07	0.94	0.15	0.91	0.4	0.5	0.63	0.1	0.09	0.88	0.18	0.72	0.12
Dag1	-2.2	1	-1.47	0.07	-1.16	0.21	-0.8	1	-0.82	1	-0.69	1	-1.37	0.1	-1.18	1	-1.54	0.46	-1.34	1	-1	0.3	-0.6	0.54	-1.52	1	-0.88	1	-2.1	0.01	-1.05	1	-0.15	0.87	-1.66	0	-0.8	0.35	-1.28	0.09	-0.71	0.42	-1.83	0	-0.77	1	-0.8	1	-0.54
Dap3	0.8	0.09	0.45	0.5	1.12	0.04	0.81	0.25	0.44	0.36	0.76	0.18	0.58	0.38	0.32	0.65	0.7	0.7	0.38	0.8	0.6	0.27	0.19	0.72	0.82	1	0.53	0.63	1.18	0.01	0.57	0.34	0.85	0.19	0.85	0.15	0.47	0.47	0.43	0.76	0.95	0.1	0.36	0.33	0.44	0.02	0.64	0.1	0.99
Dapk1	-0.89	0.07	-0.35	0.58	-0.07	0.92	-0.65	0.42	-0.44	0.48	-0.19	0.73	-0.55	0.38	-0.28	0.68	-0.49	0.75	-0.67	0.46	-0.35	0.48	-0.24	0.67	-0.14	0.9	-0.16	0.94	-0.66	0.36	0.17	0.7	-0.06	0.94	-0.01	0.99	-0.5	0.38	-0.44	0.65	-0.09	0.9	-0.2	0.74	-0.52	1	-0.29	0.47	-0.39
Dapk3	1.27	0.18	0.98	0.16	0.97	0.35	1.17	1	0.46	1	1.03	1	0.17	0.9	0.72	1	-0.67	0.93	0.64	1	-0.17	0.93	1.39	0.04	0.63	1	1.45	1	0.49	1	1.2	0.11	0.41	0.66	0.26	0.84	0.61	0.65	0.17	1	1.6	0.05	0.51	0.56	0.8	1	0.54	1	0.46
Dazap2	0.05	0.95	0.07	0.92	0.39	0.42	-0.03	0.99	0.14	0.8	0.01	0.99	0.06	0.93	0.04	0.95	0.33	0.9	-0.13	0.91	0.64	0.02	-0.09	0.86	0.08	0.96	0.08	0.98	0.34	0.82	0.04	0.94	0.45	0.29	0.21	0.69	0.27	0.53	0.06	0.98	-0.17	0.76	0.08	0.89	0.56	0.07	0.13	0.75	0.24
Dbndd1	0.69	0.25	0.46	0.34	0.41	0.46	0.64	0.44	0.78	0.01	0.52	0.32	0.52	0.27	0.76	0.15	0.47	0.86	0.38	0.75	0.05	0.96	0.72	0.01	0.51	1	0.24	0.86	0.61	0.47	0.83	0.04	0.5	0.32	0.94	0.02	0.41	0.43	0.3	0.79	0.63	0.25	0.03	0.96	0.25	1	0.19	0.75	0.5
Dbndd2	0.43	0.47	0.45	0.27	0.47	0.32	0.59	0.29	0.7	0.05	0.27	0.55	0.52	0.45	0.42	0.22	0.41	0.83	0.51	0.56	0.32	0.57	0.47	0.19	0.18	0.87	-0.13	0.96	0.21	0.92	0.33	0.37	1.12	0	0.42	0.46	0.28	0.62	0.13	0.93	0.54	0.29	-0.08	0.91	0.08	0.87	0.23	0.68	0.84
Dbp	1.44	0	1.02	0.03	0.55	0.38	1.06	0.02	0.81	0.08	0.87	0.09	0.87	0.09	1.14	0	0.66	0.75	0.84	0.21	0.37	0.71	1.1	0.03	0.86	0.06	0.59	0.62	1.16	0.01	0.86	0.03	0.97	0.05	0.53	0.28	0.71	0.35	0.78	0.34	1.24	0	1.2	0	0.71	0.22	0.65	0.21	0.6
Dcaf8	1.02	0.01	0.36	0.73	0.84	0.1	0.11	0.97	0.48	0.33	0.57	0.44	0.33	0.73	0.37	0.57	0.71	0.73	0	1	0.91	0.05	0.44	0.43	0.26	1	0.61	0.62	1.48	0	0.22	0.66	0.84	0.06	0.34	0.63	0.97	0.02	0.53	0.69	0.37	0.51	0.46	0.42	0.93	1.76e-05	0.96	0	0.89
Dcc	-0.58	0.48	-0.06	0.96	-0.12	0.88	-0.28	0.9	-0.34	1	0.19	1	-0.21	0.82	-0.41	1	-0.58	0.81	0.08	0.96	-1.16	0.06	-0.37	0.53	-0.39	1	-0.05	0.99	-0.73	0.41	0	1	-0.87	0.06	-0.44	0.47	-0.59	0.41	-0.24	0.89	-0.13	0.88	-0.53	0.41	-0.27	1	-0.48	0.35	-0.3
Dchs1	-0.77	0.25	-0.34	0.74	0.05	0.96	-0.01	1	-0.08	1	-0.09	1	-0.3	0.75	0.3	1	-0.33	0.99	0.1	1	-0.87	0.05	0.4	0.53	0.09	1	-0.14	1	-0.53	0.79	0.31	0.68	0.4	0.53	-0.26	0.8	-0.33	0.65	-0.34	1	0.3	0.68	-0.41	0.46	-0.45	1	0.01	1	-0.28
Dclk3	0.67	0.47	0.21	0.84	0.31	0.66	-0.04	0.99	0.43	0.43	0.12	1	0.42	0.62	-0.28	1	0.31	0.96	-0.06	0.97	0.3	0.72	0.96	0.04	0.72	1	0.3	0.88	0.07	0.99	0.23	0.7	0.52	0.27	0.2	0.76	0.22	0.86	0.09	0.97	0.35	0.61	0.25	0.76	0.37	1	-0.01	1	-0.04
Dcn	-0.58	0.32	-0.17	0.89	-0.6	0.43	-0.28	0.87	-0.9	0.03	0.2	0.76	0.07	0.96	-0.32	0.69	0.33	0.94	0.04	0.98	-0.03	0.98	-0.19	0.78	-1.09	1	-0.46	0.76	0.48	0.67	-0.85	0.11	-0.51	0.44	-0.36	0.76	-0.02	0.99	-0.43	0.72	0.38	0.59	0.09	0.9	0.37	1	-0.53	0.17	-0.23
Dcps	-0.09	0.92	-0.02	0.99	0.51	0.37	0.16	0.96	-0.05	0.93	0.18	0.78	0.06	0.95	-0.12	0.86	0.78	0.57	-0.23	0.85	0.09	0.91	-0.27	0.55	0.43	1	0.01	0.99	0.2	0.93	0.45	0.32	0.78	0.1	0.19	0.75	0.29	0.72	0.02	0.99	0.38	0.57	-0.17	0.75	-0.03	1	-0.07	0.9	0.35
Dctn1	0.11	0.89	0.39	0.6	0.29	0.59	0.36	0.7	0.42	0.42	0.47	0.43	0.08	0.93	0.49	0.49	0.24	0.96	0.09	0.93	-0.48	0.28	0.2	0.73	0.59	0.4	0.31	0.82	-0.04	0.99	0.78	0.11	0.67	0.14	0.71	0.14	-0.05	0.96	0.28	0.78	0.74	0.2	-0.04	0.94	-0.46	0.06	0.06	0.91	0.1
Dctn2	0.63	0.17	0.57	0.09	0.53	0.23	0.61	0.28	0.56	0.08	0.66	0.03	0.53	0.12	0.53	0.07	0.51	0.7	0.27	0.8	0.08	0.92	0.44	0.14	0.62	0.16	0.2	0.9	0.57	0.41	0.68	0.06	0.62	0.1	0.82	0.01	0.42	0.29	0.19	0.89	0.79	0.12	0.43	0.23	0.2	0.52	0.22	0.66	0.5
Dctn3	-0.31	0.65	-0.15	0.8	0.09	0.88	0.3	0.8	0.16	0.75	0.14	0.85	-0.21	0.71	-0.18	0.77	0.09	0.99	-0.16	0.89	-0.03	0.97	0.05	0.92	0.04	0.97	-0.59	0.3	-0.2	0.92	0.26	0.55	0.21	0.66	0.02	0.98	-0.39	0.45	-0.34	0.7	0.14	0.83	-0.18	0.68	-0.15	0.47	-0.44	0.1	0.08
Dctn6	0.25	0.71	-0.12	0.88	-0.02	0.98	0.22	0.89	0.04	0.94	0.28	0.59	0.07	0.92	-0.16	0.81	0.36	0.85	0.04	0.98	0.78	0.01	-0.06	0.91	0.09	0.96	-0.1	0.98	0.39	0.74	-0.06	0.9	0.15	0.76	-0.08	0.93	-0.13	0.83	-0.12	0.94	0.22	0.7	-0.01	0.99	0.38	0.11	-0.07	0.92	0.2
Dcun1d1	0.89	0.1	0.22	0.83	0.05	0.95	0.38	0.72	0	0.99	0.55	0.32	0.5	0.3	0.2	0.85	0.74	0.51	0.59	0.5	0.82	0.15	0.6	0.25	0.35	1	0.48	0.57	0.76	0.22	0.15	0.79	-0.02	0.98	-0.01	0.99	0.4	0.69	0.45	0.6	0.14	0.87	0.94	0.03	1.14	0.01	0.17	0.85	0.07
Dcun1d5	0.9	0.13	0.35	0.63	-0.34	0.66	0.31	0.82	-0.08	0.93	0.33	0.64	0.38	0.54	0.21	0.81	0.15	0.99	0.85	0.32	0.51	0.37	0.36	0.58	0.55	1	0.66	0.39	0.53	0.62	-0.11	0.87	-0.48	0.5	0.06	0.95	0.19	0.86	0.49	0.53	0.02	0.98	1.17	0	0.91	0.03	0.23	0.72	-0.17
Dcxr	0.44	0.66	0.5	0.41	0.29	0.7	0.57	0.67	0.28	1	0.48	0.41	0.22	0.8	0.42	1	0.06	0.99	-0.14	0.92	-0.25	0.8	0.56	0.24	0.06	1	0.11	0.97	0.19	0.96	0.63	0.25	0.66	0.23	0.41	0.44	0.33	0.65	0.22	0.9	0.72	0.24	-0.05	0.95	-0.17	1	0.2	0.73	0.53
Ddah1	-0.27	0.71	-0.18	0.75	-0.15	0.82	-0.35	0.79	-0.2	0.71	-0.25	0.68	0.06	0.96	-0.26	0.7	-0.05	0.99	-0.27	0.82	-0.26	0.61	-0.23	0.6	-0.21	1	-0.48	0.52	-0.09	0.98	-0.15	0.76	-0.16	0.78	0.15	0.82	-0.41	0.47	0.18	0.9	-0.14	0.84	-0.53	0.1	-0.18	0.8	-0.01	0.99	-0.07
Ddah2	0.65	0.27	0.54	0.16	0.57	0.43	1.15	0.03	0.8	0.04	0.27	0.64	0.3	0.73	0.75	0.03	0.6	0.79	0.98	0.32	-0.35	0.64	0.55	0.15	0.61	1	0.66	0.29	0.15	0.96	0.71	0.11	1.33	0	0.96	0.1	-0.05	0.96	0.61	0.44	1.07	0.02	-0.01	0.99	-0.11	0.91	0.74	0.03	0.5
Ddhd1	0.9	0.03	0.34	0.58	0.25	0.73	0.37	0.72	0.37	0.44	0.35	0.59	0.49	0.38	0.01	0.99	0.41	0.9	0.65	0.44	0.27	0.61	0.16	0.76	0.39	1	0.49	0.52	0.92	0.06	-0.06	0.92	0.03	0.96	0.3	0.65	0.36	0.61	0.54	0.56	-0.18	0.8	0.44	0.21	0.24	0.33	0.49	0.24	0.14
Ddi2	0.72	0.3	0.36	0.66	1.09	0.1	0.14	0.96	0.4	1	0.28	1	0.37	0.67	0.24	1	-0.22	0.99	0.14	0.93	-0.08	0.93	-0.43	0.46	0.37	1	0.34	0.87	0.85	0.28	0.12	0.86	0.47	0.5	0.42	0.5	0.67	0.27	0.69	0.42	0.32	0.64	-0.19	0.8	-0.09	1	0.66	1	0.41
Ddn	0.03	1	-0.08	0.94	1.21	0.02	0.74	0.18	0.45	0.3	-0.2	0.87	0.19	0.84	-0.17	0.87	0.18	0.99	-0.11	0.97	-0.53	1	0.62	0.26	0.3	1	-0.25	0.93	0.32	0.9	1.32	0.01	0.99	0.03	0.82	0.02	0.13	0.93	0.52	0.52	0.65	0.32	0	1	0.32	1	0.63	0.1	0.22
Ddr1	-0.41	0.7	-0.47	0.5	0.15	0.88	-0.16	1	-0.09	1	-0.48	0.46	-0.27	0.77	-0.02	1	-0.23	0.99	0.06	1	0.17	0.87	0.12	0.89	-0.24	1	-0.28	0.91	-1.31	0.16	-0.11	0.88	1.42	0.01	-0.38	0.69	-0.36	0.75	0.02	1	0.09	0.93	-0.43	0.33	-0.4	1	-0.11	0.92	0.28
Ddrgk1	0.61	0.26	0.51	0.21	0.43	0.44	0.62	0.31	0.56	0.19	0.28	0.55	0.05	0.96	0.6	0.12	0.01	1	0.35	0.72	-0.35	0.67	0.77	0.01	0.27	0.74	0.2	0.91	0.26	0.89	0.65	0.09	0.87	0.02	0.66	0.15	0.03	0.98	0.26	0.84	0.52	0.27	-0.02	0.98	0.07	0.94	0.17	0.68	0.27
Ddt	-0.44	0.44	0.14	0.89	-0.14	0.82	0.21	0.9	-0.11	0.88	0.22	0.8	-0.31	0.63	0.19	0.76	0.17	0.99	-0.12	0.91	-0.38	0.34	0.1	0.88	0.06	0.97	-0.21	0.87	-0.55	0.48	0.17	0.72	0.16	0.73	-0.01	0.99	-0.33	0.59	-0.34	0.72	0.3	0.64	-0.31	0.35	-0.51	0.04	-0.27	0.45	0.06
Ddx10	0.05	0.96	0.28	0.57	-0.29	0.69	0.23	0.88	-0.22	0.69	-0.02	0.99	0.04	0.97	0.31	0.61	0	1	0.43	0.66	0.27	0.59	0.07	0.92	0.28	1	0.61	0.34	0.23	0.91	-0.27	0.62	-0.47	0.36	0.18	0.76	0.03	0.98	0.35	0.71	-0.19	0.79	0.63	0.05	0.35	0.44	0.33	0.33	-0.33
Ddx17	-0.6	0.34	-0.78	0.07	-0.22	0.74	-0.72	0.4	-0.05	0.94	-0.51	0.46	-0.68	0.18	-0.69	0.1	-1.31	0.11	-0.84	0.4	-0.01	0.99	-0.69	0.18	-0.89	1	-0.62	0.54	-0.55	0.62	-0.6	0.14	-0.22	0.7	-0.6	0.15	-0.49	0.46	-0.8	0.12	-0.6	0.29	-1.01	0	-0.5	1	-0.51	0.18	0.21
Ddx25	0.97	0.06	0.4	0.53	0.5	0.31	0.48	0.53	0.41	0.37	0.51	0.41	0.4	0.43	0.79	0.03	0.3	0.93	0.49	0.54	0.55	0.41	0.73	0.1	0.1	1	0.43	0.78	0.88	0.17	0.5	0.21	0.21	0.67	0.66	0.16	0.51	0.44	0.35	0.76	0.73	0.12	0.94	0	0.75	0.06	0.09	0.92	0.44
Ddx41	0.6	0.34	0.34	0.52	0.52	0.32	0.46	0.63	0.21	0.64	0.41	0.35	0.06	0.95	0.37	0.39	0.05	0.99	-0.07	0.96	0.08	0.92	0.51	0.16	0.5	1	0.57	0.67	0.57	0.53	0.74	0.06	0.54	0.27	0.5	0.4	0.41	0.45	0.17	0.93	0.69	0.15	0.14	0.82	0.08	1	0.24	0.62	0.42
Ddx49	-1.19	0.08	-0.51	0.58	0.35	0.72	-0.18	0.96	-0.06	1	-0.23	0.83	-0.59	0.35	0.2	0.86	-0.75	0.63	-0.36	0.76	-0.96	0.02	-0.01	0.99	-0.4	1	-0.06	0.99	-0.93	0.32	0.15	0.82	0.8	0.27	0.4	0.66	0.02	0.99	-0.16	0.94	0.64	0.41	-0.52	0.27	-0.67	1	-0.27	0.74	-0.21
Ddx50	0.69	0.18	0.37	0.62	0.12	0.9	0.65	0.47	0.07	0.95	0.24	0.81	0.43	0.55	-0.07	0.96	0.34	0.91	0.53	0.65	0.56	0.25	0.14	0.81	0.34	1	0.48	0.57	0.83	0.16	-0.03	0.97	0.14	0.78	0.27	0.7	0.2	0.81	0.34	0.74	-0.04	0.97	0.43	0.31	0.16	0.75	0.55	0.07	0.18
Deaf1	0.94	0.04	0.45	0.42	0.67	0.21	0.38	0.76	0.92	0.03	0.75	0.12	0.5	0.57	0.46	0.32	0.05	0.99	0.58	0.57	-0.21	0.71	0.23	0.68	0.49	1	0.07	0.98	0.34	0.84	0.6	0.23	0.63	0.26	0.82	0.05	0.43	0.37	0.45	0.64	0.77	0.14	0.09	0.85	-0.31	0.52	0.6	0.07	0.73
Def8	0.63	0.26	0.19	0.78	0.47	0.36	0.12	0.96	0.4	0.31	0.54	0.19	0.43	0.39	0.37	0.47	0.04	0.99	-0.18	0.9	0.35	0.56	0.19	0.7	0.3	1	0.33	0.81	0.74	0.24	0.42	0.28	0.37	0.41	0.41	0.39	0.92	0.03	0.44	0.72	0.54	0.3	0.33	0.51	0.35	0.36	0.35	0.36	0.57
Dek	0.5	0.4	0.28	0.66	-0.36	0.66	0.48	0.58	-0.18	0.84	0.21	0.76	0.32	0.59	0.07	0.94	0.2	0.97	0.79	0.34	0.4	0.31	0.36	0.45	0.32	1	0.68	0.29	0.37	0.8	-0.31	0.57	-0.4	0.56	-0.17	0.83	0.43	0.39	0.39	0.69	-0.03	0.97	1.1	0	0.43	0.15	0.25	0.57	-0.28
Dennd4c	-0.7	0.45	-0.46	0.66	-0.73	0.39	-0.49	1	-0.24	1	-0.65	1	-0.88	0.16	-0.8	1	-0.97	1	-0.48	1	-1.39	0.05	-0.94	0.09	-0.63	1	-0.41	1	-0.65	0.64	-0.68	1	-0.95	0.18	-0.56	0.48	-0.72	0.45	-0.81	1	-0.58	0.43	-1.12	0.07	-0.84	1	-0.45	1	-0.13
Dennd5b	-0.51	0.57	-0.4	0.57	-0.12	0.88	-0.29	0.87	-0.3	1	-0.19	1	-0.1	0.93	-0.01	1	-0.67	0.68	-0.48	0.69	-0.52	0.4	-0.57	0.23	-0.44	1	-0.53	0.67	-0.45	0.78	-0.32	0.52	-0.96	0.05	-0.32	0.62	0.01	0.99	-0.43	0.69	-0.29	0.66	-0.42	0.47	-0.57	1	-0.34	0.51	-0.14
Dennd6b	0.85	0.14	0.64	0.25	0.53	0.35	0.57	0.67	0.7	0.12	0.95	0.02	0.67	0.27	0.79	0.05	0.28	0.98	0.48	0.74	-0.37	0.57	0.54	0.29	0.67	1	0.41	0.78	0.78	0.34	0.9	0.04	0.36	0.55	0.73	0.11	0.56	0.29	0.41	0.71	0.93	0.12	0.63	0.12	0.05	1	0.83	0.01	0.49
Denr	0.59	0.32	0.26	0.7	-0.25	0.74	0.15	0.94	-0.12	0.89	0.07	0.96	0.26	0.75	0.31	0.7	0.11	0.99	0.48	0.5	0.52	0.22	0.5	0.27	0.26	1	0.69	0.28	0.56	0.47	-0.1	0.87	-0.21	0.74	-0.19	0.8	0.38	0.71	1.09	0.02	-0.27	0.76	0.7	0.06	0.52	0.02	0.31	0.33	-0.35
Depdc5	0.26	0.76	0.16	0.84	0.59	0.36	0.59	0.47	0.31	0.54	0.18	0.84	0.29	0.7	0.69	0.2	0.11	0.99	0.16	0.93	-0.22	0.68	-0.03	0.96	0.12	1	0.26	0.87	0.56	0.58	0.72	0.1	0.22	0.7	0.64	0.2	0.01	0.99	0.19	0.89	0.4	0.51	0.18	0.74	-0.12	0.87	0.38	0.26	0.53
DEPP	1.57	1	1.02	0.19	1.64	0.01	2.13	0	0.91	1	0.93	1	1.57	0.07	1.12	1	1.68	0.19	0.05	1	1.15	0.45	1.55	0.01	1.7	1	0.64	1	2.32	0	1.73	0	1.37	0.01	1.2	0.03	1.46	0.09	1	0.35	1.42	1	1.67	0	1.62	1	1.54	1	1.9
Desi1	1.12	0.02	0.88	0.04	0.75	0.08	0.92	0.14	0.65	0.1	0.82	0.1	0.98	0.06	0.88	0.04	0.37	0.96	0.53	0.64	0.61	0.36	0.67	0.08	0.77	1	0.54	0.57	1.33	0	0.66	0.11	0.94	0.02	0.7	0.07	0.94	0.13	0.66	0.56	0.78	0.11	0.51	0.37	0.42	0.35	0.65	0.17	0.65
Dexi	0.7	0.33	0.38	0.49	0.18	0.8	0.64	0.42	0.6	1	0.36	0.52	0.2	0.75	0.81	0.09	0.26	0.98	0.68	0.39	-0.24	0.77	0.48	0.19	0.39	1	0.36	0.79	-0.01	1	0.71	0.09	0.35	0.5	0.74	0.15	0.07	0.94	-0.03	0.99	0.76	0.17	0.43	0.23	-0.02	0.98	0.16	0.75	0.17
Dfna5	0.69	0.25	0.09	0.95	0.09	0.93	0.06	0.98	0.38	0.51	0.36	0.73	0.39	0.61	0.16	0.86	0.56	0.77	0.12	0.93	0.98	0.02	-0.12	0.85	0.13	1	0.57	0.56	0.66	0.43	-0.22	0.7	-0.02	0.98	-0.02	0.99	0.77	0.22	0.55	0.51	-0.53	0.4	0.41	0.41	0.41	1	0.5	0.32	0.45
Dgat2	0.08	0.94	0.34	0.47	0.3	0.58	0.24	0.89	0.32	0.44	0.38	0.33	0.2	0.74	0.02	0.98	0.59	0.84	-0.12	0.94	-0.03	0.98	0.4	0.31	0.41	1	0.1	0.98	0.14	0.96	0.43	0.29	0.84	0.05	0.09	0.9	0.22	0.8	0.21	0.9	0.4	0.52	-0.03	0.97	0.06	1	0.21	0.68	0.33
Dgcr2	-0.95	0.03	-0.43	0.6	-0.07	0.94	-0.31	0.82	-0.25	0.73	-0.36	0.62	-0.6	0.38	-0.03	0.98	-0.67	0.69	-0.54	0.46	-0.29	0.66	-0.38	0.45	-0.39	1	-0.26	0.87	-0.99	0.05	-0.1	0.88	0.09	0.89	-0.26	0.71	-0.56	0.31	-0.4	0.69	0.01	0.99	-0.59	0.12	-0.55	0.14	-0.58	0.21	-0.34
Dgcr6	0.71	0.17	0.76	0.05	0.31	0.61	0.78	0.15	0.62	0.08	0.56	0.16	0.32	0.58	0.7	0.03	0.19	0.99	0.61	0.35	-0.37	0.66	0.72	0.01	0.36	1	0.68	0.23	0.14	0.96	0.81	0.08	0.38	0.37	0.95	0.01	0.26	0.62	0.31	0.75	0.82	0.06	0.41	0.22	0.07	0.93	0.3	0.36	0.2
Dgkb	-0.33	0.61	-0.11	0.84	-0.28	0.71	-0.32	0.74	-0.46	0.31	-0.44	0.34	-0.11	0.89	-0.57	0.21	0.09	0.99	-0.29	0.78	0.02	0.98	-0.31	0.39	0.05	0.97	0.15	0.95	-0.37	0.75	-0.41	0.42	-0.55	0.19	-0.63	0.08	-0.27	0.61	0.06	0.98	-0.95	0.04	-0.15	0.77	-0.04	0.96	-0.02	0.98	-0.47
Dgkg	-0.17	0.84	0.15	0.83	0.26	0.66	0.11	0.96	0.15	0.74	0.25	0.62	0.29	0.57	-0.1	0.89	0.12	0.99	-0.36	0.75	-0.51	0.27	-0.12	0.83	0.13	0.9	-0.21	0.91	0.28	0.88	0.74	0.03	-0.11	0.86	0.82	0.02	0.66	0.23	0.37	0.66	-0.15	0.82	-0.11	0.83	0.05	0.94	0.35	0.23	0.2
Dgkz	1.09	0.01	0.66	0.04	0.54	0.34	1.04	0.01	0.74	0.04	0.67	0.13	0.63	0.22	0.58	0.17	0.42	0.91	0.32	0.86	-0.63	0.25	0.61	0.11	0.45	0.61	0.17	0.92	0.26	0.91	1.11	0	0.72	0.12	1.19	0	0.74	0.02	0.51	0.46	0.8	0.08	0.15	0.79	-0.26	0.56	0.88	0	0.63
Dhdds	-1.14	0.03	-0.59	0.34	0.38	0.63	-0.51	0.6	0.03	0.98	-0.29	0.72	-0.88	0.08	-0.11	0.93	-0.49	0.9	-0.86	0.33	-0.19	0.83	-0.43	0.57	-0.57	1	-0.59	0.53	-0.83	0.24	-0.01	0.99	0.29	0.67	-0.15	0.86	-0.4	0.65	-0.47	0.66	-0.06	0.94	-1.01	0	-0.94	1	-0.54	0.31	0.01
Dhdh	-1.31	1	-1.8	1	-0.48	1	-0.85	1	-1.17	1	-1.41	1	-1.29	0.09	-1.95	1	-1.11	1	-1.03	1	-0.95	1	-1.02	0.18	-0.71	1	-0.82	1	-1.18	0.23	-1.21	1	-0.19	1	-0.8	0.34	-1.13	1	-0.82	1	-1.05	1	-1.67	0.04	-0.53	1	-0.62	1	-0.87
Dhh	1.15	1	2.02	1	0.24	1	0.3	1	-0.19	1	0.79	1	1.28	1	0.76	1	0.56	1	0.05	1	0.78	1	1.7	1	-0.87	1	0.83	1	1.72	0.09	0.08	1	0.91	1	0.59	1	1.66	1	1.06	1	0.88	1	2.1	1	0.92	1	0.91	1	0.48
Dhrs4	0.65	0.4	0.63	0.3	0.69	0.41	0.84	1	0.28	1	0.19	1	0.49	0.44	0.01	1	0.51	0.92	1.03	0.25	0.31	0.76	0.64	0.32	0.63	1	1.01	0.09	0.96	0.27	0.68	0.3	0.63	0.35	0.53	0.47	0.41	0.62	1.13	0.11	0.4	0.63	0.34	0.66	0.2	1	0.76	1	-0.09
Dhrs7	0.28	0.51	0.23	0.65	0.91	0.37	0.94	0.26	0.23	0.6	0.48	0.6	-0.13	0.72	0.05	0.8	0.63	0.39	-0.12	0.81	0.76	0.02	0.46	0.5	0.33	1	0.3	0.67	1.14	0.55	0.54	0.57	1.05	0.16	0.52	0.83	0.01	0.56	0.74	1	0.41	1	0.17	0.51	0.53	0	0.61	0.07	0.65
DHRSX	0.78	0.35	-0.32	0.72	0.63	0.46	1.31	0.04	0.35	0.57	-0.04	0.99	-0.28	0.83	0.52	0.54	-0.24	0.99	0.29	0.88	-0.91	0.15	0.69	0.27	-0.12	1	0.43	0.87	-0.06	0.99	0.92	0.12	0.8	0.25	0.55	0.54	-0.1	0.95	-0.24	0.91	0.7	0.28	-0.7	0.25	-0.6	1	0.17	0.83	0.49
Dhx16	1.02	0.09	0.3	0.74	0.17	0.8	0.22	0.93	0.56	1	0.34	0.61	0.46	0.47	0.67	0.12	0.1	0.99	0.43	0.74	0.04	0.97	0.49	0.28	0.26	1	0.18	0.93	0.53	0.64	0.32	0.49	0.37	0.49	0.36	0.54	0.66	0.25	0.08	0.97	0.25	0.7	0.2	0.78	0.44	1	0.41	0.59	0.54
Dhx30	0.48	0.39	0.26	0.59	0.33	0.55	0.42	0.62	0.5	0.14	0.32	0.45	0.27	0.64	0.44	0.21	-0.03	0.99	0.09	0.96	0.14	0.84	0.23	0.54	0.24	1	0.62	0.58	0.21	0.92	0.43	0.26	0.7	0.13	0.62	0.14	0.19	0.78	0.02	0.99	0.93	0.07	0.28	0.4	0.23	0.18	0.36	0.24	0.51
Dhx36	1.43	0	0.66	0.51	0.53	0.58	0.33	0.72	0.19	0.85	0.63	0.69	0.78	0.22	0.36	0.69	0.53	0.75	0.66	0.38	1.25	0.01	0.49	0.42	0.57	0.57	1.39	0.02	1.65	0	-0.28	0.68	-0.33	0.66	0.56	0.45	0.88	0.3	0.93	0.1	-0.17	0.84	1.22	0	1.16	0.01	0.83	0.1	0.39
Dhx37	1.05	0.13	0.59	0.3	0.52	0.42	0.5	1	0.57	1	0.5	1	0.56	0.44	0.72	1	0	1	0.34	0.81	0.16	0.86	0.39	0.61	0.42	1	0.19	1	0.69	0.54	0.83	0.16	0.65	0.29	0.75	0.2	0.86	0.08	0.1	0.97	1.21	0.03	0.38	0.56	0.11	1	0.71	1	0.76
Diap1	0	0.17	0	0.17	0	0.61	0	0.6	0	0.18	0	0.35	0	0.41	0	0.19	0	0.92	0	0.35	0	0.12	0	0.37	0	1	0	0.13	0	0.27	0	1	0	0.44	0	0.93	0	0.29	1.13	0.09	0	7.24e-06	0	0.59	0	0.07	0	0.24	0
Dip2a	-0.37	0.69	-0.73	0.21	-0.49	0.5	-0.28	0.89	-0.27	1	-0.71	0.3	-0.24	0.76	0.03	0.98	-0.96	0.75	-0.39	0.72	-0.23	0.83	-0.48	0.38	-0.69	1	-0.28	0.9	-0.6	0.63	-0.4	0.46	-0.21	0.73	-0.97	0.04	-0.48	0.47	-0.18	0.92	-0.7	0.33	-0.75	0.05	-0.67	1	-0.23	0.76	-0.15
Dip2c	-0.8	0.28	-0.63	0.31	-0.34	0.66	-0.77	0.33	-0.4	1	-0.6	1	-0.38	0.64	-0.53	1	-1.28	0.19	-0.84	0.32	-0.59	0.55	-1.07	0.01	-0.9	1	-0.71	1	-0.65	0.58	-0.69	0.17	-0.52	0.46	-0.55	0.34	-0.27	0.82	-0.45	0.72	-0.31	0.7	-1.06	0.07	-0.33	1	-0.6	1	-0.41
Diras1	-0.04	0.98	0.2	0.84	-0.19	0.81	0.5	0.54	0.25	0.7	0.25	0.82	0.02	0.99	0.49	0.58	0.35	0.98	0.13	0.91	-0.8	0.04	0.5	0.22	0.58	1	0.63	0.48	-0.54	0.63	0.7	0.17	0.37	0.49	0.54	0.36	-0.19	0.8	0.32	0.77	0.56	0.32	-0.33	0.41	-0.23	0.76	-0.01	0.99	-0.12
Diras2	-1.09	1	-0.92	0.09	0.27	0.78	-0.55	0.59	-0.37	1	-0.64	0.34	-0.77	0.15	-0.57	1	-0.88	0.75	-1.12	0.42	-0.85	1	-0.18	0.89	-0.71	1	-0.09	1	-1.2	0.36	-0.06	1	0.13	0.87	-0.43	0.49	0.22	0.84	-0.3	0.87	-0.69	0.44	-0.21	0.83	-0.93	1	-0.53	0.49	-0.74
Dixdc1	0.36	0.56	0.04	0.97	-0.21	0.78	0.09	0.97	-0.1	0.9	-0.2	0.79	0.25	0.65	0.03	0.97	0.18	0.97	0.32	0.73	0.65	0.09	0.04	0.96	0.01	1	0.4	0.67	0.37	0.79	-0.44	0.35	-0.17	0.8	-0.53	0.24	0.17	0.86	0.25	0.82	-0.65	0.28	0.28	0.42	0.34	0.12	0.04	0.95	0.09
Dkc1	0.79	0.3	0.39	0.7	0.77	0.37	0.64	0.47	0.33	0.5	-0.06	0.96	-0.34	0.8	0.17	0.9	-0.54	0.96	0.28	0.84	-0.48	0.64	0.87	0.52	0.01	1	0.4	0.83	1.62	0.01	1.02	0.05	0.63	0.37	0.34	0.66	0.22	0.86	0.22	0.93	0	1	-0.28	0.86	0.1	1	0.54	0.42	0.15
Dkk3	-0.34	0.65	-0.27	0.59	-0.17	0.8	-0.19	0.91	-0.09	0.86	-0.24	0.65	-0.2	0.71	-0.25	0.66	-0.34	0.94	-0.66	0.71	-0.41	0.45	-0.31	0.5	-0.22	1	-0.09	0.98	-0.52	0.65	-0.12	0.82	0.17	0.74	-0.37	0.43	-0.08	0.93	0.02	0.99	-0.18	0.78	-0.92	0.01	0.17	1	-0.11	0.82	0.07
Dlc1	-0.54	1	-0.73	0.35	-0.02	1	-0.98	1	-0.92	1	-0.81	1	-0.98	0.16	-0.72	1	-1	0.61	-0.65	1	-0.79	1	-0.95	0.14	-1.18	1	-0.61	1	-0.76	0.66	-0.48	1	-0.6	1	-0.49	0.54	-0.03	0.98	-0.35	1	-1.06	0.14	-1.37	0.03	-0.44	1	-0.29	1	-0.2
Dld	-0.15	0.83	-0.4	0.5	-0.28	0.7	-0.15	0.94	-0.66	0.24	-0.09	0.91	-0.12	0.86	-0.41	0.38	0.21	0.97	-0.17	0.86	0.66	0.06	-0.37	0.37	-0.4	0.63	-0.09	0.97	0.09	0.98	-0.62	0.24	-0.68	0.15	-0.49	0.48	-0.16	0.78	-0.46	0.61	-0.51	0.31	0.4	0.32	0.37	0.27	-0.23	0.56	-0.11
Dlg4	-1.23	0.02	-0.52	0.56	-0.11	0.92	-0.31	0.86	-0.39	0.61	-0.39	0.71	-0.65	0.33	-0.36	0.72	-1.02	0.81	-0.78	0.39	-1.1	0.08	-0.28	0.65	-0.56	1	-0.83	0.18	-1.57	0	-0.39	0.5	-0.32	0.61	-1.07	0.13	-1.01	0.06	-0.47	0.63	-0.34	0.63	-1.2	0.02	-1.13	1	-0.68	0.21	-0.74
Dlgap3	0.42	1	-0.18	0.9	-0.3	0.76	-0.2	0.96	-0.25	1	0.17	0.9	-0.04	0.98	0.03	1	-0.34	0.99	-0.78	0.54	0.08	1	1.28	0.05	0.52	1	-0.44	0.86	-1.36	0.39	0.22	1	-0.35	0.71	-0.74	0.42	0.61	0.64	0.12	0.97	0.52	0.6	-0.42	0.74	1.47	1	0.15	0.86	-0.41
Dlgap4	-1.07	0.12	-0.28	0.75	0.21	0.81	0.01	1	-0.19	0.76	-0.27	0.77	-0.76	0.15	0.06	0.96	-0.26	0.99	-0.54	0.61	-1.12	0.02	0.68	0.15	-0.26	1	-0.3	0.86	-0.62	0.64	0.32	0.6	0.38	0.54	0.05	0.97	-0.69	0.23	0.03	0.99	0.33	0.65	-0.6	0.26	-0.6	1	-0.52	0.47	-0.19
Dlk1	-0.14	0.86	-0.52	0.43	0	0.99	-0.16	1	0.12	1	-0.92	1	-0.98	1	-0.63	1	-0.25	1	1.01	0.71	-0.33	0.63	-0.56	0.16	-0.35	1	-0.66	1	-0.06	0.99	-0.03	0.95	0.52	0.36	-1.25	0.02	-0.44	0.59	0.15	1	-0.41	0.65	-0.73	0.11	-0.38	1	-0.28	1	0.05
Dlst	0	1	0.01	0.99	0.39	0.52	0.05	0.98	0.2	0.74	0.1	0.86	0.03	0.97	0.29	0.47	0.11	0.99	-0.08	0.95	0.12	0.82	0.04	0.95	0.2	1	0.17	0.91	0.07	0.98	0.31	0.42	0.25	0.61	0.65	0.1	0.05	0.95	0.21	0.87	0.26	0.63	0.02	0.96	0.18	0.79	0.1	0.81	0.15
Dlx1	0.46	0.5	0.51	0.36	-0.42	0.6	-0.01	1	0.19	1	0.13	1	0.11	0.91	-0.8	1	0.04	0.99	0.05	0.97	-0.17	1	-0.18	0.73	0.27	1	-0.58	1	0.4	0.79	0.15	0.75	-0.15	0.82	-0.24	0.68	-0.68	1	0.29	0.83	-0.02	0.99	0.58	1	0.69	1	0.6	0.1	0.03
Dmap1	-1.01	0.07	-0.53	0.52	0.47	0.6	0.06	0.98	0.22	0.76	-0.25	0.78	-0.8	0.13	0.03	0.98	-0.39	0.89	-0.38	0.71	-0.73	0.05	0.01	0.99	0.09	1	-0.34	0.85	-0.95	0.15	0.24	0.7	0.69	0.28	0.37	0.62	-0.97	0.09	-0.11	0.96	0.4	0.61	-0.8	0.01	-0.36	0.46	-0.51	0.46	-0.18
DMD	-0.22	0.06	0.12	0.21	-0.55	0.16	-0.15	0.16	-0.47	1	-0.39	1	0.07	0.33	-0.15	1	-0.14	0.39	0.23	0.38	-0.02	0.88	-0.58	0.09	0.06	1	0.41	1	0.03	0.49	-0.38	1	-1.76	0.04	-0.15	0.31	0	0.56	-0.77	0.32	-0.42	0.29	0.29	0.59	-0.33	1	0.01	1	-0.58
Dmxl1	0.17	0.83	0.12	0.89	-0.48	0.55	-0.14	0.96	0.07	0.93	0.1	0.91	0.2	0.79	-0.22	0.74	0.06	0.99	0.38	0.73	0.05	0.96	-0.16	0.78	-0.22	1	0.29	0.86	0.34	0.83	-0.41	0.36	-0.8	0.08	-0.22	0.72	0.39	0.59	0.25	0.85	-0.47	0.42	0.33	0.41	-0.01	0.99	0.11	0.84	0.22
Dna2	-0.62	1	-1.04	1	-1.39	1	-0.87	1	-0.3	1	0.13	1	-0.4	0.7	-0.63	1	-0.66	1	-0.72	1	-1.49	1	-1.72	1	-0.78	1	-0.75	1	-0.79	0.61	-1.07	1	-1.03	1	-1.26	0.05	-0.59	0.63	-0.71	1	-0.37	1	-0.78	0.43	-0.54	1	-0.22	1	-0.07
Dnaaf2	0.95	0.09	0.25	0.79	-0.07	0.94	0.38	0.73	0.26	1	0.42	0.49	0.48	0.34	0.09	0.94	0.32	0.92	0.64	0.44	0.44	0.5	0.6	0.24	0.26	1	0.24	0.89	0.77	0.27	0.06	0.93	0.12	0.86	0.07	0.91	0.38	0.66	0.29	0.84	0.04	0.96	0.67	0.19	0.86	0.28	0.1	0.92	0.28
Dnaja1	-0.57	0.23	-0.22	0.62	-0.28	0.7	-0.08	0.97	-0.58	0.09	-0.34	0.59	-0.22	0.7	-0.2	0.63	0.17	0.97	-0.05	0.96	0.41	0.4	-0.11	0.8	0.15	0.87	0.26	0.83	0.13	0.96	-0.48	0.34	-0.48	0.31	-0.13	0.87	-0.2	0.73	0.27	0.8	-0.55	0.34	0.06	0.89	0.22	0.75	-0.07	0.9	-0.43
Dnaja2	0.94	0.03	0.34	0.67	0.06	0.94	0.27	0.81	0.09	0.92	0.42	0.58	0.6	0.23	0.18	0.8	0.45	0.65	0.46	0.54	0.73	0.02	0.29	0.61	0.44	0.57	0.67	0.23	0.8	0.21	-0.05	0.94	-0.19	0.76	0.14	0.86	0.53	0.39	0.6	0.29	-0.06	0.93	0.75	0.02	0.73	0	0.37	0.49	0.15
Dnaja3	0.88	0.09	0.36	0.64	0.94	0.03	0.31	0.85	0.67	0.07	0.62	0.17	0.63	0.19	0.26	0.66	0.62	0.85	0.09	0.96	0.54	0.29	0.1	0.86	0.8	1	0.66	0.44	0.94	0.1	0.54	0.19	0.75	0.09	0.61	0.18	0.76	0.1	0.71	0.48	0.49	0.36	0.1	0.9	0.31	0.46	0.5	0.26	0.69
Dnaja4	-1.38	0.03	-0.86	0.19	0.04	0.97	-0.71	0.4	-0.24	1	-0.54	1	-0.89	0.09	-0.64	1	-1.11	0.57	-0.56	0.62	-0.2	0.84	-0.22	0.77	-0.51	1	-0.24	0.93	-1.34	0.03	-0.5	0.41	0.36	0.63	-0.19	0.83	-1	0.07	0.05	0.98	-0.44	0.54	-0.99	0.01	-0.45	1	-0.81	0.24	-0.5
Dnajb2	1.06	0.01	0.74	0.07	0.76	0.07	1.15	0	0.83	0.04	0.51	0.33	0.72	0.17	0.9	0	0.37	0.89	1.01	0.16	0.01	0.99	0.67	0.02	0.56	1	0.34	0.79	0.81	0.15	0.93	0.01	1.25	5.59e-05	1.03	0.02	0.34	0.46	0.51	0.57	1.03	0.02	0.63	0.06	0.12	0.82	0.84	0.01	0.75
Dnajb5	0.65	0.34	0.2	0.71	0.4	0.5	0.35	0.75	0.33	0.47	0.04	0.96	0.23	0.69	0.1	0.9	-0.02	1	-0.2	0.92	-0.21	0.76	0.45	0.25	0.2	1	-0.13	0.96	-0.17	0.96	0.46	0.26	0.44	0.34	0.69	0.09	0.36	0.54	0.3	0.76	0.54	0.3	0.29	0.62	0.03	1	0.31	0.34	0.33
Dnajb9	0.56	0.35	0.13	0.89	-0.42	0.55	0.01	1	-0.22	0.77	-0.1	0.93	0.39	0.44	-0.05	0.96	0.27	0.93	0.7	0.52	0.98	0.03	0.16	0.81	0.28	1	0.73	0.18	0.47	0.67	-0.6	0.34	-0.67	0.28	-0.15	0.84	0.26	0.73	0.58	0.36	-0.52	0.43	0.76	0.01	0.76	0	0.21	0.66	-0.43
Dnajc12	-0.08	0.92	-0.31	0.52	-0.12	0.85	-0.36	0.76	-0.16	0.77	-0.07	0.94	-0.15	0.83	-0.35	0.37	0.08	0.99	-0.18	0.9	0.56	0.33	-0.61	0.08	-0.54	1	-0.42	0.64	0	1	-0.46	0.26	-0.39	0.47	-0.37	0.61	-0.19	0.75	-0.31	0.79	-0.64	0.22	-0.37	0.25	0.4	0.33	-0.02	0.97	0.07
Dnajc16	-1.01	0.19	-1.25	0.02	-0.18	0.85	-0.55	0.58	-0.71	1	-0.88	1	-1.04	0.08	-0.42	1	-1.29	0.52	-1.48	0.18	-0.21	0.89	-0.74	0.32	-0.94	1	-0.52	0.8	-0.99	0.27	-0.24	0.63	-0.26	0.69	-0.82	0.07	-0.61	0.53	-1.1	0.05	-0.26	0.75	-1.75	0	-0.69	1	-0.24	0.83	-0.64
Dnajc2	0.82	0.12	0.62	0.16	-0.27	0.75	0.41	0.62	-0.24	0.8	0.21	0.82	0.42	0.41	0.2	0.79	0.12	0.99	0.8	0.23	0.41	0.37	0.43	0.42	0.7	1	0.97	0.03	0.56	0.53	-0.08	0.9	-0.7	0.34	-0.13	0.88	0.37	0.57	0.75	0.1	-0.16	0.85	1.07	0	0.48	0.22	0.49	0.09	-0.27
Dnajc21	0.74	0.21	0.39	0.51	-0.3	0.75	0.53	0.42	-0.16	1	0.13	0.91	0.39	0.52	0.25	1	-0.14	0.99	0.89	0.21	0.26	0.67	0.45	0.36	0.44	1	0.74	0.19	0.61	0.46	-0.08	0.9	-0.2	0.8	0.07	0.93	0.38	0.59	0.47	0.54	0.13	0.88	1.22	1.56e-05	0.6	0.15	0.46	0.22	-0.28
Dnajc24	0.57	0.42	0.12	0.89	-0.54	0.54	0.14	0.96	-0.43	1	0.03	0.98	0.35	0.57	-0.15	1	0.91	0.63	0.4	0.74	0.78	0.04	0.13	0.84	0.25	1	0.48	0.69	0.3	0.89	-0.49	0.42	-0.55	0.44	-0.48	0.56	0.52	0.44	0.45	0.64	-0.51	0.45	0.82	0.02	0.86	1	0.22	0.65	-0.23
Dnajc28	-0.66	1	-0.39	0.6	-0.72	0.39	-0.38	1	-0.45	1	-0.47	1	-0.48	0.54	-0.55	1	-0.52	0.9	-0.28	0.84	0.14	0.92	-0.58	0.31	-0.17	1	-0.62	1	-0.57	0.74	-0.39	1	-0.5	0.47	-0.37	0.62	-0.9	0.25	-0.12	0.96	-0.51	0.51	-0.9	0.08	-0.36	1	-0.14	1	-0.63
Dnajc30	-0.95	1	-1.15	0.08	-0.14	0.92	0.06	1	-0.05	1	-0.52	1	-0.84	0.27	0.05	1	-0.87	0.75	-0.31	1	0.4	1	0.3	0.79	-0.9	1	-0.57	1	-0.26	0.96	0.01	1	0.47	0.54	-0.39	0.71	-0.94	0.29	-0.26	1	-0.49	0.59	-0.93	0.16	-0.96	1	-0.73	1	0.25
Dnal1	-0.42	0.47	-0.09	0.91	-0.01	0.99	-0.31	0.76	-0.13	0.82	-0.33	0.46	-0.11	0.91	-0.25	0.57	0.02	1	-0.42	0.73	-0.36	0.48	-0.58	0.09	0.12	1	0.44	0.72	-0.19	0.93	-0.04	0.94	-0.28	0.57	0.24	0.71	0.04	0.97	0.1	0.96	-0.78	0.11	0.01	0.98	-0.43	0.23	0.11	0.85	-0.55
Dnal4	0.36	0.64	0.05	0.97	0.7	0.17	0.4	0.77	0.45	0.36	0.33	0.64	0.28	0.72	0.22	0.79	0.46	0.88	0	1	0	1	0.13	0.84	0.55	1	-0.06	0.99	0.42	0.76	0.46	0.36	0.81	0.08	0.32	0.56	0.13	0.9	0.07	0.97	0.2	0.76	-0.16	0.81	0.1	1	0.42	0.2	0.54
Dner	-0.02	0.98	-0.48	0.35	0.02	0.97	-0.47	0.54	-0.29	0.54	-0.41	0.51	-0.02	0.99	-0.35	0.37	-0.12	0.99	-0.1	0.94	0.27	0.71	-0.65	0.02	-0.19	1	0.09	0.97	-0.17	0.95	-0.69	0.09	-0.62	0.16	0.06	0.95	-0.17	0.83	0.41	0.74	-0.88	0.03	-0.29	0.47	0.11	0.92	0.08	0.89	-0.16
DNLZ	0.95	0.13	0.37	0.56	0.32	0.59	0.72	0.4	0.69	0.06	0.28	0.65	0.07	0.96	0.21	0.69	0.03	1	0.47	0.68	-0.34	0.67	0.58	0.28	0.27	1	0.14	0.97	-0.04	0.99	0.56	0.23	0.93	0.02	0.88	0.08	-0.12	0.9	0.46	0.69	0.76	0.16	-0.21	0.69	-0.19	1	0.43	0.34	0.27
Dnph1	-0.09	0.93	0.27	0.67	0.53	0.43	1	0.13	0.46	0.28	0.48	0.46	0.01	0.99	0.24	0.78	0.59	0.89	0.43	0.76	-0.27	0.7	0.87	0.04	0.14	1	0.06	0.99	0.43	0.82	0.76	0.14	0.78	0.11	0.58	0.33	0	1	0.11	0.96	0.59	0.36	0.17	0.8	-0.16	1	-0.11	0.86	0.36
Dnttip1	0.59	0.29	0.58	0.12	0.27	0.63	0.23	0.89	0.46	0.29	0.86	0.02	0.33	0.55	0.49	0.26	0.23	0.98	0.17	0.89	-0.06	0.95	0.48	0.19	0.44	1	0.08	0.98	0.35	0.81	0.46	0.3	0.31	0.49	0.52	0.2	0.3	0.59	-0.03	0.99	0.55	0.33	0.62	0.08	0.08	0.92	0.27	0.58	0.49
Dock7	-0.75	0.8	-0.18	0.55	-0.04	0.84	0.31	0.76	0.35	1	-0.07	1	-0.14	0.64	-0.3	0.7	0.09	0.28	0.18	0.98	0.59	0.04	0.07	0.21	-0.66	1	-0.09	0.96	0.26	0.9	-0.26	0.38	-0.33	0.34	-0.33	0.42	-0.29	0.89	-0.17	0.92	-0.45	0.72	0	0.17	0.4	1	-0.15	0.88	0.31
Dos	-0.75	0.39	-0.77	0.23	-0.33	0.69	-0.47	0.72	-0.06	1	-0.5	1	-0.76	0.33	-0.15	0.91	-0.44	0.99	-0.83	0.4	-0.23	0.84	0.02	0.99	-0.76	1	-0.46	0.77	-0.44	0.81	-0.42	0.55	-0.39	0.56	-0.74	0.19	-0.8	0.28	-0.46	0.74	-0.7	0.31	-1.01	0.05	-0.81	1	-0.6	0.46	-0.33
Dot1l	-0.83	1	-0.36	0.67	-0.72	0.42	-0.19	1	-0.13	1	-0.57	1	-0.83	0.18	-0.23	1	-1.53	0.12	-0.52	1	-0.98	0.05	-0.24	0.73	-0.74	1	-0.19	1	-1.12	0.22	-0.14	0.84	-0.22	0.76	-0.4	0.6	-0.04	0.98	-0.33	1	0.1	0.91	-0.85	0.11	-0.72	1	-0.63	1	-0.25
Dpcd	0.91	0.02	0.41	0.53	0.39	0.53	0.67	0.22	0.34	0.48	0.72	0.1	0.48	0.26	0.33	0.59	1.03	0.01	0.46	0.64	0.65	0.18	0.49	0.19	0.57	0.27	0.22	0.91	0.98	0.05	0.37	0.35	0.33	0.5	0.42	0.52	0.22	0.74	0.16	0.92	0.7	0.12	0.71	0.03	0.63	0.11	0.17	0.81	0.47
Dph1	-0.81	1	-0.79	0.42	-0.06	0.96	-0.27	1	0.03	1	-0.53	1	-1.22	0.18	-1.59	1	-0.9	1	-1.25	1	-0.75	1	-0.58	1	-1.27	1	-1	1	-0.93	1	-0.53	1	-0.64	1	-1.22	0.12	-0.76	1	0.03	1	-0.83	1	-2.88	0	-1.27	1	-0.11	1	-0.61
Dph5	0.36	0.64	-0.01	1	-0.19	0.81	-0.04	0.99	-0.1	0.87	-0.02	0.99	0.24	0.71	0.06	1	0.69	0.77	0.31	0.79	0.69	0.06	0.03	0.96	0.25	1	0.28	0.87	0.01	1	-0.2	0.7	-0.18	0.76	-0.18	0.78	0.06	0.95	0.26	0.86	-0.7	0.27	0.36	0.36	0.52	0.05	0.39	0.35	-0.08
Dpm1	-0.32	0.67	-0.46	0.29	-0.35	0.65	-0.2	0.9	-0.9	0.04	-0.17	0.82	-0.24	0.71	-0.36	0.5	0.03	1	0.1	0.94	0.01	0.99	-0.25	0.57	0.1	1	-0.07	0.98	-0.16	0.96	-0.59	0.3	-0.5	0.34	-0.55	0.38	-0.32	0.68	0.01	1	-0.42	0.49	0.17	0.82	-0.19	0.84	-0.09	0.89	-0.47
Dpm3	2.07	4.28e-06	0.77	0.35	0.99	0.23	1.79	0	0.93	0.19	0.99	0.1	0.81	0.4	0.94	0.21	1.98	1.87e-05	1.23	0.23	0.63	0.52	1.64	8.22e-06	1.06	1	0.54	0.9	1.33	0.01	1	0.16	1.68	0.02	1.34	0.01	0.36	0.75	0.65	0.83	2.09	0	1.25	0	0.9	0.49	0.59	0.33	1.35
Dpp10	0.11	0.92	-0.42	0.44	-0.52	0.53	-0.26	0.86	-0.37	0.58	-0.79	1	-0.15	0.9	-0.23	1	0.05	0.99	-0.17	0.89	0.66	0.47	-0.47	0.28	-0.12	1	0.44	0.71	-0.03	0.99	-0.52	0.38	-1	0.05	-0.09	0.92	-0.2	0.84	0.42	0.76	-0.98	0.13	0.23	0.76	0.1	1	-0.24	1	-0.31
Dpp6	-0.87	0.06	-0.66	0.27	0.39	0.54	-0.27	0.89	-0.11	0.9	-0.41	0.4	-0.5	0.46	-0.11	0.93	-0.66	0.55	-0.47	0.66	-0.21	0.79	-0.65	0.2	-0.44	1	-0.28	0.87	-0.27	0.88	-0.06	0.92	-0.33	0.58	-0.09	0.91	-0.39	0.59	-0.3	0.82	-0.03	0.98	-0.73	0.03	-0.4	0.67	-0.22	0.72	-0.1
Dpy19l1	-0.99	0.12	-0.56	0.37	-0.64	0.36	-0.78	0.21	-0.44	1	-0.96	0.01	-0.68	0.24	-0.46	0.47	-0.8	0.63	-0.34	0.8	-0.11	0.93	-0.55	0.24	-0.7	1	-0.59	0.47	-1.1	0.05	-0.89	0.03	-0.61	0.18	-0.93	0.03	-0.76	0.3	-0.53	0.57	-1.07	0.02	-0.76	0.02	-0.63	0.43	-0.73	0.12	-0.36
Dpy30	0.32	0.64	-0.03	0.98	-0.29	0.63	0.13	0.96	-0.07	0.9	0.23	0.71	-0.13	0.86	-0.07	0.95	0.22	0.96	0.14	0.92	0.6	0.09	0.13	0.79	-0.04	1	-0.06	0.99	0.29	0.88	-0.22	0.61	-0.3	0.6	-0.31	0.62	-0.08	0.93	-0.25	0.84	-0.18	0.75	0.34	0.32	0.5	0.02	-0.32	0.5	-0.03
Dpysl3	-0.94	0.07	-0.3	0.74	-0.25	0.74	-0.25	0.93	-0.22	0.76	-0.4	1	-0.43	0.58	-0.19	0.87	0.17	0.99	0.02	0.99	-0.8	0.04	-0.5	0.38	0.17	1	-0.44	0.69	-0.44	0.74	0.21	0.76	0.14	0.83	-0.1	0.91	-0.64	0.28	0.17	0.93	0.01	0.99	-0.34	0.53	-0.44	0.61	-0.18	0.85	-0.41
Dpysl4	-0.94	0.1	-0.58	0.41	-0.07	0.94	-0.09	0.97	-0.08	0.91	-0.64	0.42	-0.66	0.22	-0.24	0.78	-0.82	0.57	-0.6	0.45	-0.88	0.05	-0.18	0.8	-0.67	1	-0.6	0.52	-1.25	0.02	0.22	0.73	0.33	0.63	-0.26	0.77	-0.22	0.83	-0.31	0.81	-0.11	0.88	-0.54	0.12	-0.33	1	-0.29	0.72	-0.44
Dpysl5	0.62	0.25	0.46	0.23	0.51	0.26	0.61	0.38	0.51	0.17	0.16	0.79	0.55	0.24	0.48	0.26	0.52	0.75	0.53	0.62	-0.17	0.79	0.34	0.35	0.75	1	0.42	0.59	0.51	0.58	0.62	0.11	0.67	0.09	0.52	0.21	0.21	0.73	0.67	0.26	0.47	0.39	0.24	0.58	0.31	0.37	0.42	0.17	0.45
Dram2	-0.79	0.27	-0.62	0.28	-0.64	0.29	-0.62	0.56	-0.95	1	-0.32	1	-0.35	0.72	-0.66	1	-0.53	0.91	-0.12	0.94	0.19	0.84	-0.38	0.53	-0.35	1	-0.45	0.73	-0.72	0.48	-0.65	0.2	-0.9	0.09	-0.64	0.23	-0.31	0.71	-0.61	0.55	-0.84	0.16	-0.02	0.98	-0.32	1	-0.33	1	-0.67
Drap1	0.87	0.05	0.57	0.14	0.31	0.53	0.62	0.29	0.38	0.33	0.51	0.22	0.41	0.45	0.43	0.44	0.31	0.96	0.68	0.3	0.03	0.97	0.47	0.17	0.53	1	0.25	0.88	0.48	0.61	0.52	0.15	0.63	0.12	0.68	0.06	0.21	0.76	0.52	0.48	0.73	0.13	0.47	0.19	0.35	0.52	0.37	0.32	0.49
Drc1	0.94	0.02	0.32	0.73	-0.12	0.87	0.09	0.97	0.21	0.74	0.11	0.88	0	1	0.56	0.56	0.57	0.84	0.19	0.89	-0.25	0.92	0.23	0.72	0.3	1	0.09	0.98	1.13	0.01	-0.08	0.88	-0.78	0.17	0.38	0.54	0.64	0.48	0.13	0.96	0.75	0.17	0.63	0.17	0.55	1	0.15	0.86	0.55
Drd1	-1.08	1	-0.52	0.35	0.37	0.61	-0.15	1	-0.89	1	-1.09	1	-0.65	0.45	-0.75	1	0.27	0.98	-1.45	1	0.39	1	0.14	0.91	0.17	1	-0.45	1	-0.72	0.4	-0.69	0.31	-0.25	0.6	-0.83	0.04	-0.28	1	0.12	0.96	-1.49	1	0.43	1	0.07	1	-0.7	1	-0.3
DRD2	-0.25	1	0.21	0.72	0.76	0.09	0.18	1	0.46	1	0	1	0.08	1	0.46	1	0.1	1	0.13	0.95	-0.13	0.9	0.12	0.88	0.76	1	0.02	1	-0.41	0.81	0.69	0.17	0.78	0.07	0.03	0.98	-0.37	0.65	0.83	1	0.11	0.93	0.21	0.73	0.01	1	-0.51	1	-0.44
Dscam	-0.03	0.98	-0.56	0.28	0.41	0.68	0.12	0.97	0.16	1	-0.62	1	-0.02	0.99	-0.01	0.99	-0.39	0.93	-0.28	0.82	0	1	-0.39	0.43	-0.39	1	0.26	0.9	-0.27	0.9	-0.18	0.74	-0.18	0.81	0.13	0.88	-0.51	0.35	0.4	0.77	-0.41	0.53	-0.79	0.04	-0.51	1	-0.01	0.99	0.2
Dscaml1	-0.32	1	-1.03	0.07	-0.8	0.39	0.13	1	-0.28	1	-0.72	1	-0.76	0.26	-0.45	1	-0.96	0.84	-0.54	1	-0.33	1	-0.03	0.98	-0.25	1	-0.21	1	-0.64	0.8	-0.07	1	-0.43	0.62	-0.49	0.64	-0.31	0.86	-0.31	0.87	-0.92	1	-1.32	0.07	-0.89	1	-0.17	1	-0.53
Dsel	-0.35	1	-0.51	0.51	-0.67	0.59	-0.56	1	-0.48	1	-0.29	1	-0.14	0.9	-0.61	1	-0.16	0.99	-0.01	1	0.23	1	-0.55	0.41	0.38	1	-0.13	1	-0.45	0.83	-0.75	1	-1.43	0.04	-0.27	0.77	-0.06	0.98	0.15	0.94	-0.38	0.71	0.57	0.51	0.44	1	-0.39	1	-0.81
Dtx1	-0.51	1	-0.44	0.66	0.25	0.81	0.21	1	0.21	1	-0.04	1	-0.52	0.56	0.24	1	-0.9	0.84	-0.62	1	-0.58	1	-0.29	0.77	-0.18	1	-0.36	1	-0.78	0.67	0.08	1	0.36	0.68	-0.2	0.85	-1.36	0.08	0.19	0.93	0.5	0.58	-0.88	0.25	-0.64	1	-0.29	1	0.13
Dus2	0.6	0.34	0.25	0.69	0.55	0.36	-0.06	0.99	0.6	0.15	0.19	0.81	0.18	0.86	0.6	0.13	-0.1	0.99	0.08	0.96	0.19	0.81	0.06	0.93	-0.01	1	0.22	0.93	0.62	0.47	0.29	0.51	0.1	0.86	0.53	0.48	0.24	0.81	-0.33	0.82	0.75	0.21	0.15	0.79	0.03	1	0.58	0.09	0.56
Dusp10	1.25	0.01	0.57	0.75	1.16	0.01	0.17	0.95	0.71	0.17	0.6	0.59	1.05	0.08	0.96	0.14	0.78	0.7	0.41	0.74	1.27	0.02	1.08	0.04	0.6	1	1.52	0.01	1.85	0	-0.05	0.94	1.23	0.05	0.43	0.56	1.58	0.02	1.35	0.01	0.49	0.47	1.21	0.19	1.43	0	0.74	0.38	0.72
Dusp16	-0.52	1	-0.28	1	-0.39	1	-0.09	1	-0.12	1	-0.52	1	-0.64	0.48	-0.27	1	-1.76	0.17	-0.27	1	-0.04	1	0.2	0.86	-0.19	1	-0.43	1	-0.7	0.78	-0.11	1	-0.36	1	-0.92	0.2	-0.61	0.49	-0.65	1	0.14	1	-1.14	0.08	-0.44	1	-0.77	1	-0.2
Dusp18	1.03	0.14	0.26	0.84	1.41	0.01	1.14	0.13	0.58	0.42	0.15	0.92	0.28	0.82	0.24	0.84	1.02	0.58	0.13	0.96	-0.21	0.86	0.48	0.57	0.27	1	0.06	0.99	1.74	0	0.76	0.25	1.04	0.13	1.26	0.01	0.4	0.77	0.67	0.64	0.91	0.19	0.23	0.81	0.22	1	0.81	0.14	0.79
Dusp19	-1.13	1	-0.61	0.36	-0.56	0.47	-0.91	1	-0.52	1	-0.58	1	-0.68	0.27	-0.5	1	-0.34	0.97	-0.76	0.4	-0.24	0.82	-0.75	0.2	-0.72	1	-1.01	0.08	-0.87	0.41	-0.99	0.05	-0.17	0.81	-1.08	0.02	-0.65	0.49	-0.79	0.41	-1.25	0.03	-0.91	0.06	-0.44	1	-0.67	0.09	-0.07
Dusp5	0.15	1	0.3	1	0.52	1	0.83	1	-0.15	1	0.55	1	0.85	1	-0.38	1	-0.29	1	-0.29	1	0.45	1	-0.46	1	-0.32	1	0.32	1	0.25	1	-0.41	1	0.21	1	-0.35	1	1.37	0.1	0.4	1	-0.36	1	-0.16	1	-0.1	1	-0.1	1	0.32
Dusp7	-0.31	1	-0.47	0.59	-0.73	1	-0.18	1	-0.44	1	-0.38	1	-1.02	0.09	-0.93	1	-0.76	0.91	-0.74	1	-0.43	1	-0.16	0.86	-0.68	1	-0.14	1	-0.74	0.75	-0.06	1	0.05	0.96	-0.23	0.79	-1.35	0.16	-0.29	1	-0.34	0.75	-1.41	0.02	-1.04	1	-0.62	1	-0.54
Dvl3	-0.72	1	-0.1	1	-0.07	1	-0.79	1	-0.58	1	-0.19	1	-0.71	0.44	-0.49	1	-1.08	1	-0.76	1	-0.82	1	-0.63	0.57	0	1	-0.67	1	-0.17	0.98	0.11	1	-0.44	0.61	-0.7	0.4	-0.07	1	-0.31	1	-0.7	1	-1.32	0.1	-0.18	1	-0.39	1	-0.77
Dydc2	0.83	0.31	0.75	1	-0.56	1	0.41	1	0.3	1	-0.56	1	0.21	1	0.08	1	0.56	1	0.79	1	0.03	0.99	0.88	1	0.53	1	0.19	1	0.71	0.73	-0.62	1	-0.36	1	-1.31	1	0.76	0.28	0.51	1	0.5	0.47	1.47	0.09	1.13	1	-0.18	1	-0.28
Dync1li2	-0.16	0.82	-0.07	0.91	-0.29	0.57	-0.14	0.94	-0.34	0.44	-0.28	0.55	-0.09	0.89	-0.1	0.87	-0.09	0.99	0.15	0.88	-0.09	0.87	-0.15	0.71	-0.11	0.92	0.17	0.93	-0.13	0.96	-0.31	0.4	-0.23	0.63	-0.06	0.91	-0.19	0.71	-0.07	0.97	-0.75	0.09	-0.12	0.8	-0.16	0.81	-0.01	0.99	-0.22
Dynlt3	-0.45	0.42	-0.15	0.8	-0.83	0.25	-0.24	0.85	-0.81	0.1	-0.24	0.67	-0.05	0.96	-0.57	0.24	0.15	0.99	-0.05	0.97	0.57	0.29	-0.13	0.79	-0.24	0.8	0.44	0.67	-0.13	0.96	-0.82	0.19	-0.91	0.09	-0.52	0.49	-0.12	0.86	0.09	0.96	-0.71	0.19	0.45	0.34	0.27	0.64	-0.1	0.84	-0.58
Dyrk1b	-0.83	1	-0.41	0.72	-0.77	1	-0.77	1	-0.01	1	-0.27	1	-0.84	0.37	0.12	1	-2.45	0.02	-0.46	1	-1.78	1	-0.53	1	-0.9	1	-0.4	1	-2.15	0.04	-0.03	1	0.21	1	-1.01	0.28	-0.55	0.7	-0.79	1	-0.3	1	-0.68	0.52	-0.83	1	-0.28	1	-0.44
Dyrk2	-0.26	0.71	-0.08	0.93	-0.17	0.79	-0.25	0.85	-0.6	0.14	-0.26	0.7	-0.11	0.89	-0.35	0.48	-0.1	0.99	-0.39	0.76	-0.02	0.99	-0.45	0.25	-0.21	1	0.11	0.96	-0.34	0.83	-0.39	0.39	-1.05	0.01	0.06	0.95	-0.34	0.54	-0.14	0.94	-0.72	0.12	0.08	0.92	-0.24	1	0.1	0.8	-0.3
E130309D02Rik	-0.58	1	-0.53	1	0.05	1	-0.76	1	0.46	1	-0.62	1	-0.79	1	-0.63	1	-0.76	1	-1.04	1	0.94	1	0.14	1	-0.99	1	-0.25	1	-1.32	1	-0.49	1	0.48	1	-0.28	0.82	-0.26	1	-0.28	1	-0.16	1	-1.87	0.04	0.18	1	-0.03	1	0.39
E230008N13Rik	0.39	0.59	-0.05	0.97	-0.36	0.72	0.23	0.94	-0.09	1	-0.26	1	0.86	0.39	0.75	1	-0.75	0.87	0.29	1	-0.99	0.13	-0.63	1	0.41	1	0.19	1	0.42	0.83	-0.21	0.73	-0.14	0.86	-0.95	0.03	0.27	0.81	0.8	0.53	0.17	0.81	0.79	0.22	0	1	0.59	0.32	-0.59
Ebag9	0.48	0.47	0.03	0.98	-0.21	0.79	0.38	0.72	-0.18	0.82	0.08	0.94	0.16	0.82	0.02	0.99	0.11	0.99	0.37	0.71	0.54	0.28	-0.04	0.96	-0.17	1	0.03	0.99	0.35	0.82	-0.35	0.57	-0.41	0.52	-0.02	0.99	-0.05	0.96	-0.1	0.96	-0.17	0.81	0.55	0.1	0.56	0.2	0.09	0.89	-0.03
Ece1	0.4	0.53	0.17	0.78	0.32	0.62	0.42	0.7	0.48	0.29	0.13	0.89	0.29	0.67	0.22	0.72	-0.23	0.97	0.14	0.93	-0.33	0.59	0.03	0.96	0.21	1	-0.09	0.97	0.25	0.9	0.49	0.23	0.65	0.19	0.76	0.06	0.31	0.56	0.04	0.99	0.61	0.27	0.02	0.98	0.11	1	0.34	0.35	0.52
Ech1	-0.33	0.59	-0.15	0.79	0.32	0.53	0.19	0.91	-0.02	0.98	-0.06	0.94	-0.24	0.65	-0.05	0.95	0.35	0.91	-0.09	0.94	-0.08	0.88	-0.24	0.67	0.18	0.88	-0.36	0.77	-0.22	0.91	0.07	0.89	0.82	0.06	0.02	0.98	-0.15	0.88	-0.23	0.86	0.72	0.21	-0.23	0.54	0.01	0.99	0.02	0.97	0.51
Echdc1	-0.45	0.46	-0.25	0.66	-0.61	0.35	-0.25	0.87	-0.83	0.14	-0.56	0.28	-0.17	0.81	-0.04	0.96	0.09	0.99	0.05	0.97	0.67	0.26	-0.43	0.22	-0.32	1	0.01	0.99	0.09	0.98	-1.04	0.08	-0.61	0.3	-0.64	0.24	-0.25	0.67	0	1	-0.99	0.09	0.09	0.88	0.02	0.98	-0.2	0.62	-0.36
Eci1	0.8	0.16	0.47	0.41	0.22	0.74	0.37	0.76	0.49	0.24	0.57	0.26	0.37	0.55	0.46	0.37	0.28	0.97	0.15	0.93	-0.02	0.99	0.46	0.25	0.44	1	0.13	0.96	0.42	0.77	0.33	0.44	0.6	0.27	0.24	0.67	0.39	0.5	0.23	0.88	0.92	0.05	0.48	0.24	0.3	1	0.15	0.84	0.33
Ecsit	0.23	0.78	0.15	0.79	0.4	0.54	0.19	0.93	0.46	0.19	-0.06	0.94	-0.06	0.95	0.48	0.22	0.16	0.99	0.11	0.94	0.13	0.85	0.33	0.56	0.2	1	0.17	0.94	-0.15	0.96	0.45	0.32	0.82	0.08	0.75	0.19	-0.21	0.75	0.19	0.9	0.42	0.45	-0.09	0.85	-0.19	0.73	0.4	0.38	0.28
Ect2l	1.39	0.03	0.46	1	0.4	1	-0.12	1	0.37	1	0.4	1	0.91	1	0.72	1	-0.57	1	0.69	1	0.48	0.66	-0.01	1	0.18	1	0.67	1	1.33	0.12	-0.36	1	-0.76	1	-0.03	1	0.78	0.5	0.35	1	-0.01	1	0.46	0.64	-0.02	1	0.47	1	0.51
Edc4	0.76	0.39	0.65	0.26	-0.13	0.87	0.44	0.75	0.4	1	0.57	1	0.26	0.77	0.78	1	-0.26	0.99	0.35	0.75	-0.26	0.84	0.69	0.21	0.11	1	0.3	0.87	0.5	0.76	0.81	0.12	0.38	0.52	0.66	0.21	0.24	0.83	0.14	0.95	0.84	0.15	0.66	0.17	0.2	1	0.19	0.77	0.07
Edem3	-1.45	1	-0.58	0.55	-0.09	1	-0.51	1	-0.34	1	-0.45	1	-0.66	0.44	-0.06	1	-1.18	1	-0.72	1	-0.5	1	-0.84	0.3	-1.17	1	-0.73	1	-0.93	0.54	-0.45	1	-0.48	0.55	-1.2	0.1	-0.52	0.71	-0.36	1	-0.39	1	-0.62	0.53	-0.93	1	-0.12	1	-0.48
Edf1	0.52	0.35	0.52	0.2	0.38	0.46	0.98	0.03	0.59	0.05	0.39	0.42	0.23	0.75	0.45	0.23	0.32	0.97	0.53	0.52	-0.25	0.77	0.76	0	0.39	0.64	0.07	0.98	0.18	0.93	0.83	0.01	0.82	0.04	0.78	0.04	-0.02	0.99	0.18	0.89	0.99	0.02	0.14	0.76	0.3	0.86	0.28	0.51	0.42
Ednrb	-0.87	0.04	-0.46	0.42	-0.37	0.44	-0.49	0.63	-0.38	0.35	-0.6	0.21	-0.27	0.71	-0.24	0.74	0.07	0.99	0.22	0.91	0.06	0.94	-0.29	0.47	-0.59	1	-0.42	0.73	-0.25	0.9	-0.82	0.03	-0.48	0.27	-0.37	0.53	-0.33	0.53	0.14	0.94	-0.55	0.25	-0.56	0.09	0.24	0.71	-0.42	0.29	-0.5
Eea1	0.14	0.84	0.07	0.92	-0.49	0.44	0.1	0.96	-0.54	0.38	-0.09	0.89	0.17	0.76	-0.18	0.72	0.15	0.99	0.47	0.66	0.11	0.88	0	1	0.09	0.95	0.37	0.65	0.13	0.96	-0.44	0.37	-0.8	0.13	-0.26	0.65	0.11	0.86	0.25	0.84	-0.32	0.59	0.59	0.1	0.16	0.68	0.11	0.77	-0.32
Eef1a1	-0.5	0.76	-0.39	0.54	-0.14	0.81	-0.37	0.74	0.06	0.94	-0.27	0.73	-0.15	0.89	-0.36	0.53	0.42	0.9	-0.75	0.42	0.27	0.64	-0.12	0.82	-0.11	0.95	-0.45	0.73	0.04	0.99	-0.06	0.91	0.22	0.7	-0.88	0.02	-0.28	0.77	-0.5	0.53	-0.03	0.96	-0.51	0.17	0.01	0.99	-0.65	0.14	-0.14
Eef1a2	-0.68	0.26	-0.08	0.95	-0.48	0.43	0.31	0.83	-0.21	0.67	-0.15	0.89	-0.44	0.38	0.07	0.95	-1.56	0.33	-0.37	0.74	-0.89	0.02	-0.22	0.62	-0.48	1	-0.58	0.55	-0.71	0.34	0.06	0.9	-0.33	0.52	-0.4	0.53	-0.31	0.63	-0.35	0.72	-0.03	0.97	-0.36	0.41	-0.81	0.02	-0.35	0.59	-0.52
Eef1e1	0.38	0.54	-0.17	0.85	-0.42	0.59	-0.19	0.92	-0.18	0.77	0.06	0.95	0.06	0.95	-0.02	0.98	0.3	0.91	-0.05	0.97	0.82	0.02	-0.1	0.88	-0.01	1	-0.05	0.99	0.44	0.75	-0.48	0.37	-0.49	0.35	-0.36	0.65	0.07	0.93	0.13	0.93	-0.5	0.36	0.35	0.36	0.51	0.01	0.11	0.84	-0.08
Eef2	0.51	0.3	0.2	0.77	0.8	0.08	1.05	0.02	0.54	0.18	0.32	0.6	0.44	0.41	0.51	0.23	0.58	0.73	0.23	0.9	0.35	0.35	0.42	0.19	0.38	0.76	0.23	0.9	0.47	0.59	0.58	0.23	1.09	0.01	0.81	0.06	0.26	0.62	0.15	0.93	0.99	0.06	0.18	0.69	0.35	0.62	0.46	0.21	0.91
Eepd1	0.47	0.65	0.79	0.06	0.68	0.25	0.91	0.22	0.69	0.08	0.78	0.07	0.48	0.29	0.36	1	0.34	0.91	0.39	0.8	-0.25	0.82	0.64	0.21	0.64	1	0.5	1	0.48	0.81	0.85	0.12	0.81	0.08	0.82	0.07	0.82	0.3	0.56	0.49	1.03	0.08	0.54	0.38	0.28	1	0.41	0.31	0.49
Efcab1	-1.34	0.01	-0.25	1	-1.85	1	0.33	1	-0.85	1	-1.12	1	-0.7	1	-0.9	1	-0.94	1	-0.11	1	-0.01	0.99	-0.26	1	-0.28	1	-0.48	1	-0.72	0.67	-1.62	1	-0.16	1	-0.84	1	-0.42	0.67	-0.1	1	-1.48	0	-0.09	1	0.56	1	-0.67	1	-1.47
Efcab2	0.91	0.15	0.68	0.25	-0.39	0.68	0.34	0.83	-0.01	1	0.35	1	0.34	0.6	0.3	1	0.36	0.95	0.83	0.4	0.4	0.6	0.58	0.26	-0.1	1	0.73	0.26	0.76	0.34	-0.24	0.73	0	1	0.14	0.89	0.68	0.25	0.57	0.54	0.17	0.84	1.33	0	0.74	1	0.38	0.46	0.27
Efhd2	0.13	0.89	0.11	0.92	-0.26	0.71	0.28	0.83	0.22	0.7	0.02	0.99	0.02	0.98	0.17	0.82	-0.25	0.97	-0.14	0.91	-0.55	0.17	0.18	0.69	0.07	1	-0.15	0.94	-0.52	0.58	0.34	0.48	0.18	0.71	0.1	0.89	-0.51	0.3	0.06	0.97	0.08	0.92	-0.16	0.7	-0.43	0.02	-0.33	0.34	-0.05
Efna1	-0.19	0.88	-0.03	0.98	0.49	0.39	-0.01	1	0.26	1	0.15	0.83	-0.11	0.92	-0.38	1	0.82	0.64	-0.29	0.8	0.19	0.83	0.24	0.66	-0.24	1	-0.05	0.99	0.16	0.97	0.19	0.74	1.15	0.03	-0.23	0.79	-0.1	0.94	-0.08	0.98	0.53	0.45	-0.18	0.75	-0.04	1	-0.11	0.88	0.62
Efnb3	0.65	0.23	0.48	0.38	0.47	0.4	0.39	0.73	0.32	0.5	0.58	0.32	0.54	0.21	0.32	0.64	0.74	0.29	0.05	0.97	-0.04	0.98	0.04	0.95	0.41	0.62	-0.03	0.99	0.6	0.46	0.67	0.09	0.34	0.49	0.42	0.42	0.36	0.65	0.51	0.46	0.53	0.34	0.77	0.03	0.42	1	0.2	0.74	0.33
Egfem1	-0.13	1	-0.44	1	-0.27	1	-0.77	1	-0.31	1	-0.24	1	-0.44	0.63	0.04	1	-0.44	0.93	-0.32	1	-0.65	1	-0.58	1	-0.82	1	-0.46	1	-0.59	0.82	-0.43	1	-1.49	0.05	-0.6	0.51	-1.06	1	-0.07	0.98	-0.29	0.78	-0.53	1	-0.2	1	-0.25	1	-0.59
EGFL7	0.73	0.42	0.34	0.6	0.33	0.68	0.06	0.99	0.29	1	0.25	1	0	1	0.34	1	-0.62	0.78	0.16	0.9	-0.55	0.38	0.21	0.74	-0.12	1	-0.52	0.66	0.02	1	0.57	0.29	0.68	0.17	0.4	0.53	-0.38	0.63	-0.12	0.96	0.48	0.46	-0.86	0.08	-0.48	1	0.21	0.71	0.43
Egln1	0.74	0.25	0.43	0.46	0.06	0.93	0.35	0.79	0.32	0.55	0.48	0.26	0.43	0.43	0.51	0.2	0.04	0.99	0.65	0.44	0.17	0.84	0.47	0.26	0.23	1	0.14	0.96	0.33	0.85	0.32	0.46	0.42	0.45	0.18	0.78	0.18	0.84	0.43	0.64	0.27	0.65	0.63	0.14	0.64	0.01	0.36	0.42	0.22
Egln2	1.09	0.01	0.56	0.21	0.61	0.26	1	0.04	0.83	0.05	0.57	0.18	0.53	0.43	0.97	9.54e-05	0.34	0.93	0.43	0.77	0.06	0.95	0.74	0.02	0.78	1	0.81	0.08	0.29	0.87	0.86	0.02	1.19	0.01	1	0.01	0.46	0.38	0.63	0.35	1.35	0	0.6	0.08	0.31	0.63	0.61	0.02	0.65
Egln3	0.6	0.49	0.36	0.54	0.36	0.58	0.07	0.98	0.35	1	0.14	0.85	0.59	0.41	0.64	0.17	-0.05	0.99	0.08	0.94	0.58	0.16	0.48	0.28	0.26	1	0.44	0.74	0.28	0.92	0.41	0.35	0.28	0.61	0.57	0.25	0.19	0.82	0.31	0.81	-0.08	0.92	0.21	0.68	0.5	0.07	0.14	0.84	0.25
Egr2	0.74	1	0.72	0.21	0.33	1	0.47	0.68	0.41	1	0.29	1	0.13	0.95	-1.54	1	0.55	0.75	-0.25	1	0.09	1	0.27	1	0.88	1	-0.56	1	0.43	1	0.81	1	0.08	0.93	0.55	0.39	-0.02	1	0.88	0.1	0.42	1	-0.63	1	0.2	1	0.25	1	-0.15
Egr4	0.96	1	0.61	0.43	0.5	0.5	0.9	0.29	0.37	1	0.24	1	0.51	0.56	-0.35	1	-0.09	0.99	-0.38	0.81	-0.43	1	0.19	1	0.44	1	0.06	1	-0.67	1	0.84	0.09	0.38	0.57	0.47	0.4	0.77	1	0.25	0.87	0.47	1	0.92	1	0.13	1	-0.05	1	-0.48
Ehd1	-0.34	0.7	-0.06	0.96	-0.07	0.94	-0.04	0.99	0.22	0.73	-0.09	0.93	-0.38	0.48	0.26	0.66	-0.43	0.9	-0.27	0.8	-0.81	0.05	0.25	0.72	-0.11	1	-0.02	0.99	-0.84	0.22	0.21	0.72	0.72	0.17	0.25	0.79	0.1	0.93	-0.16	0.91	0.54	0.35	-0.22	0.65	-0.72	0.06	-0.12	0.9	-0.16
Ehd3	-0.63	1	-0.84	0.07	0.13	0.9	-0.29	0.86	0.06	1	-0.27	0.7	-0.53	0.28	-0.27	1	-0.67	0.82	-1.02	0.21	-0.06	0.96	-0.36	0.6	-0.64	1	-0.43	0.77	-0.95	0.23	0.06	0.93	0.28	0.73	0.22	0.76	-0.38	0.76	-0.23	0.88	-0.34	0.66	-1.07	0	-0.5	1	-0.32	0.64	-0.23
Ehd4	0.5	0.46	0.44	0.37	0.37	0.49	0.49	0.59	0.41	0.29	0.64	0.12	0.36	0.44	0.4	0.32	0.13	0.99	0.28	0.8	-0.21	0.75	0.23	0.61	0.36	1	0.2	0.91	0.45	0.68	0.38	0.35	0.6	0.22	0.66	0.1	0.44	0.43	0.15	0.92	0.57	0.26	0.19	0.67	-0.12	0.84	0.37	0.33	0.67
Ehmt2	-0.74	0.2	-0.34	0.71	0.04	0.96	0.27	0.86	0.19	0.82	-0.06	0.96	-0.51	0.35	0.26	0.75	-0.97	0.28	-0.2	0.88	-1.02	0	0.2	0.78	-0.18	1	-0.27	0.9	-1.02	0.13	0.72	0.24	0.39	0.52	0.31	0.74	-0.56	0.41	-0.13	0.95	0.3	0.66	-0.55	0.16	-0.93	0	-0.27	0.7	-0.12
Eid1	1.4	0	0.71	0.32	0.41	0.52	0.61	0.33	0.45	0.44	0.64	0.39	0.66	0.27	0.7	0.31	0.6	0.72	0.83	0.13	0.56	0.45	0.98	0.05	0.55	0.54	0.98	0.14	1.33	0	0.39	0.41	0.46	0.4	0.71	0.08	0.86	0.19	0.86	0.2	0.78	0.18	1.15	0.01	0.78	0.29	0.53	0.4	0.28
Eif1ax	-0.82	0.09	-0.39	0.35	-0.41	0.47	-0.21	0.89	-0.6	0.06	-0.31	0.45	-0.38	0.49	-0.46	0.2	-0.17	0.99	-0.14	0.9	0.06	0.95	-0.19	0.63	-0.3	1	-0.21	0.88	-0.45	0.67	-0.42	0.35	-0.48	0.26	-0.26	0.58	-0.18	0.78	-0.51	0.45	-0.42	0.41	0.05	0.94	-0.21	0.7	-0.48	0.08	-0.48
Eif2a	0.62	0.27	0.38	0.69	0.2	0.84	0.09	0.97	0.02	0.98	0.44	0.62	0.72	0.15	0.13	0.92	0.52	0.74	0.43	0.61	0.69	0.07	0.33	0.58	0.29	1	0.69	0.35	1.09	0.03	-0.23	0.7	-0.35	0.6	0.19	0.82	0.64	0.48	0.4	0.7	-0.09	0.92	0.81	0.01	0.48	0.16	0.45	0.45	0.1
Eif2ak2	-1.3	0.04	-0.12	0.94	-0.36	1	-0.48	1	-0.37	1	-0.94	1	-0.35	0.7	-0.32	1	-0.43	1	-0.08	1	0.02	0.99	-0.63	0.39	-0.37	1	-0.07	1	-0.26	0.93	-0.98	1	-0.75	0.35	-0.48	0.55	-0.25	0.86	-0.13	1	-0.52	0.51	-0.7	0.32	0.04	1	-0.13	1	-0.43
Eif2b1	0.46	0.45	0.52	0.25	0.42	0.44	-0.03	0.99	0.41	0.32	0.64	0.11	0.41	0.44	0.29	0.56	0.5	0.86	-0.14	0.92	0.81	0.04	0.15	0.77	0.31	1	0.04	0.99	0.85	0.14	0.21	0.61	0.41	0.4	0.27	0.61	0.88	0.02	0.09	0.97	0.39	0.5	0.39	0.3	0.52	0.03	0.27	0.65	0.94
Eif2s1	-0.15	0.84	-0.36	0.54	-0.4	0.6	-0.29	0.79	-0.62	0.25	-0.22	0.79	-0.12	0.85	-0.25	0.59	0.35	0.91	-0.27	0.77	0.96	0.03	-0.3	0.47	-0.22	1	0.04	0.99	0.18	0.95	-0.79	0.14	-0.53	0.33	-0.59	0.36	-0.12	0.88	-0.19	0.89	-0.69	0.18	0.17	0.7	0.57	0.13	-0.04	0.95	-0.28
Eif2s2	0.46	0.39	0.29	0.57	-0.52	0.49	0.17	0.93	-0.26	0.68	0.25	0.67	0.14	0.84	0.12	0.87	0.36	0.88	0.65	0.56	0.37	0.36	0.29	0.46	0.35	0.72	0.43	0.7	0.35	0.79	-0.22	0.67	-0.39	0.51	0.05	0.94	0.27	0.54	0.32	0.79	-0.07	0.92	0.6	0.04	0.36	0.3	0.29	0.42	-0.36
Eif2s3	-0.6	0.31	-0.52	0.21	-0.23	0.73	-0.67	0.29	-0.63	0.1	-0.49	0.38	-0.35	0.57	-0.65	0.21	-0.14	0.99	-0.65	0.39	0.64	0.38	-0.34	0.43	-0.4	1	-0.05	0.99	-0.14	0.96	-0.8	0.09	-0.64	0.2	-0.65	0.2	-0.24	0.72	-0.19	0.91	-1.05	0.07	-0.03	0.96	0.18	0.82	-0.09	0.9	-0.61
Eif3b	0.45	0.43	0.47	0.2	0.65	0.19	0.34	0.79	0.42	0.27	0.61	0.1	0.46	0.22	0.51	0.19	0.35	0.84	0.09	0.94	0.02	0.99	0.26	0.54	0.3	0.72	0.65	0.24	0.37	0.8	0.67	0.14	0.46	0.3	0.77	0.09	0.37	0.44	0.36	0.71	0.52	0.37	0.3	0.51	0.26	0.16	0.57	0.02	0.39
Eif3c	1.14	0	0.49	0.4	0.59	0.13	0.67	0.22	0.66	0.05	0.27	0.62	0.34	0.64	0.48	0.28	0.15	0.99	0.51	0.51	0.08	0.94	0.77	0	0.49	0.53	0.54	0.43	0.72	0.27	0.62	0.08	0.35	0.43	0.69	0.04	0.27	0.79	0.46	0.54	0.68	0.16	0.04	0.96	0.35	0.53	0.36	0.45	0.23
Eif3e	-0.33	0.59	-0.3	0.55	-0.76	0.24	0	1	-0.83	0.1	-0.06	0.93	-0.12	0.89	-0.51	0.33	-0.11	0.99	0.05	0.97	0.39	0.45	-0.26	0.57	-0.33	1	-0.1	0.97	-0.14	0.96	-0.77	0.14	-0.69	0.15	-0.58	0.28	0.07	0.94	-0.26	0.86	-0.54	0.27	0.48	0.34	0.31	0.29	-0.27	0.38	-0.49
EIF3F	0.7	0.14	0.64	0.13	0.28	0.64	0.5	0.59	0.44	0.24	0.8	0.03	0.55	0.19	0.59	0.05	-0.2	0.98	0.21	0.82	0.04	0.96	0.51	0.14	0.28	0.8	0.03	0.99	0.26	0.89	0.58	0.18	0.35	0.5	0.45	0.35	0.31	0.49	-0.07	0.97	0.78	0.18	0.7	0.06	0.26	0.48	0.23	0.74	0.49
Eif3g	-0.52	0.32	-0.4	0.57	0.28	0.72	0.05	0.98	0.13	0.86	-0.08	0.94	-0.5	0.26	0.19	0.74	-0.14	0.99	-0.33	0.74	-0.09	0.89	-0.02	0.98	-0.09	0.96	-0.52	0.49	-0.54	0.49	0.2	0.72	0.22	0.7	0.2	0.78	-0.15	0.86	-0.39	0.72	0.14	0.84	-0.2	0.62	-0.44	0.07	-0.33	0.54	-0.09
Eif3i	-0.47	0.38	-0.22	0.74	-0.04	0.96	-0.21	0.91	-0.1	0.89	0.22	0.77	-0.23	0.73	-0.24	0.54	0.05	0.99	-0.45	0.55	0.04	0.96	-0.19	0.71	-0.14	0.9	-0.55	0.41	-0.3	0.86	-0.06	0.91	-0.04	0.95	-0.15	0.78	-0.17	0.81	-0.65	0.2	0.2	0.79	-0.17	0.74	-0.11	0.79	-0.41	0.1	0.15
Eif4a1	-0.91	0.03	-0.42	0.52	-0.2	0.78	-0.52	0.44	-0.32	0.57	-0.44	0.46	-0.63	0.24	-0.41	0.29	-0.71	0.22	-0.59	0.4	-0.24	0.66	-0.28	0.56	-0.37	0.68	-0.51	0.58	-0.97	0.05	-0.26	0.58	-0.26	0.62	-0.32	0.62	-0.63	0.15	-0.41	0.71	-0.54	0.26	-0.69	0.01	-0.34	0.31	-0.4	0.33	-0.59
Eif4a2	-0.43	0.4	-0.42	0.29	-0.51	0.47	-0.39	0.61	-0.85	0.05	-0.28	0.62	-0.31	0.49	-0.46	0.23	0.2	0.99	-0.34	0.71	0.81	0.1	-0.47	0.17	-0.32	0.7	0.03	0.99	-0.06	0.99	-0.98	0.08	-0.83	0.05	-0.7	0.25	-0.16	0.77	-0.23	0.88	-1.07	0.02	0.11	0.82	0.47	0.5	-0.21	0.47	-0.45
Eif4e	-0.37	0.51	-0.36	0.41	-0.41	0.52	-0.51	0.4	-0.37	0.34	-0.16	0.8	-0.2	0.69	-0.46	0.24	0.1	0.99	-0.29	0.76	0.6	0.26	-0.52	0.15	-0.32	0.72	-0.16	0.93	-0.11	0.97	-0.75	0.1	-0.53	0.24	-0.24	0.67	-0.19	0.77	-0.34	0.78	-0.74	0.09	-0.08	0.88	0.12	0.87	-0.13	0.72	-0.28
Eif4ebp2	-1.3	0.01	-0.68	0.43	-1.02	0.08	-0.38	0.84	-0.83	1	-0.57	0.51	-0.71	0.35	-0.5	0.59	-0.75	0.64	-0.54	0.61	-1.12	0.09	-0.85	0.15	-0.45	1	-0.89	0.18	-1.47	0	-0.22	0.74	-0.28	0.75	-0.44	0.54	-0.54	0.58	-0.56	0.64	-0.45	0.57	-1.13	0.04	-0.98	1	-0.67	0.17	-0.65
Eif5	0.58	0.23	0.31	0.61	-0.28	0.72	0.18	0.91	-0.02	0.98	0.27	0.72	0.48	0.23	0.14	0.83	0.33	0.87	0.59	0.53	0.71	0.01	0.2	0.67	0.4	0.62	0.59	0.33	0.5	0.57	-0.36	0.5	-0.39	0.49	0.15	0.82	0.39	0.46	0.4	0.61	-0.26	0.67	0.87	0	0.5	0.05	0.18	0.75	-0.23
Eif5a	1.13	0	0.57	0.28	0.81	0.03	0.96	0.12	0.84	0.07	0.57	0.28	0.47	0.52	0.33	0.53	0.76	0.61	0.31	0.86	0.21	0.78	0.4	0.28	0.65	0.34	-0.24	0.91	0.35	0.79	0.7	0.06	1.19	0	1.14	0.01	0.1	0.91	0.24	0.9	0.86	0.04	0.03	0.97	0.42	0.52	0.66	0.19	1.12
Eif5b	0.5	0.33	0.52	0.17	-0.15	0.84	0.36	0.67	-0.51	0.48	-0.07	0.95	0.25	0.62	0.4	0.37	0	1	0.74	0.33	0.19	0.69	0.44	0.31	0.5	0.46	0.82	0.06	0.74	0.19	0.08	0.89	-0.51	0.45	0.04	0.97	0.23	0.79	0.88	0.05	-0.04	0.96	0.62	0.01	0.33	0.43	0.71	0	-0.4
Elavl1	0.79	0.14	0.42	0.57	-0.08	0.9	-0.3	0.82	0.29	0.62	0.34	0.72	0.54	0.25	0.16	0.89	-0.04	0.99	0.07	0.95	0.66	0.27	0.26	0.71	0.27	1	0.25	0.91	0.28	0.9	-0.28	0.53	0.15	0.83	0.13	0.87	0.51	0.61	0.1	0.96	0.29	0.68	0.94	0.05	0.92	0	0.43	0.16	0.15
Elavl2	0.02	0.98	-0.29	0.55	-0.75	0.14	-0.11	0.96	-0.74	0.1	-0.14	0.83	-0.16	0.87	-0.5	0.24	-0.29	0.99	0.53	0.74	0.22	0.75	-0.46	0.2	-0.4	1	-0.01	1	-0.51	0.56	-0.84	0.06	-1.13	0.01	-0.1	0.9	-0.41	0.56	-0.33	0.76	-0.5	0.29	0.51	0.44	-0.06	0.93	-0.44	0.13	-0.58
Elavl3	-0.28	0.72	-0.02	0.99	-0.06	0.94	0.76	0.2	-0.12	0.8	-0.32	0.54	-0.18	0.76	0.46	0.42	-0.18	0.99	0.36	0.71	-0.62	0.13	0.24	0.61	0.3	1	0.33	0.82	-0.31	0.85	0.68	0.16	0.38	0.44	0.32	0.63	-0.19	0.77	0.72	0.26	-0.09	0.9	-0.21	0.59	-0.72	0	0.02	0.99	-0.38
Elavl4	-0.1	0.9	-0.12	0.87	-0.21	0.73	-0.16	0.93	-0.41	0.31	-0.2	0.77	-0.21	0.75	0.13	0.85	0.45	0.89	-0.25	0.79	0.53	0.15	-0.36	0.35	-0.02	1	0.1	0.97	-0.25	0.9	-0.25	0.58	-0.47	0.33	0.29	0.64	0.12	0.89	0.3	0.77	-0.77	0.09	0.04	0.95	0.13	0.78	-0.06	0.91	-0.41
Elfn1	0.1	1	-0.66	0.42	-0.24	0.81	-0.26	1	0.15	1	-0.34	1	-0.28	0.78	-0.14	1	-1.03	0.71	-0.26	1	-0.93	1	0.09	0.93	-0.06	1	-0.98	1	-1.42	0.05	0.24	0.71	-0.54	0.53	-0.55	0.51	-1.15	0.14	-0.5	1	-0.51	0.4	-0.78	0.28	-0.8	1	-0.28	1	-0.61
Elk1	0.43	0.62	0.24	0.72	0.57	0.41	0.48	0.6	0.16	0.8	0.62	0.19	0.33	0.57	0.17	1	0.51	0.75	-0.01	0.99	0.14	0.88	0.15	0.83	0.25	1	0.01	1	0.22	0.94	0.67	0.16	0.51	0.29	0.2	0.8	0.56	0.38	-0.01	1	0.39	0.54	0.75	0.09	0.47	1	0.27	0.59	0.57
Ell3	0.28	0.76	0.46	0.46	-0.43	0.54	0.07	0.98	-0.22	1	0.13	1	0.21	0.78	0.08	1	0.05	0.99	0.66	0.61	0.02	0.99	0.18	0.78	0.07	1	0.51	0.68	0.15	0.96	0	1	-0.52	0.33	0.09	0.91	0.04	0.97	0.18	0.91	-0.07	0.94	0.79	0.05	0.11	1	0.03	0.98	-0.47
Elmo2	-0.49	0.4	-0.2	0.76	0.14	0.85	-0.35	0.72	0.08	0.91	-0.2	0.78	-0.31	0.5	-0.12	0.85	-0.31	0.93	-0.63	0.56	-0.12	0.87	-0.18	0.71	-0.34	1	-0.3	0.83	-0.55	0.48	0.11	0.8	0.04	0.95	-0.01	0.99	-0.19	0.77	-0.26	0.81	-0.06	0.92	-0.68	0.02	-0.21	0.7	-0.24	0.62	-0.12
Elmod2	-0.14	0.88	-0.03	0.98	-0.57	0.46	-0.37	0.77	-0.55	1	-0.28	0.63	-0.07	0.94	-0.1	0.91	-0.24	0.99	0.27	0.86	0.19	0.77	-0.09	0.9	-0.35	1	0.04	0.99	0.08	0.99	-0.83	0.09	-0.58	0.26	-0.59	0.22	0.21	0.77	-0.22	0.89	-0.6	0.34	0.59	0.21	0.17	1	-0.09	0.88	-0.23
Elmod3	-0.9	0.22	-0.74	0.3	0.11	0.9	-0.96	0.25	-0.32	1	-0.37	1	-0.27	0.81	-0.12	1	-0.18	0.99	-1.13	0.28	-0.09	0.95	-1.13	0.04	-0.61	1	-0.46	1	-0.23	0.94	-0.1	0.86	0.48	0.56	-0.36	0.65	-0.17	0.93	-0.58	0.63	-0.42	0.62	-0.14	0.87	-0.27	1	-0.18	1	0.29
Elof1	0.5	0.35	0.53	0.11	0.46	0.36	0.61	0.3	0.27	0.48	0.76	0.03	0.38	0.37	0.51	0.26	0.8	0.28	0.18	0.86	-0.16	0.88	0.38	0.26	0.62	0.22	0.15	0.95	0.62	0.39	0.54	0.17	0.56	0.2	0.58	0.13	0.54	0.21	0.13	0.93	0.76	0.12	0.58	0.09	0.29	0.43	0.21	0.68	0.48
Elovl1	-0.14	0.85	0.11	0.88	0.32	0.55	0.14	0.96	0.32	0.54	0.08	0.91	0.15	0.83	0.38	0.38	0.32	0.92	0.34	0.77	0.35	0.41	0.13	0.8	0.09	0.95	0.05	0.99	0.19	0.93	0.12	0.8	1.08	0	-0.16	0.83	-0.08	0.93	0.14	0.93	0.21	0.74	-0.11	0.84	0.25	0.64	-0.06	0.92	0.51
Elovl5	-1.95	7.04e-05	-1.59	0.02	-0.03	0.97	-0.54	0.65	-1.15	1	-1.31	0.08	-1.32	0.01	-0.81	1	-1.17	0.49	-1.52	0.13	-0.12	0.96	-1.66	0	-1.17	1	-0.8	0.44	-0.93	0.23	-1.31	0.01	-0.08	0.92	-1.03	0.04	-0.68	0.6	-0.96	0.16	-1.41	0.02	-1.78	5.06e-05	-0.77	0.61	-0.58	0.46	-0.36
Elovl7	-0.77	1	-0.47	1	-0.5	1	-0.22	1	-1.05	1	-1.08	1	-0.27	1	-0.95	1	-0.49	1	-0.5	1	0.38	0.8	-0.51	0.49	-0.32	1	0.07	1	0.13	0.99	-1.28	1	-0.1	1	-1.34	0.06	-1.06	1	-0.49	1	-1.18	1	-0.24	0.81	0.06	1	-0.07	1	0.04
ELP2	0	1	-0.16	0.76	0.21	0.74	-0.24	0.86	-0.07	0.9	-0.04	0.96	-0.13	0.85	-0.06	0.93	0.14	0.99	-0.06	0.96	0.59	0.05	-0.29	0.48	-0.05	1	0.1	0.96	0.1	0.98	-0.13	0.77	-0.21	0.69	0.28	0.57	-0.03	0.98	-0.07	0.97	-0.12	0.84	0.05	0.91	0.31	0.23	0.06	0.91	-0.27
Elp3	-0.94	0.05	-1.04	0	0.41	0.58	-0.98	0.03	-0.33	0.63	-0.65	0.15	-0.73	0.14	-0.53	0.23	-0.41	0.91	-1.52	0.17	0.5	0.59	-1.06	0.01	-0.72	1	-0.38	0.79	-0.57	0.49	-0.47	0.37	-0.05	0.96	-0.22	0.79	-0.03	0.99	-0.75	0.21	-0.41	0.55	-0.99	0	-0.05	0.98	-0.41	0.42	0.06
Emc2	-0.18	0.81	-0.22	0.67	-0.76	0.31	-0.23	0.88	-0.83	0.12	-0.13	0.87	0.02	0.99	-0.39	0.47	0.3	0.95	0.42	0.74	0.93	0.04	-0.23	0.65	0.02	1	0.57	0.58	-0.06	0.99	-0.98	0.1	-0.93	0.09	-0.55	0.42	0.06	0.95	0.32	0.85	-0.83	0.14	0.71	0.16	0.29	0.56	0.16	0.73	-0.67
Emc8	-0.16	0.87	0.03	0.97	0.67	0.15	0.91	0.1	0.29	0.58	0.44	0.51	-0.11	0.9	0.29	0.67	0.27	0.95	0.18	0.89	-0.14	0.85	0.42	0.35	-0.01	1	-0.11	0.96	0.25	0.91	0.52	0.26	0.59	0.21	0.29	0.66	-0.01	0.99	0.04	0.98	0.39	0.5	-0.08	0.9	0.02	0.98	-0.14	0.81	0.46
Emc9	0.47	0.46	0.2	0.75	0.76	0.14	0.94	0.06	0.54	0.12	0.53	0.22	-0.05	0.97	0.6	0.16	0.59	0.59	0.59	0.56	0.09	0.92	0.55	0.07	0.33	1	0.13	0.96	0.25	0.91	0.71	0.11	0.79	0.1	0.91	0.03	-0.19	0.79	0.35	0.72	0.77	0.18	0.33	0.49	0.11	0.88	0.37	0.33	0.37
Emd	-1.18	0.02	-0.71	0.4	-0.25	0.77	-0.79	0.29	-0.42	0.59	-0.27	0.8	-0.83	0.32	-0.54	0.45	-0.36	0.96	-0.94	0.21	-0.55	0.35	-0.76	0.18	-0.45	1	-0.81	0.23	-1.27	0.01	-0.35	0.53	-0.13	0.87	-0.44	0.52	-0.34	0.81	-1.05	0.03	-0.08	0.93	-0.81	0.18	-0.47	1	-0.61	0.24	-0.36
Eme2	0.29	0.78	0.02	0.98	0.05	0.95	0.29	0.87	0.32	0.55	-0.02	0.98	-0.23	0.83	0.47	0.32	0.13	0.99	-0.21	0.89	-0.3	0.69	0.33	0.61	-0.17	1	0.3	0.86	-0.39	0.85	0.32	0.56	0.6	0.25	0.43	0.52	-0.33	0.65	0.07	0.97	0.88	0.08	-0.13	0.84	-0.35	1	0.14	0.84	0.25
Emid1	0.11	1	0.67	0.18	-0.1	0.92	0.47	0.6	0.56	1	0.26	1	0.22	0.78	0.53	1	-0.23	0.98	-0.17	0.93	-0.39	0.67	0.47	0.45	0.38	1	-0.15	1	-0.44	0.84	0.88	0.1	0.32	0.51	0.55	0.2	0.47	0.52	0.25	0.85	0.59	0.34	0.18	0.82	0.33	1	0.07	0.92	0.22
Eml2	-1.11	0.05	-0.7	0.37	-0.69	0.42	-0.49	0.75	-0.39	1	-0.66	0.43	-0.71	0.26	-0.43	0.6	-1.17	0.45	-0.29	0.83	-0.99	0.09	-1.24	0	-0.47	1	-0.08	0.99	-1.76	0	-0.14	0.87	-0.53	0.41	-0.19	0.88	-1.05	0.12	-0.69	0.39	-1	0.14	-0.77	0.07	-1.76	0	-0.54	0.5	-0.69
Eml3	0.52	0.53	0.47	0.49	0.1	0.9	0.28	1	0.17	1	0.59	1	0.24	0.79	0.45	1	-0.09	0.99	0.55	0.64	-0.31	0.69	0.31	0.62	0.36	1	-0.01	1	0.24	0.92	0.44	0.43	0.74	0.2	-0.13	0.88	0.66	0.22	-0.03	0.99	0.99	0.08	0.07	0.91	0.07	1	0.1	1	0.56
Eml6	0.05	0.97	-0.32	0.75	-0.26	0.77	-0.3	1	-0.04	1	-0.14	1	-0.27	0.81	-0.23	1	-0.35	1	0.72	1	-1.04	0.07	-0.52	0.46	-0.27	1	-0.36	1	-0.17	0.96	0.07	0.93	-0.92	0.18	-0.48	0.53	0.1	0.94	-0.32	1	-0.12	0.9	-0.57	0.33	-0.43	1	0.22	1	-0.1
Enc1	-0.99	0.02	-0.41	0.58	-0.43	0.4	-0.32	0.8	-0.29	0.6	-0.2	0.81	-0.45	0.51	-0.87	0.04	-0.46	0.84	-1.08	0.35	-0.52	0.38	-0.36	0.47	-0.35	0.67	-0.55	0.52	-1.39	0	-0.13	0.79	-0.68	0.21	-0.11	0.85	-1	0.01	-0.73	0.21	-0.42	0.45	-0.41	0.34	-0.66	0.39	-0.59	0.18	-0.48
Endod1	-0.86	1	-0.08	0.96	-0.37	0.67	-0.79	1	-0.37	1	-0.49	1	-0.48	0.61	0.03	1	-0.77	0.76	0.18	1	-0.02	0.99	-0.36	0.58	-0.59	1	-0.27	1	-0.5	0.85	-0.33	1	0.31	0.68	-0.62	0.54	-0.71	0.5	-0.32	1	-0.35	0.68	-0.86	0.02	-0.35	1	-0.35	1	-0.17
Endog	2.18	1	0.44	0.73	0.68	0.43	1.37	1	0.81	1	0.67	1	0.21	0.89	0.33	1	-0.04	1	0.1	1	-0.27	0.84	0.59	0.44	0.71	1	-0.13	1	1.38	0.26	1.17	1	1	0.17	0.35	0.69	0.47	0.67	0.59	1	1.55	0.03	0.28	0.77	0.44	1	0.61	1	1.18
Endov	0.57	1	0.46	0.54	0.44	0.56	0.66	1	0.39	1	0.34	1	0.16	0.88	0.22	1	0.05	0.99	0.18	1	0.09	0.94	0.39	0.58	0.38	1	-0.05	1	0.05	0.99	0.54	1	0.61	0.32	0.65	0.33	0.21	0.86	0.37	0.82	0.93	0.15	-0.02	0.98	-0.04	1	0.42	1	0.43
Engase	0.14	0.92	0.21	0.82	0.17	0.87	0.36	1	0.36	1	0.06	1	-0.02	0.99	0.51	1	-0.42	0.92	0.33	1	-0.92	0.1	0.53	0.33	-0.2	1	0.23	1	-0.37	0.89	0.15	1	0.6	0.37	0.39	0.65	-0.27	0.74	-0.06	1	0.75	0.2	0.13	0.84	-0.07	1	-0.07	1	-0.06
Enho	-1.23	0.07	-0.44	0.7	0.09	0.94	0.43	0.84	-0.54	0.52	-0.25	0.85	-0.71	0.67	0.3	0.76	-0.71	0.9	-0.36	0.76	-1.11	0.02	0.08	0.95	-0.73	1	-0.5	0.79	-2.6	1.31e-05	0.24	0.76	0.21	0.8	0.17	0.89	-0.97	0.13	-0.72	0.39	-0.19	0.85	-0.9	0.08	-1.3	1	-0.53	0.53	0.19
ENO2	-0.87	0.03	-0.46	0.39	0.24	0.68	0.03	0.99	-0.17	0.84	-0.06	0.95	-0.31	0.67	-0.09	0.94	0.52	0.88	-0.77	0.41	0.17	0.85	-0.29	0.59	0.23	0.87	-0.19	0.93	-0.28	0.86	0.25	0.59	0.5	0.41	0.25	0.66	-0.11	0.91	-0.06	0.98	0.29	0.67	-0.42	0.23	-0.2	0.82	-0.43	0.29	-0.03
Eno3	0.7	0.41	0.58	0.4	0.3	0.71	0.35	0.84	0.51	1	0.71	1	0.78	0.14	-0.01	1	0.28	0.99	0.38	0.75	-0.27	0.83	0.23	0.77	0.16	1	0.37	0.81	0.78	0.37	0.32	0.55	0.26	0.67	0.45	0.43	1.12	0.02	0.5	0.66	0.22	0.74	0.85	0.08	0.3	1	0.53	1	0.67
Enoph1	0.58	0.33	0.2	0.76	0.87	0.13	0.6	0.48	0.63	0.09	0.06	0.95	0.23	0.8	0.29	0.63	0.17	0.99	0.47	0.74	0.29	0.56	0.53	0.19	0.15	1	0.38	0.75	0.34	0.84	0.42	0.48	1.1	0.04	0.65	0.24	-0.3	0.52	0.51	0.59	0.4	0.62	-0.21	0.69	0.04	0.93	0.16	0.72	0.41
Enpp5	-1.38	0	-0.87	0.06	-0.42	0.41	-0.94	0.04	-0.61	0.22	-1	0.01	-0.77	0.18	-1.09	0.06	-0.41	0.9	-1.1	0.04	0.03	0.98	-1.23	0	-0.75	1	-0.77	0.13	-1.02	0.06	-0.91	0.03	-0.56	0.31	-1.01	0.01	-0.9	0.16	-0.63	0.44	-1.13	0.02	-1.36	1.02e-05	-0.4	0.65	-0.57	0.34	-0.5
Ensa	-0.46	0.4	-0.24	0.72	0.24	0.69	0.06	0.97	-0.13	0.83	0.03	0.98	-0.3	0.6	-0.06	0.93	0.1	0.99	-0.46	0.72	-0.41	0.3	0.21	0.6	0.06	0.97	-0.45	0.48	-0.4	0.73	0.45	0.26	0.21	0.69	0.34	0.5	-0.12	0.88	-0.48	0.48	0.44	0.42	-0.08	0.89	-0.4	0.04	-0.51	0.04	-0.01
ENSRNOT00000000015	-1.52	0.02	-1.28	0.04	0.4	0.69	-1.65	0	-0.81	1	-0.86	0.1	-1.29	0	-0.96	1	-1.1	0.35	-1.66	0.11	0.28	0.86	-1.64	0.01	-1.42	1	-1.39	1	-1.5	0.01	-0.76	0.17	-0.77	0.37	-0.1	0.89	-0.79	0.53	-1.3	0.03	-1.34	0.05	-1.46	0	-0.38	1	-0.39	0.65	-0.34
ENSRNOT00000002285	-1.13	0.04	-0.85	0.06	-0.55	0.42	-0.91	0.21	-0.46	1	-0.79	1	-0.7	0.26	-0.93	1	-0.67	0.74	-0.76	0.44	0.07	0.96	-0.98	0.04	-0.67	1	-0.51	0.71	-0.66	0.48	-0.37	0.53	-0.33	0.7	-0.41	0.57	-0.59	0.43	-0.45	0.71	-0.8	0.18	-0.73	0.22	-0.17	1	-0.08	0.95	-0.62
ENSRNOT00000002599	0.48	1	0	1	0.05	1	0	1	0.17	1	-0.02	1	0.05	0.98	-0.1	1	-0.24	1	-0.23	1	1.2	0.07	-0.27	0.76	-0.12	1	-0.24	1	0.21	0.96	-0.19	1	0.3	0.7	-0.22	0.82	0.04	0.98	-0.06	0.98	-0.22	0.81	-0.45	0.55	0.89	1	0.09	1	0.15
ENSRNOT00000002834	0	1	-0.24	0.7	-0.17	0.83	-0.24	0.89	-0.3	1	0.17	1	0.03	0.98	-0.18	1	0.22	0.99	0.29	0.82	0.82	0.07	-0.03	0.97	0.36	1	0.08	0.98	0.02	1	-0.35	0.51	-0.21	0.71	-0.13	0.86	-0.13	0.91	0.02	0.99	-0.02	0.98	0.33	0.56	0.46	1	0.07	0.91	-0.31
ENSRNOT00000003659	-1.39	1	-1.78	1	0.15	1	-1.27	1	-0.82	1	-0.82	1	-0.59	1	-0.44	1	-1.05	1	-1.6	1	-0.53	1	-1.97	1	-1.2	1	-0.86	1	-1.23	1	-1.04	1	-0.56	1	-1.42	0.09	-0.22	1	-1.15	1	-2.25	1	-0.34	1	-0.51	1	-1.33	1	-0.61
ENSRNOT00000003664	-0.46	1	-0.67	0.19	-0.3	0.73	-0.51	0.64	-0.56	1	-0.51	1	-0.42	0.55	-0.24	1	-0.33	0.94	-0.9	0.23	0.48	0.62	-0.61	0.28	-0.32	1	0.01	1	-0.32	0.9	-0.62	0.31	-1.11	0.05	-0.23	0.77	0.02	0.99	-0.18	0.92	-1.21	0.14	-0.37	0.57	0.45	1	-0.26	1	-0.74
ENSRNOT00000003834	0.49	0.4	0.03	0.98	-0.57	0.46	0.18	0.92	-0.36	0.67	-0.05	0.97	0.07	0.95	-0.13	0.87	0.13	0.99	0.61	0.45	0.28	0.59	-0.05	0.95	0.15	1	0.24	0.86	0.35	0.8	-0.61	0.32	-0.69	0.28	-0.25	0.73	0.12	0.89	0.22	0.86	-0.33	0.61	0.82	0.02	0.33	0.14	0.25	0.52	-0.19
ENSRNOT00000004583	1.4	1	1.07	0.16	0.42	0.56	1.01	1	1.06	1	0.97	1	1.28	0.08	0.76	1	1.08	0.45	0.59	1	-0.16	0.93	0.83	0.18	0.83	1	0.15	1	0.93	0.49	1.73	1	0.96	0.2	0.4	0.56	1.14	0.11	0.49	0.76	1.75	0	1.05	0.05	0.76	1	0.11	1	0.72
ENSRNOT00000004836	-0.25	0.69	-0.16	0.82	-0.46	0.36	-0.17	0.95	-0.24	0.64	0.23	0.77	-0.26	0.7	-0.23	0.53	0.45	0.92	-0.08	0.95	-0.22	0.65	-0.18	0.76	-0.25	0.8	-0.77	0.19	-0.46	0.61	-0.12	0.81	-0.39	0.44	-0.25	0.67	-0.52	0.16	-0.78	0.1	-0.01	0.99	-0.27	0.43	0.02	0.99	-0.47	0.04	-0.09
ENSRNOT00000004867	-0.63	0.22	-0.63	0.06	-0.34	0.57	-0.51	0.49	-0.41	0.28	-0.37	0.43	-0.42	0.44	-0.71	0.06	0.2	0.99	-0.45	0.56	0.72	0.39	-0.62	0.03	-0.03	1	-0.29	0.83	-0.37	0.77	-0.71	0.12	-0.07	0.89	-0.51	0.35	-0.38	0.5	-0.14	0.93	-0.86	0.06	-0.9	0	-0.1	0.93	-0.25	0.52	-0.32
ENSRNOT00000005432	-1.42	0	-0.92	0.14	-0.15	0.85	-0.79	0.29	-0.38	1	-0.54	0.51	-1	0.08	-0.86	1	-0.57	0.84	-1.17	0.05	0	1	-1.02	0.12	-0.72	1	-0.98	0.14	-0.87	0.2	-0.2	0.76	-0.11	0.9	-0.51	0.46	-0.58	0.68	-1.27	0.04	-0.83	0.27	-1.11	0	-0.55	1	-0.92	0.01	-0.27
ENSRNOT00000006485	0.51	1	0.62	0.76	0.62	1	-0.52	1	0.27	1	0.71	1	0.52	0.64	-0.32	1	-0.54	1	0.2	1	0	1	0.5	1	0	1	0.87	1	1.66	0.03	-0.23	1	-0.5	1	-0.04	0.98	0.86	0.59	1.27	0.27	0.75	1	1.31	0.11	0.28	1	0.78	1	1.03
ENSRNOT00000007522	0.75	0.23	0.44	0.42	-0.22	0.79	0.64	0.29	-0.03	0.97	0.28	0.73	0.42	0.46	0.39	0.53	0.63	0.7	0.74	0.44	0.28	0.65	0.4	0.37	0.44	1	0.67	0.35	0.64	0.47	0.11	0.85	-0.09	0.92	0.22	0.77	0.2	0.83	0.53	0.42	0.19	0.79	0.79	0.01	0.34	0.64	0.38	0.35	-0.04
ENSRNOT00000007683	0.23	0.81	0.41	0.59	0.16	0.81	0.88	0.17	0.37	1	0.42	0.56	0.03	0.99	0.67	0.14	0.39	0.92	0.65	0.47	0.15	0.83	0.86	0.03	0.57	1	0.39	0.81	0.4	0.84	0.72	0.18	0.49	0.29	0.88	0.05	0.15	0.85	0.12	0.94	0.73	0.15	0.79	0.04	0.33	1	0.25	0.68	0.23
ENSRNOT00000008154	0.4	0.66	0.27	0.72	-0.64	0.37	0.27	0.86	-0.25	0.73	0.19	0.82	0.28	0.61	-0.33	0.75	0.28	0.97	0.25	0.82	-0.18	0.83	0.26	0.71	-0.14	1	0.24	0.88	0.02	1	-0.06	0.93	-0.74	0.17	-0.02	0.98	-0.02	0.99	0.2	0.87	-0.53	0.34	0.88	0.08	0.27	1	0.17	0.75	-0.16
ENSRNOT00000008276	0.76	0.14	0.53	0.18	0.34	0.58	0.72	0.35	0.62	0.1	0.44	0.49	-0.07	0.96	0.44	0.29	0.26	0.99	0.63	0.46	-0.55	0.38	0.87	0.01	0.54	0.47	0.09	0.98	0.26	0.91	0.73	0.11	0.91	0.1	0.95	0.05	-0.32	0.77	0.19	0.89	0.47	0.49	-0.55	0.38	-0.32	0.78	0.26	0.57	0.5
ENSRNOT00000008328	-0.55	0.39	-0.39	0.48	-0.67	0.15	0	1	-0.58	0.19	-0.38	0.53	-0.5	0.44	-0.34	0.47	-0.25	0.97	0.05	0.97	-0.06	0.94	-0.13	0.83	-0.15	1	-0.23	0.88	-0.51	0.67	-0.57	0.17	-0.26	0.62	-0.65	0.1	-0.17	0.83	-0.51	0.47	-0.33	0.56	-0.12	0.82	0.14	0.89	-0.54	0.05	-0.42
ENSRNOT00000010167	0.56	0.23	0.31	0.51	0.39	0.45	0.31	0.79	0.5	0.3	0.5	0.25	0.49	0.32	0.51	0.11	0.51	0.49	1.02	0.45	0.17	0.83	-0.12	0.8	0.87	0.09	0.32	0.82	0.65	0.32	0.62	0.12	0.57	0.19	0.67	0.06	0.17	0.74	0.4	0.62	0.74	0.12	0.59	0.11	0.45	0.52	0.16	0.72	0.13
ENSRNOT00000010437	0.66	0.16	0.81	0.05	0.7	0.32	0.82	0.29	0.74	0.05	0.97	0.02	0.67	0.11	0.87	0.01	0.42	0.92	0.67	0.39	-0.22	0.81	0.88	0.01	0.92	0.05	0.5	0.55	0.41	0.75	0.96	0.06	0.85	0.19	1.15	0.03	0.57	0.08	0.27	0.79	1.25	0.03	0.77	0.03	0.15	0.81	0.24	0.66	0.84
ENSRNOT00000010626	-0.99	1	-0.76	0.33	-0.64	0.45	-0.68	1	-0.46	1	-0.53	1	-1.04	0.09	-0.47	1	-1.06	0.25	-0.97	0.31	-1.19	0.14	-0.54	0.55	-0.52	1	-0.31	1	-1.47	0.06	-0.25	1	-0.62	0.3	-1.18	0.03	-1.21	0.1	-0.46	0.7	-0.81	1	-1.23	0.06	-1.04	1	-0.89	1	-0.78
ENSRNOT00000011205	0.76	1	0.79	0.25	0.4	1	0.56	1	0.9	1	0.5	1	0.38	0.69	0.72	1	1.07	1	0.41	1	-0.15	1	0.99	0.15	1.09	1	0.67	1	1.14	0.32	0.95	1	0.7	0.32	0.82	0.19	0.24	0.9	1.1	1	1.31	0.06	0.74	0.27	0.02	1	0.93	1	0.26
ENSRNOT00000011249	-0.92	1	-0.51	1	0.01	1	0.34	1	-0.32	1	-0.35	1	-1.44	0.33	-0.62	1	-0.16	1	0.32	1	-0.09	1	-0.97	1	0.47	1	0.03	1	1.42	0.49	-0.45	1	0.56	1	2.36	0	-0.65	1	-0.41	1	-0.3	1	-0.44	1	-0.26	1	-0.2	1	-0.72
ENSRNOT00000013868	-0.53	1	-0.47	0.7	-0.4	0.65	0.25	1	-0.43	1	-0.74	1	0.46	0.66	-0.56	1	0.42	0.96	-0.55	1	-0.45	0.67	-0.3	0.75	-0.17	1	-1.25	1	-0.61	0.83	0.38	1	-0.36	0.65	-1.06	0.05	-0.62	0.48	-1.02	0.2	0.55	0.53	-0.23	0.83	-0.07	1	-1	1	0.07
ENSRNOT00000014713	1.42	0	0.25	0.85	0.81	0.22	0.14	1	0.41	1	0.36	1	0.88	0.29	0.49	1	-0.27	0.99	-0.03	1	0.2	0.85	0.12	0.91	0.47	1	0.53	1	1.41	0.01	0.13	0.84	-0.16	0.85	0.23	0.8	0.96	0.32	0.5	0.75	0.94	0.07	1.28	0.03	0.61	1	0.63	1	0.56
ENSRNOT00000014971	-0.54	0.4	-0.73	0.12	-0.64	0.24	-0.36	0.96	-0.68	0.14	-0.06	0.96	-0.78	0.22	-0.41	1	-0.13	0.99	-0.22	0.9	-0.51	0.46	-0.34	0.64	-0.64	1	-0.52	0.67	-0.73	0.37	-0.62	0.24	-0.3	0.83	-0.18	0.93	-0.54	0.54	-0.81	0.42	-0.51	0.44	-0.54	0.26	-0.61	1	-0.66	0.1	-0.3
ENSRNOT00000015161	-0.96	1	-1.21	0.07	-0.39	1	-0.37	1	-0.43	1	-0.47	1	-0.87	0.26	-1	1	-1	1	-0.63	1	-0.22	1	-0.73	1	-1.14	1	-0.57	1	-0.8	0.67	-0.79	1	-1.08	1	-0.37	0.66	-0.71	0.54	-0.24	1	-0.5	1	-1.57	0.04	-0.76	1	-0.85	1	-0.43
ENSRNOT00000016184	0.44	0.51	0.38	0.58	0.52	0.44	0.92	0.15	0.38	0.49	0.39	0.57	0.49	0.32	0.34	0.56	0.57	0.71	0.75	0.39	0.38	0.45	0.4	0.37	0.59	1	0.38	0.75	1.13	0.03	0.35	0.52	0.28	0.65	0.6	0.22	0.26	0.7	0.69	0.32	0.2	0.79	0.28	0.58	0.22	0.62	0.5	0.15	0.08
ENSRNOT00000016803	-1.13	1	-0.82	1	0.05	1	0.04	1	-0.56	1	-0.61	1	-2.64	1.37e-05	-0.65	1	-1.34	1	-1.63	1	-0.03	1	-0.77	1	-0.71	1	0	1	0.1	0.99	-0.52	1	0.02	1	0.74	0.39	-1.31	1	-0.57	1	-0.47	1	-1.3	1	-1	1	-1.35	1	-0.39
ENSRNOT00000017253	0.2	1	-0.1	0.93	-0.14	0.9	0.11	0.97	-0.39	1	0.03	1	-0.03	0.98	-0.04	1	0.16	0.99	0.34	0.8	0.6	0.46	0.27	0.66	0.79	1	0.54	1	0.58	0.7	-0.06	1	-0.18	0.81	0.07	0.94	0.54	0.53	1.07	0.1	-0.18	0.86	0.44	0.48	0.18	1	0.27	1	-0.22
ENSRNOT00000018185	-0.37	0.61	0.16	0.87	-0.59	0.35	0.12	0.97	-0.1	0.88	0.09	0.94	-0.23	0.7	0.07	0.94	-0.5	0.75	-0.16	0.91	-0.91	0.02	0.01	0.99	-0.41	1	-0.47	0.57	-0.72	0.32	-0.01	0.99	-0.57	0.24	-0.3	0.62	-0.08	0.93	-0.2	0.88	0.66	0.22	-0.3	0.63	-0.42	0.5	-0.41	0.24	-0.25
ENSRNOT00000018475	-0.25	0.82	-0.35	0.65	-0.17	0.85	-0.15	0.96	-0.05	1	-0.21	1	-0.04	0.97	-0.26	1	-0.12	0.99	-0.62	0.54	-0.92	0.09	-0.29	0.61	0.05	1	-0.26	0.9	-0.45	0.79	0.14	0.84	-0.53	0.37	-0.01	0.99	0.04	0.98	0.53	0.71	-0.06	0.95	-0.52	0.3	-0.4	1	0	1	-0.43
ENSRNOT00000018934	-0.6	1	-0.8	0.3	-0.18	1	-0.44	1	-0.46	1	-0.22	1	-1.27	0.07	-0.95	1	-0.13	1	-0.74	1	0.91	0.31	-0.99	0.15	-0.75	1	-0.11	1	-0.32	0.92	-0.49	1	0.23	1	0.3	0.78	-0.24	0.89	-0.12	1	-0.84	0.29	-0.7	0.16	-0.32	1	-0.24	1	0.42
ENSRNOT00000019033	1.32	1	-1.71	0.13	0.71	0.74	-1.2	1	-0.54	0.54	0.15	0.95	-1.08	0.53	1.33	1	2.35	0.2	0.74	0.79	0.46	0.84	0.4	0.57	1.05	1	-0.4	0.96	1.87	0	0.38	0.61	1.23	0.37	0.67	0.72	0.06	0.99	0.42	0.91	0.85	0.45	0.81	0.62	1.51	1.17e-06	-0.33	0.73	-0.74
ENSRNOT00000019797	-0.96	1	-0.78	0.34	0.57	1	-0.44	1	-0.75	1	-0.66	1	-1.24	0.03	-0.34	1	-0.56	0.92	-0.86	1	0	1	-1.09	0.14	-0.17	1	-0.78	1	-0.01	1	-0.34	1	-0.87	0.29	-0.02	0.99	-1.17	0.2	-0.22	0.91	-0.97	1	-1.09	0.14	-0.64	1	-0.37	1	-0.35
ENSRNOT00000019871	0.27	1	0.45	1	0.53	1	0.85	1	0.43	1	0.43	1	-0.19	0.91	0.36	1	-0.42	1	0.58	1	-0.09	1	0.84	1	0.71	1	0.34	1	0.84	0.68	0.52	1	0.63	0.47	1.55	0.04	-0.18	0.93	0.4	1	0.66	1	-0.2	1	-0.03	1	0.57	1	0.28
ENSRNOT00000020345	1.04	0.1	0.33	0.77	0.23	0.8	0.45	0.72	0.59	1	0.68	0.26	0.58	0.47	0.74	1	0.14	0.99	0.61	0.67	1.15	0.07	1.13	0.02	0.44	1	0.27	0.91	0.95	0.14	0.15	0.84	0.54	0.35	0.11	0.88	0.56	0.63	0.36	0.85	0.56	0.43	1.29	0.01	1.23	1	0	1	0.51
ENSRNOT00000020434	-0.62	1	-0.21	0.9	0.23	0.87	0.29	1	-0.07	1	0.17	1	-1.37	0.15	-0.36	1	-0.43	1	-0.07	1	-0.31	1	0.02	0.99	-0.28	1	0.13	1	1.03	0.72	0.48	1	0.58	0.55	1.73	0.01	-0.08	0.97	-0.14	1	-0.06	0.96	-0.58	0.52	-0.01	1	-0.4	1	-0.21
ENSRNOT00000021223	-1.1	0.13	-0.93	0.18	-0.89	0.15	-0.83	1	-0.72	1	-0.8	1	-1.03	0.05	-0.7	1	-1.85	9.33e-05	-1.15	0.21	-1.09	0.07	-1.02	0.07	-0.92	1	-0.56	0.64	-1.1	0.14	-0.66	0.25	-1.17	0.04	-1.15	0.08	-1.06	0.07	-0.75	0.39	-0.67	0.33	-1.41	0	-1.3	1	-0.77	1	-0.66
ENSRNOT00000021328	0.99	0.04	0.36	0.5	0.55	0.46	1.18	0.01	0.49	0.31	0.59	0.18	0.21	0.85	0.32	0.64	1.2	0.01	0.6	0.66	0.08	0.94	0.65	0.06	0.68	1	0.29	0.9	0.14	0.97	0.74	0.2	1.21	0.08	0.91	0.11	-0.04	0.97	0.4	0.8	1.35	0.04	0.43	0.23	0.26	0.79	0.19	0.78	0.89
ENSRNOT00000022008	0.98	0.07	0.59	0.42	0.86	0.16	0.52	0.62	0.4	1	0.75	0.28	0.88	0.06	0.73	0.29	0.77	0.68	0.64	0.44	0.97	0.09	0.85	0.11	0.67	1	1.05	0.26	1.2	0.03	0.22	0.75	0.54	0.34	0.55	0.29	0.79	0.28	0.31	0.86	0.51	0.46	1.28	0	1.05	0.03	0.36	0.66	0.4
ENSRNOT00000022127	-1.34	0.01	-1.05	0.02	-0.11	0.88	-0.94	0.07	-0.7	0.17	-1.2	0	-0.87	0.18	-0.89	1	-0.5	0.9	-1.31	0.05	0.56	0.62	-1.12	0.02	-0.7	1	-0.5	0.78	-0.76	0.35	-0.52	0.28	-0.87	0.1	-0.67	0.17	-0.79	0.16	-0.57	0.52	-1.44	0.01	-0.86	0.09	-0.41	1	-0.49	0.55	-0.71
ENSRNOT00000023274	0.11	0.91	0.39	0.52	0.39	0.57	0.31	0.77	-0.18	0.73	-0.46	0.42	-0.1	0.87	0.58	0.36	0.31	0.93	0.25	0.81	-0.35	0.43	0.35	0.41	0.73	1	0.85	0.15	0.28	0.89	0.5	0.26	0.13	0.83	0.44	0.43	0.08	0.92	1.08	0.03	-0.22	0.78	-0.08	0.9	-0.02	0.99	0.28	0.66	-0.52
ENSRNOT00000023343	-1.35	1	-1.41	1	-0.72	1	-0.33	1	-1.33	1	-1.11	1	-2.6	0	-1.2	1	-0.92	1	-0.53	1	-0.97	1	-1.03	1	-0.42	1	-0.38	1	0.69	0.83	-0.84	1	-0.7	1	1.27	0.23	-0.88	1	-0.83	1	-1.32	1	-1.22	1	-0.87	1	-0.82	1	-1.06
ENSRNOT00000023418	-1.01	1	-0.91	0.32	-0.14	1	-0.73	1	-0.04	1	-1.12	1	-0.95	0.26	-1.47	1	-0.95	1	-1.04	1	0.19	1	-0.54	0.58	-1.05	1	-0.4	1	-0.98	0.47	-1.07	1	-0.55	0.54	-0.69	0.43	-0.49	0.66	-0.66	1	-1.48	0.05	-1.37	0.06	-0.66	1	0.14	1	-0.46
ENSRNOT00000023626	-1.51	1	-0.05	0.98	0.26	0.85	0.15	1	0.07	1	0.02	1	-1.11	0.25	-0.12	1	-0.11	1	-0.28	1	-0.49	1	0.41	0.68	0.34	1	-0.38	1	-1.05	0.55	0.14	1	1.41	0.09	0	1	-0.9	0.3	0.15	1	-0.15	0.9	-1.47	0.02	-0.43	1	-0.86	1	-0.14
ENSRNOT00000023740	-0.32	0.75	0.14	0.87	-0.71	0.31	-0.35	0.82	-0.64	1	-0.43	1	-0.26	0.73	-0.24	1	-0.17	0.99	0.19	0.9	0.13	0.89	-0.16	0.84	0.14	1	0.55	0.7	0.06	0.99	-0.53	0.28	-0.47	0.38	0.01	0.99	-0.23	0.84	0.2	0.93	-0.83	0.22	0.06	0.94	-0.33	1	0.24	0.79	-0.66
ENSRNOT00000023972	-0.05	0.97	-0.03	0.98	-0.1	0.91	-0.07	1	-0.13	1	-0.61	1	0.26	0.81	-0.16	1	0.41	0.95	0.25	0.88	1.03	0.07	-0.53	0.23	-0.16	1	-0.3	0.89	0.27	0.92	-0.49	0.4	-0.02	0.99	-0.59	0.51	-0.21	0.87	-0.23	0.91	-0.59	0.41	-0.12	0.85	0.56	1	0.22	1	0.2
ENSRNOT00000024698	-1.03	1	-0.49	0.66	0.17	0.9	0.27	1	-0.46	1	-0.25	1	-1.38	0.13	-0.41	1	-0.19	0.99	0.01	1	-0.83	1	-0.46	0.67	-0.1	1	0.13	1	0.85	0.79	0.39	1	0.32	0.74	1.46	0.02	-0.73	0.58	0.02	1	-0.23	0.84	-0.43	0.67	-0.3	1	-0.26	1	-0.64
ENSRNOT00000025031	-1.41	1	-0.7	1	-0.54	1	-0.85	1	-0.63	1	-0.67	1	-1.2	0.21	-0.16	1	-0.22	1	-1.34	1	-0.31	1	-0.42	0.72	-1.11	1	-0.53	1	-1.36	0.3	-0.86	1	0.43	1	-0.99	0.18	-1.05	1	-0.93	1	-0.9	1	-1.34	0.07	-0.12	1	-0.84	1	-1.08
ENSRNOT00000025224	0.56	1	0.5	0.48	0.57	0.46	0.92	0.29	0.79	1	-0.15	1	0.25	0.82	0.5	1	0.33	0.97	0.34	0.85	0.19	0.88	0.06	0.96	0.74	1	0.34	0.86	0.25	0.94	0.52	0.35	1	0.07	0.88	0.13	-0.32	0.8	0.28	0.88	0.19	0.82	0.2	0.79	0.11	1	0.39	1	0.31
ENSRNOT00000025795	-0.36	0.62	0	1	-0.34	0.6	0.06	0.97	-0.25	0.66	-0.18	0.74	0.08	0.9	-0.78	0.02	-0.23	0.94	-0.57	0.71	-0.86	0.11	-0.02	0.98	-0.13	1	-0.11	0.97	-0.27	0.89	-0.25	0.61	-0.5	0.33	-0.33	0.59	0.2	0.85	-0.05	0.98	-0.42	0.53	-0.4	0.48	-0.26	1	-0.04	0.93	-0.12
ENSRNOT00000025854	1.22	0.01	0.11	0.93	0.14	0.86	1.36	0	0.11	0.91	0.44	0.33	-0.17	0.9	0.28	0.76	1.86	0.09	0.32	0.81	0.33	0.73	0.35	0.5	0.19	1	-0.83	0.34	1.3	0.02	0.57	0.32	0.39	0.61	0.08	0.94	-0.2	0.88	-0.28	0.88	1.07	0.04	0.79	0.05	0.71	1	0.01	1	0.76
ENSRNOT00000026712	-0.81	1	-0.74	1	0.47	1	-0.67	1	-0.92	1	-0.39	1	-1.98	0.02	-0.53	1	-0.43	1	-0.53	1	-0.76	1	-0.66	1	-0.74	1	-0.43	1	0.35	0.95	0	1	-0.17	1	1.02	0.27	0.02	1	-0.2	1	-0.2	1	-0.62	1	-0.28	1	-0.62	1	-0.89
ENSRNOT00000027225	1.01	0.14	0.34	0.69	-0.28	0.69	0.64	0.53	0.49	1	-0.09	0.91	0.5	0.52	0.43	1	0.54	0.89	0.7	0.61	0.32	0.67	0.71	0.07	0.39	1	0.32	0.88	0.33	0.87	0.61	0.22	0.22	0.77	-0.01	0.99	-0.07	0.97	0.43	0.71	0.6	0.38	0.58	0.13	0.13	1	-0.14	0.87	-0.39
ENSRNOT00000028988	0.76	0.16	0.45	0.43	0.69	0.23	0.99	0.04	0.45	0.27	0.19	0.83	-0.08	0.96	0.47	0.39	1.03	0.27	0.48	0.67	0.05	0.96	0.88	0.05	0.25	1	-0.21	0.89	0.99	0.08	0.73	0.1	0.7	0.08	0.58	0.22	-0.22	0.82	0.27	0.85	0.5	0.44	0.02	0.98	0.1	0.93	0.09	0.89	0.38
ENSRNOT00000029285	-0.87	0.19	-0.77	0.14	-0.14	0.86	-0.52	0.62	-0.36	1	-0.31	1	-0.78	0.16	-0.66	1	-0.44	0.9	-0.68	0.46	0.15	0.9	-0.35	0.53	-0.23	1	-0.46	0.63	-0.52	0.72	-0.51	0.24	0.26	0.7	-0.22	0.73	-0.57	0.35	-0.63	0.41	-0.54	0.37	-0.82	0.03	-0.4	1	-0.64	0.06	-0.21
ENSRNOT00000030148	0.21	0.82	-0.36	0.7	0.58	0.51	0.01	1	-0.41	1	-0.29	1	-1.01	0.15	0.1	1	-0.14	0.99	0.1	0.96	0.62	0.36	0.08	0.95	-0.08	1	0.22	0.93	0.91	0.31	0.43	0.45	0.02	0.98	1.22	0.07	0.17	0.9	0.69	0.52	0.48	0.53	-0.45	0.49	-0.24	1	-0.18	0.77	0.1
ENSRNOT00000031205	-1.81	1	-1.54	0.04	-1.26	0.1	-1.42	0.07	-1.3	1	-0.87	1	-1.66	0.04	-1.83	1	-1.79	0.23	-1.64	1	-1.47	1	-1.8	0.02	-1.33	1	-1.2	1	-1.32	0.15	-0.87	1	-1.01	0.24	-1.41	0.03	-0.9	1	-1.17	0.18	-0.56	1	-1.64	0.06	-1.18	1	-1.01	1	-0.58
ENSRNOT00000031418	-0.58	0.32	-0.44	0.28	0.58	0.23	0.44	0.74	0.08	0.91	0.01	0.99	-0.26	0.69	-0.01	0.99	-0.06	0.99	-0.32	0.82	0.11	0.89	-0.38	0.5	-0.07	0.97	-0.52	0.62	0.17	0.94	0.1	0.86	0.75	0.26	0.77	0.03	0.02	0.99	-0.21	0.89	0.22	0.79	-0.37	0.24	-0.22	0.82	-0.01	0.99	0.52
ENSRNOT00000031768	1.47	1	0.54	0.52	0.64	1	0.84	1	0.49	1	0.49	1	0.52	0.69	0.29	1	0.63	1	0.12	1	-0.52	1	0.51	0.55	0.47	1	0.49	1	-0.23	1	0.8	1	0.9	1	1.12	0.13	-0.1	0.95	0.22	1	0.66	0.44	-0.02	0.99	0.14	1	0.62	1	1.21
ENSRNOT00000032430	-1.07	0.06	-1.15	0.03	-0.77	0.17	-0.49	0.62	-0.65	0.16	-0.77	0.19	-0.81	0.12	-0.71	0.36	-1.29	0.33	-0.92	0.33	-0.53	0.66	-1.06	0.03	-1.16	1	-0.37	0.87	-1	0.11	-0.67	0.16	-1.14	0.02	-0.76	0.14	-0.62	0.3	-0.07	0.97	-1.13	0.08	-1.61	6.93e-05	-0.87	1	-0.66	0.23	-0.53
ENSRNOT00000032771	-0.11	0.93	0.28	0.82	0.32	0.87	0.29	0.96	-0.09	1	0.2	1	-0.64	0.72	0.3	1	0.13	0.99	0.47	0.74	-0.18	0.85	0.58	0.73	0.36	1	0.55	0.71	0.91	0.78	0.18	0.79	0.55	0.42	1.62	0.01	-0.04	0.98	0.46	0.76	0.12	0.9	0.25	0.76	-0.08	1	-0.07	0.94	-0.07
ENSRNOT00000033079	0.62	1	0.12	0.94	-0.68	0.5	0.43	1	-0.11	1	-0.1	1	0.51	0.62	0.15	1	0.18	1	0.83	1	0.58	0.43	0.33	0.66	0.27	1	0.43	0.78	0.54	0.78	-0.27	1	-0.25	0.82	-0.98	0.23	0.06	0.97	0.47	0.74	-0.37	0.7	1.17	0.02	0.56	1	0.14	1	-0.02
ENSRNOT00000033811	-1.14	0.03	-0.63	0.28	-0.69	0.38	-0.21	0.94	-0.43	1	-0.94	1	-0.82	0.09	-0.75	1	-0.65	0.58	-0.31	0.78	0.4	0.72	-0.52	0.23	-0.24	1	-0.2	0.92	-0.2	0.95	-0.95	0.12	-0.45	0.44	-0.48	0.39	-0.87	0.09	-0.15	0.94	-1.01	0.18	-0.67	0.11	-0.29	1	-0.48	0.43	-0.47
ENSRNOT00000033844	-1.44	1	-1.43	0.01	-0.03	0.98	-1.01	1	-0.37	1	-0.81	1	-1.29	0.04	-0.88	1	-0.78	0.72	-1.14	1	0.08	1	-1.58	0.01	-1.23	1	-0.89	1	-0.73	0.64	-0.84	1	0.04	0.97	-0.62	0.38	-0.91	0.28	-0.67	0.57	-0.7	0.38	-1.48	0.01	-0.58	1	-0.48	1	-0.27
ENSRNOT00000033897	0.53	1	0.37	0.65	-0.68	0.55	-0.27	0.91	-0.34	1	0.11	1	-0.15	0.89	0.19	1	-0.76	0.81	0.35	1	0.62	0.41	0.46	0.6	0.29	1	0.56	1	1.23	0.08	-0.16	1	-1.44	0.07	-0.85	0.26	0.75	0.46	0.35	0.85	-0.12	0.92	0.74	0.19	0.45	1	0.33	1	-0.69
ENSRNOT00000036187	-1.27	1	-0.28	0.86	-0.06	1	-0.83	1	-0.11	1	-0.72	1	-0.96	0.25	-0.78	1	-1.46	1	-0.46	1	-0.42	1	-0.84	1	-0.66	1	-0.96	1	-0.77	0.74	-0.18	1	-0.86	1	-0.92	0.24	-0.93	0.47	-0.85	1	-0.63	1	-1.45	0.08	-0.54	1	-0.5	1	-0.68
ENSRNOT00000036217	-0.86	0.03	-0.56	0.13	-0.09	0.91	-0.35	0.76	0	0.99	-0.27	0.65	-0.27	0.73	-0.53	0.08	0.36	0.97	-0.49	0.58	0.1	0.9	-0.41	0.39	-0.28	0.87	-0.43	0.56	-0.37	0.81	-0.41	0.32	0.36	0.62	-0.14	0.87	-0.23	0.75	-0.43	0.67	-0.52	0.35	-0.65	0.02	-0.19	0.84	-0.48	0.04	0.12
ENSRNOT00000036228	-0.66	1	-0.44	0.73	0.32	1	0.77	1	-0.45	1	0.2	1	-1.36	0.15	-0.25	1	-0.27	1	0.24	1	-0.66	1	-0.12	0.94	0.25	1	0.11	1	1.1	0.68	-0.22	1	0.23	1	1.82	0.01	0.09	1	0.1	1	-0.27	1	-0.66	1	-0.75	1	-0.79	1	-0.09
ENSRNOT00000036330	1.23	0.1	0.27	0.77	0.23	0.79	1.51	0.01	0.58	1	0.52	0.28	-0.11	0.95	0.55	1	1.11	0.35	0.23	0.89	0.39	0.74	0.48	0.39	0.19	1	-0.55	0.73	1.6	0.02	0.64	0.31	0.48	0.55	0.14	0.89	-0.1	0.95	-0.43	0.76	1.1	0.1	0.51	0.47	0.75	1	-0.14	0.91	0.74
ENSRNOT00000036860	-0.27	1	-0.47	1	0.11	1	-0.51	1	0.16	1	-0.05	1	-1.66	0.03	-0.3	1	0.06	1	-0.99	1	0.75	1	-1.09	1	-0.87	1	-0.44	1	0.52	0.9	-0.92	1	0.12	1	1.31	0.18	-0.43	1	-0.73	1	-0.86	1	-1.07	1	-0.08	1	-0.22	1	0.21
ENSRNOT00000037006	-1.6	1	-1.22	1	0.34	1	-0.63	1	-0.53	1	-0.86	1	-0.81	1	-0.87	1	-1.22	1	-1.4	1	0.14	1	-1.95	0.01	-0.5	1	0.03	1	-1.08	0.4	-0.79	1	-1.83	1	-0.18	1	-0.94	0.52	-0.88	1	-0.79	1	-1.04	0.29	-0.86	1	-1.06	1	-0.73
ENSRNOT00000037031	-1.31	1	-1.41	1	-0.68	1	-1.78	1	-1.05	1	-0.7	1	-1.07	0.23	-0.96	1	-1.51	1	-0.95	1	-0.73	1	-1.15	1	-1.04	1	-0.02	1	-1.27	1	-0.8	1	-1.03	1	-1.51	0.05	-1.27	1	-1.02	1	-1.31	1	-0.31	1	-0.48	1	-0.72	1	-1.13
ENSRNOT00000037043	-0.27	0.81	-0.83	0.19	-0.73	0.19	-0.03	1	-0.43	1	-0.34	0.73	-0.4	0.67	-0.57	1	0.43	0.96	-0.36	0.82	-0.16	0.87	-0.3	0.61	-0.54	1	-1.54	0	-0.92	0.32	-0.09	0.87	-0.4	0.54	-1.2	0	-0.61	0.26	-1.27	0.03	0.06	0.95	-0.28	0.65	-0.44	1	-0.89	0.02	2.55e-05
ENSRNOT00000037416	-0.76	0.39	-0.58	0.55	-0.51	0.59	-0.7	1	-0.23	1	-0.55	1	-1.25	0.06	-0.38	1	-0.71	0.81	0.02	0.99	-0.7	0.37	-0.05	0.97	-0.52	1	0.86	1	-0.99	0.26	-0.5	0.48	0.14	0.88	0.4	0.83	-1.11	0.08	-0.18	0.97	-0.51	0.5	-0.74	0.25	-0.76	1	-0.48	1	-0.68
ENSRNOT00000038429	-0.4	1	-0.32	0.82	-0.37	1	0.27	1	-0.27	1	-0.41	1	-1.37	0.23	-0.31	1	-1.12	1	-0.55	1	-0.26	1	-0.48	0.67	-0.07	1	0.45	1	0.4	0.93	0.01	1	0.38	1	1.42	0.1	-0.24	1	-0.14	1	0.38	1	-0.46	0.66	-0.36	1	-0.32	1	-0.13
ENSRNOT00000038803	0.86	0.26	0.12	0.91	0.27	0.66	0.99	0.17	0.83	0.14	-0.12	0.88	0.45	0.67	0.33	0.54	1.44	0.19	0.1	0.95	0.25	0.81	0.21	0.71	0.21	1	-0.16	0.96	0.17	0.96	0.47	0.33	1.38	0.01	0.03	0.98	-0.09	0.95	0.29	0.89	0.72	0.26	-0.2	0.79	0.56	1	0.15	0.79	0.85
ENSRNOT00000038939	0.82	0.17	0.4	0.65	0.16	0.87	-0.33	0.87	0.44	1	0.52	1	0.3	0.75	0.43	1	0.15	0.99	0.28	0.87	0.68	0.41	0.02	0.98	0.1	1	-0.09	1	0.74	0.35	-0.14	0.83	-0.07	0.92	-0.24	0.77	0.33	0.81	0.45	0.79	-0.16	0.84	0.94	0.06	0.34	1	0.37	0.58	0.33
ENSRNOT00000038958	1.2	1	0.43	0.62	0.31	1	0.92	1	0.97	1	0.82	1	0.65	0.44	0.68	1	0.21	0.99	0.83	1	-0.5	0.61	0.64	0.37	0.61	1	0.28	1	0.42	0.9	0.9	1	0.87	0.21	1.3	0.02	0.22	0.87	0.11	1	0.86	0.22	0.5	0.48	0.21	1	0.29	1	0.46
ENSRNOT00000039144	-0.53	0.37	-0.4	0.49	0.91	0.09	0.02	1	0.08	0.91	0.01	0.99	-0.27	0.66	-0.13	0.89	0.43	0.85	-0.92	0.56	0.75	0.04	-0.37	0.53	0.16	1	-0.6	0.58	0.33	0.84	0.19	0.77	0.83	0.21	0.56	0.44	-0.18	0.88	-0.31	0.8	0.29	0.71	-0.51	0.24	0.16	0.89	0.11	0.89	0.46
ENSRNOT00000039652	0.16	0.84	0.05	0.95	-0.27	0.67	-0.39	0.76	0.09	0.89	-0.05	0.96	0.16	0.86	0	1	0.51	0.88	0.45	0.76	0.67	0.09	0.11	0.85	-0.12	1	-0.13	0.96	0.2	0.94	-0.32	0.45	0.31	0.6	-0.66	0.14	0.06	0.95	-0.16	0.93	-0.11	0.88	0.09	0.88	0.48	0.01	-0.11	0.89	0.11
ENSRNOT00000040038	0.95	0.04	0.29	0.7	-0.58	0.42	0.9	0.15	0.02	0.98	0.51	0.33	0.51	0.41	0.07	0.95	0.93	0.34	0.87	0.31	0.34	0.48	0.63	0.18	0.41	0.64	0.37	0.81	0.26	0.88	-0.24	0.67	-0.53	0.48	-0.39	0.58	0.5	0.46	0.16	0.93	0.27	0.69	0.95	0	0.88	0.2	-0.04	0.96	-0.37
ENSRNOT00000040365	0.48	0.59	0.74	0.3	0.46	0.49	0.67	0.55	0.5	1	0.75	1	-0.52	0.58	0.43	1	0.39	0.95	0.72	0.51	-0.49	0.52	0.46	0.43	0.69	1	1.06	0.19	1.1	0.6	0.38	0.47	0.9	0.19	1.76	0	-0.12	0.94	0.49	0.72	0.68	0.34	0.46	0.42	-0.16	1	0.43	1	0.52
ENSRNOT00000040657	1.46	1	0.59	1	1.12	1	0.15	1	1.12	1	0.06	1	0.97	1	1.49	1	1.42	1	0.55	1	1.15	1	0.66	1	0.96	1	1.39	1	2.44	0	0.93	1	0.55	1	1.29	1	2.02	0.03	1.21	1	0.43	1	1.07	1	0.73	1	0.76	1	1.71
ENSRNOT00000040767	0.17	0.85	-0.29	0.73	0.12	0.88	-0.38	0.74	-0.1	0.89	-0.1	0.93	-0.16	0.83	-0.22	0.72	0.51	0.76	-0.3	0.78	1.43	5.9e-05	-0.29	0.54	0.05	1	-0.11	0.96	0.44	0.75	-0.63	0.23	-0.01	0.99	-0.52	0.53	0.13	0.87	0.14	0.93	-0.6	0.25	0.22	0.71	0.96	4.39e-06	0.23	0.6	0.06
ENSRNOT00000041021	1.35	0.02	0.63	0.74	1.77	0.03	1.19	0.09	0.51	1	0.64	1	0.63	0.75	0.85	1	1.26	0.43	0.24	0.92	1.92	0	0.32	0.72	0.64	1	1.88	0.02	1.49	0.01	-0.08	1	0.61	0.43	1.1	0.12	1.32	0.12	1.23	0.05	-0.24	0.81	0.87	0.22	1.29	1	1.42	0.01	1.34
ENSRNOT00000041253	1.36	0	0.93	0.17	0.53	0.48	0.18	1	0.67	1	0.86	1	1.02	0.1	0.5	1	-0.15	0.99	0.85	0.43	0.34	0.73	0.16	0.86	0.73	1	0.5	0.83	1.48	0	-0.08	0.9	-0.04	0.96	0.4	0.63	1.22	0.09	0.38	0.87	0.84	0.19	0.68	0.26	0.46	1	0.92	0.14	0.7
ENSRNOT00000041303	0.79	0.24	0.61	0.21	0.17	0.78	0.79	0.27	0.44	0.35	0.52	0.33	0.09	0.95	0.53	0.24	-0.15	0.99	0.38	0.72	-0.42	0.6	0.81	0.02	0.43	1	-0.09	0.98	0.22	0.92	0.7	0.11	0.76	0.17	0.41	0.46	-0.06	0.96	0	1	0.71	0.22	-0.2	0.73	-0.01	0.99	0.12	0.85	0.35
ENSRNOT00000041677	-0.12	1	-0.44	0.61	-0.61	0.52	-0.74	0.57	-0.12	1	-0.75	1	-0.26	0.8	-0.45	1	-1.37	0.43	-0.04	1	-0.22	0.85	0.04	0.98	-0.31	1	0.04	1	0.21	0.96	-0.52	1	-1.17	0.11	-1.31	0.04	-0.21	0.9	-0.29	0.9	-0.6	0.56	0.08	0.94	0.25	1	-0.56	1	-0.53
ENSRNOT00000041830	0.08	0.94	0.29	0.71	0.15	0.84	-0.06	0.99	0.03	0.96	0.27	1	-0.23	0.81	0.05	0.97	1.17	0.67	0.32	0.8	-0.42	0.57	0.37	0.43	-0.23	1	-0.92	0.1	0.04	0.99	-0.31	0.63	0.29	0.6	0.01	0.99	0.13	0.9	-0.59	0.5	0.63	0.25	0.24	0.7	0.43	1	-0.78	0.2	0.25
ENSRNOT00000041892	-0.19	1	-0.46	0.53	0.15	0.85	-0.71	0.37	0.09	1	0.19	1	-0.26	0.82	-0.26	1	0.36	0.95	-0.97	0.31	1.04	0.07	-0.22	0.72	0.04	1	-0.53	0.72	0.3	0.91	0.01	0.98	-0.21	0.73	-0.46	0.55	-0.17	0.89	-0.42	0.72	-0.03	0.97	-0.45	0.51	0.34	1	-0.38	0.43	0.3
ENSRNOT00000042123	-1.25	0	-0.81	0.08	-0.32	0.59	-0.42	0.7	-0.44	0.51	-0.24	0.79	-1.03	0.21	-0.44	0.55	0.43	0.93	-1.26	0.1	0.12	0.9	-0.58	0.18	-0.17	1	-0.82	0.18	-0.02	1	-0.3	0.47	-0.08	0.91	0.02	0.99	-0.84	0.22	-0.67	0.22	-0.54	0.42	-0.97	0	-0.27	0.79	-0.83	0.02	-0.25
ENSRNOT00000042380	0.61	0.25	0.32	0.66	0.11	0.88	0.25	0.86	-0.21	0.77	0.31	0.68	0.4	0.39	0.17	0.87	0.63	0.66	0.24	0.79	0.63	0.06	0.29	0.57	0.21	1	0.55	0.57	0.64	0.43	-0.13	0.8	-0.23	0.69	-0.17	0.83	0.37	0.58	0.11	0.95	0.01	0.98	0.63	0.07	0.67	1.27e-05	0.24	0.72	0.08
ENSRNOT00000043239	-0.59	1	0.18	0.91	-1.07	0.09	-0.6	1	-0.85	1	-0.26	1	-1.13	0.24	-0.59	1	-0.23	1	0.12	1	-0.22	1	-0.31	0.72	-0.25	1	-0.58	1	-0.17	0.97	-0.55	1	-0.64	0.39	-0.43	0.57	-0.73	0.38	-0.87	0.38	-0.7	0.41	-0.65	0.37	-0.63	1	-0.62	1	-0.42
[truncated: 3,305 more rows]
[truncated: 5 more columns]

## Sheet: TS5
TS5a:GWAS enrichment analysis										TS5b: PsyGENET enrichment analysis
GWAS Enrichment Fold change									PsyGENET enrichment analysis
[truncated: 233 more rows]

## Sheet: TS6
TS6: DEG status of Neurotransmitter receptors,transporters vs other studies
[truncated: 53 more rows]

[truncated: 22 more sheets: TS7, TS8a, TS8b, TS8c, TS9, TS10, TS11, TS12, TS13, TS13c, TS14, TS15, TS16, TS17, TS18, TS19, TS20, TS21, TS22a, TS22b …]
